# Supplementary material for: Development and Application of Potentially Universal Microsatellite Markers for Pheasant Species
Source: Animals (Basel). 2023 Nov 21;13(23):3601. doi: 10.3390/ani13233601 (PMC10705216; doi:10.3390/ani13233601)
Supplement: Supplementary file 1 [file animals-13-03601-s001.zip]

Archive with 2 entries (2 files):
- Supplementary File S1.doc
- Supplementary File S2.xls
