# Supplementary material for: Development and Application of Potentially Universal Microsatellite Markers for Pheasant Species
Source: Animals (Basel). 2023 Nov 21;13(23):3601. doi: 10.3390/ani13233601 (PMC10705216; doi:10.3390/ani13233601)
Supplement: Supplementary file 1 [file animals-13-03601-s001.zip › Supplementary File S2.xls]

## Sheet: Table S7
Details of the 2328 microsatellite loci
SSRID	Type	Ref	ARD	LOP	MEL	PIC	RUF	TET	ITH	Std_dev	MissingRate	Transferability (Similarity)	Upstream_200bp	Downstream_200bp
CPSSR_1	AAAAAT	4|NC_006088.4:186809130-186809553|+	2|scaffold156_size3038382:2416745-2416756|+	3|scaffold_303:82126-82143|-	2|NC_015011.2:182006202-182006213|+	N/A	2|scaffold4657_size4970:4513-4524|+	4|scaffold531_size121332:81081-81104|-	3|scaffold178_size477754:39588-39605|+	0.83	0.12		TTTTTAGGTTGTGGACGTTAATCAAACTGCTCTTTATTTTTAGATTTTCTTCATACGACTCTATGCCACAAACTCTATTAATGTTATGTCTTGGAACATCAAAGTTATTCACAGATCAATCAAATTGACAGAAAACGTTCCTCTTGCTTTGGGAGAACTGAACTCAGCTGGCTTTTTAATGGGAGAATCTGACAGTGGAA	AAAAAATACCCCACACACTATAAATCAATGGATCAGATATACTGACCGTGAATGAAATTTCTCCGAGGAGGTGGAGAAGGAGCTGAGCAGCAGTTTTTCCCCACAAGTGCCTCTGTGCATAGGTTTCCCCCAAGGAGGATTAAAAGAAACTGAACATAAAAAATAAAATTACTTCAAATCCTGTCTTTTCTGTTTACTGT
CPSSR_2	AAAAC	4|NC_006089.4:127055634-127056053|+	N/A	4|scaffold_10:11475369-11475388|+	4|NC_015013.2:71353144-71353163|+	3|KZ860258.1:176167-176181|+	N/A	3|scaffold65_size4335802:2488826-2488840|-	4|scaffold47_size7683639:6282248-6282267|+	0.47	0.25		TCTTCTCCAAGCTAAACAAGCCCAGCTCCTTCAACCTTTCATCATACGAGAGGTGCTCCAGCCCTCTGATCATCCCTATGGCCTCCTCTGGGCCTACTCCAACAGCTCCAACCTGGCATAGTCTTGAAAACTGCCTATAAACATGACATTTTGATCTCCGTGAGGGCATAGCAAACATTGTAAAGTCATTTCTGGAAAAT	AAAAAAAACCCTACAAAAAACCCTAACCTGTTAGCTTCTAAGGCTGTGTATCAAGAAGGTCACACTTTGAAATCTGTTAGAATTACGTGTAACTTCACATAAAAATGGTGTTGCCAGGCGCTGCGTGGCTTTCCTGCACCTGCATCCTCTGGCACTCAGGGTGTCTGTCCCTGTAAAGTAGAGCAGAGGGAGGCGTGTGG
CPSSR_3	AAAAC	4|NC_006089.4:33940732-33941151|+	N/A	N/A	2|NC_015016.2:34053857-34053866|+	N/A	N/A	2|scaffold122_size3197354:1936814-1936823|-	2|scaffold16_size29560198:27143235-27143244|+	0.87	0.5		GCAGGCATAATATGAGATGCTGAGTCACTGTAACCAGATCTGCCAAAATGAGACCGGTACAACGAGGTCAAGAAACAGGACTTACCTTCCTGCCCCCTCAAAACTGGGATTTCAACTCTATTATTCTTTGTATGAATTAGCAAAAAGACAAAAATGCAAGACAGCTTTGCTGCAAGCCTAGACCTGAGCAGCAGAGGAAA	AGATTGCTTTCAATGACAATAGGGTAGTTATCCTGATGAAGTTAATCTTTGCTTTAATTTGTTGCCCAGCATACATTTTTAAACATTCTGTACTAAATTAGCCAGCATGCACACAGTAATCAGACCAGTCAGTGATTTTCTCCTTTCACTATATACATACACAAACAGGAACACCACAAGATTGGACAAAGGAAAGCAAT
CPSSR_4	AAAAC	4|NC_006088.4:70774061-70774480|+	N/A	3|scaffold_66:2853610-2853624|-	3|NC_015011.2:70202454-70202468|+	3|KZ861582.1:1332525-1332539|-	N/A	3|scaffold134_size2007408:1384626-1384640|+	N/A	0.4	0.38		AGCAAAATGCCAGTAATGGTATAGTGGTCCAGCCACAAACATTGGTATGTTAATTTTGTTTTATTTTTCCCAGTGTGTCATCTGTAGTACTGCATTTTGCATCGGGACTATAGCTGGGCTGCTTAGTATCAGATTTTAACGTGCATTTTCAGGGAGAGATTTAAGCTAGGAAACTAATGGTTTTGATGCTTTAGGGAAGA	AAAAATCCACACTTAATATGGCTCTAACTATCATTTTAGCCTGATTTTAGAGAACAGGCCAAATTTACCCCTCAATTATAGCTGTTCAACCTAACAGCTGCATGCAATGATAATGATATCCAAATACGTTTGAAAGCAAGTAGTTTATGCTAAATCTGTGGCTTATACTTGCCATTACTTTCTAAGAATAACTTTGCCTT
CPSSR_5	AAAAC	4|NC_006095.4:25256091-25256510|+	N/A	3|scaffold_63:321100-321114|+	3|NC_015020.2:22126023-22126037|+	3|KZ861443.1:2961845-2961859|-	N/A	3|scaffold4_size10450508:8855848-8855862|+	3|scaffold13_size14133478:4911813-4911827|-	0.37	0.25		TTGCAGGTGCAGCAGCAGGTCCTGCATCCTCAGCGACGGCACTGCTAACACAGCACGGGCAATATTGCTTGAGGGTGTCCTCCCCCTGCCCTAGGGTGGATATAGAGCCACGGATTCGGGCACTCCTCCCTTCCCCGTGGTAGGGAATGACACAACTCCCTTGACGCTGTACTCGCTTTAGCTCGACAGTCTCGAGGGGA	TCGAGCACACACGTTTGTCTCCTGACAGACTCTGAGCCTCGCGCTAAAAACCCAACGTAGGCGACAATGCAGAGAGGATAAACCTACAACCAAAATATGGTAATGTGTTTTTGAAGTCTCTTAGAAGGAACAAACAGAAGTGAGTCAACAGAGCAGCATGCAAATCCACTTCAGAAAATGAATCAACAGAAAGGCAGAAT
CPSSR_6	AAAAC	4|NC_006097.4:13347214-13347633|+	3|scaffold4_size19517465:7089860-7089874|-	N/A	N/A	N/A	3|scaffold16_size9568920:7114623-7114637|-	N/A	3|scaffold22_size20487078:12965781-12965795|+	0.43	0.5		CTTTTGTCTTACTTCATCCAAAGCCTCTCAGATGGAAAAATAAACCCTTTGATCCTGTTCTCAAGAGAAGCCAGCTGCCCTTGTGGCAACTTGCAGGGCTTTCCTTCAACTCTCTGGATGTCACGTGTACGGGGAAATACAGATTTGCTCACACGTATCAGTGAAAATCTATAAGCAAAGCAGATTTTCTCTAAAGGAAA	AAAAAACCTCCTGAAAGCTTCAGGCTTGGCCAGATCTTTTTCTGAGAGAAGTATTGAACCAGGAGCTTGCTCACCAGCCACTCTGCTTTGCTTGCCTTCTCGATGGCCCAAGATGACCTTATGACCAGAGATGTCTCCATATCACCAGCCCAGAAGGGTTACTGCCACTGGAAAGAATCACAGTCCTTGTCCAGCAGAAC
CPSSR_7	AAAAC	4|NC_006101.4:10513944-10514363|+	2|scaffold15_size13196501:1898993-1899002|-	N/A	N/A	2|KZ860517.1:2450323-2450332|+	2|scaffold6_size12608080:10474582-10474591|+	N/A	N/A	0.87	0.5		AAATATCACATTTGGCTATGCTGCCCTTTTGCAAATAAACCCTGAAGGAATATGCGGAACAGACTCGGTAGTTAAGGGCTCTACAACTCCTGCAGTAACACCAATCTATGCATCTTACTGAACTGTGCCATTTAGCAAAGGGCAGGTGGAGGAATAGGCAAGAAAAAAAAATCATGCTACATCCAAAATTACTTAGTTTA	TGGCTATTTTCTGCTTCTTGCTGCTTTATTTTTAGCAGCCTTGTGGCCATCATGTCATCTCTGTCATCTTAGATTTTCAAGTCAAGTTTTAAATCTCATTAATAAAATACAAACCATGTTAGAGGAATATTTTATGAAAACAAGTAGACTTTTTCTATTAAAATCTGTATCCTTTTCACCTCACAACTGGCCTGAAGCTT
CPSSR_8	AAAAC	4|NC_006127.4:6876011-6876430|+	5|scaffold67_size11067493:855408-855432|-	4|scaffold_78:3725098-3725117|+	3|NC_015041.2:5849823-5849837|+	4|KZ861513.1:213967-213986|+	6|scaffold141_size1754942:748307-748336|-	4|scaffold150_size1750705:496465-496484|-	4|scaffold49_size4249918:3660097-3660116|+	0.83	0		ATTACTTTCAACAGGAGCAGGATTGGGCCCAAAAGAACAAACTTGTTTTTAATTTTGTTTTCATTTTTAGGTCTCTTTCCCCTGTCCCAAATATCCCCCTCCCTTCCTACTTCCCCCTTCCCTTTTTGATTTAATTTGCAATGATCTTCTTCATTTTTTAGGGCAGCAGCTGAATGGGCCACAATTAGAAAAACAAAACA	AAAAACACAAAAAAGTCTATCTATATTAAAAAAAAAACAAAAAAAAACGGGAACTGTTGGATTACACCTTTGACATATCAGCAAATATCAATCAAGCTGAAGACTTCAGACTTATTCTCTCTTTGATTGTTTAGACTGTAACATTTCTTCAAGAAAAGTATCACATCTGCTGACTTCGAAGGACATGCGCTTGAAAACAA
CPSSR_9	AAAAC	7|NC_006127.4:2725667-2726101|+	N/A	5|scaffold_111:2774006-2774030|+	8|NC_015041.2:2499728-2499767|+	N/A	7|scaffold218_size946831:580485-580519|-	5|scaffold112_size2974663:197463-197487|-	N/A	1.2	0.38		AGGTTACTAGGGATACAAGCAGACTCATGGAGTAATTAAATAACCAACAGACACACACACCCACACACACAGCCCTCATTTACTCAAATCCCTGACAGTTGTTTATTGAGAAGTAGGTGTTGACGGTTCACTTGTCTTGGATGAATTTCTCCTGAAGTAAACACCAGTGCTTTCAACATGCCTAATCCTTTTCCTTGTAA	ACACAGACACTGTATACAGAATGGGCATCATTACTGCAGTGCGCTGGAGAGATGGTACTCCATGTATGGAAAAGATTGAGCTGCAAGAGTGTTTTGGAAAATGAAGAGTTATTTCGCAACAGGACATGATATTTCCCTTAGAGAAGACTTGCTTAGATTCTGCAGATTACTTTGCAGATGGAAAAGGGACAAAGTCTGAT
CPSSR_10	AAAAG	4|NC_006100.4:1254465-1254884|+	2|scaffold187_size897190:415393-415402|+	N/A	N/A	2|KZ860843.1:327469-327478|+	2|scaffold120_size2065710:1342359-1342368|-	N/A	2|scaffold150_size837793:426222-426231|-	0.8	0.38		TAGGCTCAGCAGCAGTTACACAGAACACAGTGTATGCTTCAGAGCATTTTAAATTCCCACCAGAGCTTATATCTTATGTAAAGGAAGACCCAAACAAATTGCAGTGGAAGTTAATTATGAATTCTTTTAGTTAATTATGAATTCTTTTGAGATGAGCCATGTTTGTTAGTACCTGATATGGAATTTACAGGTTAGGCAGA	AAAAAGGTACACTTGTTCTGAAACAACTCCTGACTCCAGACAGGCCAAAACACATAGCGACCGTGTGAACCTGATAAACCATTCATTCACTTTCTACAGGCAACATGTGCCCCTCTGCCTGGGGCTGTGCACAAAGCAGTGTGCTCAGCAGACACGTGCAGGCACTTGCACGGGGCCTGCAAGCACAGCTCTCCTGCCCA
CPSSR_11	AAAAG	5|NC_006104.4:9237426-9237850|+	2|scaffold25_size9965132:8520841-8520850|+	3|scaffold_22:1742115-1742129|-	2|NC_015029.2:8587249-8587258|+	3|KZ861670.1:70143-70157|-	3|scaffold1_size20886872:1573543-1573557|-	2|scaffold62_size3523704:1766125-1766134|+	2|scaffold7_size10678521:1743625-1743634|-	0.97	0		TTATTCCATTAGTTTAGGTTTTGCATTGCAGTTAAAACATGCAGTGGTTTTACAGACACACGGGTTGTGTTGGTGTTTACTTCTGCTTCCTGCTAGGATCCCCTCTGCTCCCAGAGGCATTTGCCTGTTTGTGTTGCTTGCACTGCATAGGCAATATTTGTTTGTAAAAAAAGTATTCTCTGAGGGTTTAAAAAGAAAAA	CAGCCATGGGAACACTTGTATTGGTCGATCTCGTGGCCGAGTTTGACCTGACCTTGTGTCTTTTATGGTATTGCCTCATTTTTAGATCCATCTTTTTTGGACCCATTGTGTTACACTGGATATTGTTTGTAAATTAGTAATATTTTTACACATGTTTTACTGAAAGCCAGATGACTCATTTGAAAGTTTAATGACTCATT
CPSSR_12	AAAAT	4|NC_006089.4:15771696-15772115|+	N/A	3|scaffold_9:108527-108541|-	N/A	N/A	N/A	2|scaffold198_size1200615:1084998-1085007|+	3|scaffold16_size29560198:8849045-8849059|+	0.71	0.5		AGTCTTGTCATTTCAATCTGTTACAGTAATTTAGCTCTAATGTGGAACTGGTGCCAGAGTTTTGAAGGGTTATTTTTCCTCTCCATGGACAAACTGCTCTACTGAGTGGTTACATTCCTACTTAATGGCATGAAGCCACTTAAAAGAGTTAACCTCCTCCATGCAAATGTTAACAATTTTCTGGTAATAGTATTCCACTA	AGAAAATCGAGTGCTGTTGTTACAGAACGGGTACCCTGAGCCACGGCACGGCGGCAGAGTGCTCTTCTGCTCACATCTGGGTCGCAGAAAGATGTGACAACAGCCAGCTTGCTCCGGGTGAATTTGCAAGGGTGTACTGATAGCTTCATATAACTGTTTCTCACAATATCACCCACTCTTTTCCCTCTGCATAGTATTAT
CPSSR_13	AAAAT	4|NC_006089.4:30247638-30248057|+	N/A	3|scaffold_6:14300701-14300715|+	3|NC_015016.2:29232225-29232239|+	3|KZ861027.1:6570612-6570626|-	3|scaffold130_size1873555:1823328-1823342|+	3|scaffold23_size10961364:8548914-8548928|+	3|scaffold16_size29560198:23471549-23471563|+	0.35	0.12		GCTCCATTAAATTAAATGTCATTCAACATTTATCAAATATTGTTTGCTTAATTACAGTTGTATGCCTACCTAAATTAATATTCAAGCAAAACCTATATCCTGAAGTGAGCTTTGATGGACGCTTCAGGAAACGAGTCCAGAAATAAAACTGAGGAGGGCTGCGCTGGTAATGCTTTCTCGTGGCAGGAAAAGAAATATCA	AAAAACTTTAAAAAAAAATGCTCGAGTGTACTTCAATATATTTCCAAATATTTACTGGAAGTAATGTACAAGAAAAATACTATACAAAATCGTCTCCTGGACAACTGCACCTCGCACCGATACGTTGGTGGAGTCATTGTTACTAATCTAGAACGATTCCCCGTGGTACAAACCTAGAGGTTCTGATGTATTTTACAAAT
CPSSR_14	AAAAT	4|NC_006088.4:165424762-165425181|+	N/A	5|scaffold_1:5853721-5853745|+	5|NC_015011.2:165473420-165473444|+	5|KZ860437.1:631161-631185|-	N/A	5|scaffold153_size2705691:30517-30541|+	5|scaffold35_size19355046:14093315-14093339|-	0.37	0.25		TAGAAGCATAACACAATTAGCTTAGCAGAGTCATGTATATCATACAAAATGCCATATTGATAGGAAAAAGCACTCAAACATGTCATGTACCACAAGAAGAGGGTGGAACCAAACTGTGAAGTGCTGTGAGATATAATGTTCAAGGTACAATACACAATGAGCCAGAAAAGAAAGAGATGACAGCAACCAGACAGCAGACC	AAATGACATGCTGTCTTTGATCCTGTTTACAAGAGGAAAGCAATCTTACAGTAAAGCTTTCATGATATCAAAGAATCTGCAAGTGTAGGAGAGATTGTTTTGAGAGGGGGCTTGAACCTGGAAGTTTGCATGCAGCGCTCCCATTAACTTCAGTTAGAGTTCGGCGTGCAGAGAACCAGAAAGATGAGAGTTAAGATAAC
CPSSR_15	AAAAT	4|NC_006088.4:4490073-4490492|+	N/A	3|scaffold_87:1571194-1571208|+	2|NC_015011.2:4461892-4461901|+	3|KZ860785.1:94303-94317|-	N/A	3|scaffold118_size4519499:1567450-1567464|+	N/A	0.63	0.38		ATGAGGATGTGATTTTGGGCCATTTTCACCTGCAATTATTTTTCCATTTTTATTTCTTCTTTCTTTCTGTCCTGTACTTATCTGGATGAAGAATAAATTCTGTTCGACACATCTTGAGGTCTACTCAGAAATTTCAGACTGAAAACAGTGTTGTCTCTCCTTGCAAGGCCAAACATTTCCTTTTATTTAATAAGAAGTTC	AAAACTGCGTTTAAAGTTGTGCACAAGAATTTTCTCAGACTGTTAGTTTAAAATATATCAGAGATACATTTGCTGTTTTTGCAGCTGTATGGCTCTTATACAGCCTAAGGACCATATTGGAATTTCTGACTGAAGTTTTGTTTTTATAGGTGTGTAAATGTGTTATCGAAGGTATTTTGGCATTTTAACCAAAGACTTAA
CPSSR_16	AAAAT	4|NC_006090.4:1727611-1728030|+	4|scaffold103_size4499649:980874-980893|-	4|scaffold_77:3565823-3565842|+	4|NC_015012.2:2831435-2831454|-	4|JRFT01005130.1:10953-10972|-	4|scaffold24_size7686769:4338286-4338305|-	4|scaffold171_size1473480:702157-702176|-	5|scaffold100_size1909463:1165832-1165856|+	0.33	0		CACCAGAGCATTCACAACGGCAACATTCCCCTCCACAAACAAATTCATCCAGGGCATCCAGTAAAAAATGCAGAGAGCCTCTGCTGCTCACCCACAGATGAATGGAACTATCCGTCTTGTCACTGGGGGTCGTAGCAAGAGGTTACTGCGAGTATATACCTTGGCTTCTGTGCTGACGTTTGCAAGCAGCTCCCTTGCAA	AAAAAATCCTGCCATATCAAGCACTTATCCATTCCCTCTAGAACCCTTCTCAGATCATGTCTTTCCACACCTTTGGAGTCACAGCTCCAGGCTTGACATATATATTTTTTTTCTGCTGACCTTTTAGCGTCCTTTCTGCCACAGTGTGTAAACCATAAGCTGATATATGAAGGCAATTTTTAGTGGTGCCACTTGTATCT
CPSSR_17	AAAAT	4|NC_006096.4:20750701-20751120|+	N/A	2|scaffold_28:3376143-3376152|-	2|NC_015021.2:20367176-20367185|+	N/A	N/A	2|scaffold7_size10969662:7535671-7535680|+	N/A	0.87	0.5		CCACTGCTGCTCATTCACAGAGCAGTGCTAGTTGTGCCAAACTGTGATTCTCAGCATGTTATGGGGTGAGTTTTGTGCACAGCTAATGCTGCCACACAGCTGTTTTGTGTTGTTCCAGCAAAGATGCTGCTGCTAACTGCTGTGTTTTGGGGGTGAGGAGTTCTCTCCCTCCAGCCAATTCTGTCTGTCATGCTGCAAAA	TAAAAATTAATCTTGCCAACATCCTCTACCTTCAAGAAGGATTCATTGTGGAAGGACAGTATTGCCATAGCAACGAGGACTCTTCAGATGGCTCTAAATCTGGTGAATTTCCAAGACACAAAAGCTTGCTCAGACCCCAGAAGTACCTGGATAGAAAACAAAACAGATGGTAAATTCTCCACAGCTTTTGCAGAATCGTA
CPSSR_18	AAAC	4|NC_006089.4:147961992-147962407|+	3|scaffold60_size5271307:3808982-3808993|+	4|scaffold_54:5037083-5037098|+	4|NC_015013.2:86286577-86286592|+	4|KZ861015.1:386429-386444|-	4|scaffold55_size4963888:1105867-1105882|-	3|scaffold263_size757113:527309-527320|+	3|scaffold104_size1771080:632489-632500|+	0.48	0		TTTTTTTTTTTTTTTTTTTTTTTTTTCTGTTACTTTTCCTTGCTTTTGGACTCAGATTTGTTCCAAGCTGCCCCTCCCTGGAAGGCAGAGAGAGAAAGAGGGAAAGACAGATCCACCAATGTACCTGGAGATATTTGGTATACAGAGATGTTGCCTTAGGACATTGAGACAAACTGACAACACGAATAACGTCCACTTGG	AAAAAATCTATTTTTTTCCTTCTTCTTTTCTTTTCTTCAATAAAAAGAGAACTTGAAACCCGAGACCTTTCTTTTCTTTGGCTCTTGTCGTTTCGAATGCCTTTCTGTGCCGTACGAATACACAGGCATGGGGTGAGGATGCCACCTACTGAAGGTGGAAGGCAAGTTGCTCTGTGGAAAGTTTGGGATGGTGGGAACGC
CPSSR_19	AAAC	4|NC_006089.4:32945914-32946329|+	2|scaffold11_size14555443:5271206-5271213|+	4|scaffold_37:696296-696311|+	N/A	N/A	3|scaffold76_size3989563:2070013-2070024|-	N/A	4|scaffold16_size29560198:26130809-26130824|+	0.8	0.38		GCACAAGTTCTACTCCCCGCTAGAAGTGATGTAATAGTGTAAACTAATTAAAAGTAGTTTTAGGCTGACTTTTTAATAGACTAAATAAATTTTGTTCAATATGGTTTATATTTCCACTTGGGGCAGTAACGATTCCAAAAAGTTTAACTTTACAGTTTCCAATCTAAACTACTAGTAGTTTATTCCATAAAAGACAATTG	AGCCTTTGGTACAAGAGCATCCAGGTGTTAAAACCAGCTCCTTTGGAAATTCTTTGCCATAAACTGATTCCCTGGCACCAAAAGATACACAGAATTGTGAAAAAGCAGACTGCGTAACATCTCTGACACTTCTAACAAAGCATTTCAGGAATGCAAAGACATGTAATTAGAACACTAAATTTGGAACGCTATATTTAGTA
CPSSR_20	AAAC	4|NC_006089.4:40991995-40992410|+	N/A	3|scaffold_142:1183113-1183124|+	N/A	N/A	N/A	3|scaffold18_size8055733:3035585-3035596|-	2|scaffold119_size1361457:1133126-1133133|-	0.71	0.5		GCTTCCGTAAAAGCTGCACACGTGCAAAATGATGCCTTGAGATAAAGAGAAATAAAATACAAGAGAAGGGAGTTTTCCTAGTATTGAGTCCTGATTCCTTACAAATTAACATATGCTTTTTCAGTGACAAGCAATGCTCATTATTTTGGCCCTGTCTCTCTCCCAAAATCAGCTTCATAAGCTGTTATCATTCCAATTTA	TCAAACTCTTAAAATATTGTACATGGAGTTCTGGATTCCATAAGCAAAATACACAACAATTTCATATTCTTGCTATGAAATACCAACTAGAAAATATGAATGTTTATGAATAAACAAAACCACAATTTATACATTAGATCCATACTGACAAAGATCTCTGTGTTAGTGGTGAATTCAACATCTTTAGATAGAGTTCAACA
CPSSR_21	AAAC	4|NC_006089.4:89046245-89046660|+	3|scaffold18_size26810604:17169436-17169447|-	N/A	2|NC_015013.2:33537090-33537097|+	N/A	3|scaffold12_size10847560:6202594-6202605|+	N/A	2|scaffold15_size28466079:7950657-7950664|+	0.75	0.38		GTCTGTATTCTGAAAGCATCAGCTCTAACAGCTATGGACTGTTTTAGTACCTTTACTTTTCTGTTTTTGAATACAGTAGTTCATTTTCTGTATCTGTATCACATGGTTATATAATAGACTTGTGCTTTATTCATGGAATGTAATATTTTTGGGAACACAGATTTATTCCACCAATGGTTGTAGATTTAAAAGGGAACAAA	AACAACAAAAAGTCCACATTACCTAGCAAACAAGGCATGAACTAAAGGTAAAAATGTTTACAGCTTACTTTTCTTATGAGAAACTAGAAAACACTGTGTTTAAATACCGTAGATATTTAAATGTTTTTGGAAGTTAGTAACTGATTTTTTAGACACTGCCTATCGCATGAACTGTGAAGCTGTGTGCTGTGTGTAGTTGT
CPSSR_22	AAAC	4|NC_006088.4:162773401-162773816|+	2|scaffold41_size10021001:2880028-2880035|-	4|scaffold_1:3117380-3117395|+	4|NC_015011.2:158065106-158065121|+	4|KZ861681.1:1170786-1170801|-	N/A	4|scaffold176_size1450177:1208277-1208292|+	4|scaffold35_size19355046:16893408-16893423|-	0.7	0.12		GCTTGTATGTAATTGGGGCATTGCAACATCCTTCACTGATATTTTCTGTTCCTGGGAGGCCTTACATAGAGAGAAAATTGATCAAATGGTCTCCTACAGGGGTGCCATTGCTGCAGGCAGGTTATTTAGGGTGGCCAACCAAAAACAAAATTGAGGCAAATAAAATAATAAAAAAAAGACTGTCTGGTAGCTAGAGGCAG	AGTCAGTCCATTCTTCTGTTATAGCTGTGCTTCAAGCATCAGTGCTTGTAAGAAGCTTCAAAGTGGCCCTAGGATGAAGCTTTGTAATTGGAGGCATACAAAGCACAGATGTTGCTTTTATTAAATATCAACAGAATTTAACAGTGTCAACAGTCCAGTGCTGAAGAAGGAAGGATAGGTAGGAAATTCCTTCCCTGGGC
CPSSR_23	AAAC	4|NC_006088.4:173036670-173037085|+	N/A	4|scaffold_1:13531245-13531260|+	N/A	4|KZ861058.1:328183-328198|-	N/A	4|scaffold294_size1411919:1270616-1270631|+	3|scaffold35_size19355046:6249314-6249325|-	0.4	0.38		AGGTGAAAATCCAGCTATAGTAACATAAGAAACCAAATGTTTTTTTCAGTTCTGCTCCTGAAAAAGCACCAAATGTAGAAAAATACAACTCACTACTAGAAAACAACATGACAAAACCCAGAATTACAGTGAATTCGATTGCTTTCTATAACATACTTCCCTCTGAAATCTGTAGATTTCAGAGCAATTCCAAGATGTAA	AATAACACATCGCCTGGCAATGTATAAATTATTACTATTTTGCATACAGCAGATGGTAGCTATCTGGGGGAATGGAAGATTGTGTGTACAGCTTCATCACAGCGGTACTCATCTAGCAGCTGTTGCTTCTTCACACTTTCCACCTAATTTCAATTGTCTTATCCAACGATTGGACGATATTTGAGAAATAATGATTGAAA
CPSSR_24	AAAC	4|NC_006088.4:193258480-193258895|+	N/A	5|scaffold_224:201542-201561|-	N/A	N/A	3|scaffold169_size1389202:1017237-1017248|-	5|scaffold305_size1303598:952049-952068|-	5|scaffold70_size7387377:1055736-1055755|-	0.8	0.38		CATCAACACTTGAAATGGATCCTCTATAGAGAACACAGGGAGAGCAACAGACCAACAAGAGAAAAGCACAATCTTTGCCAAGGAGAGGTGAACATACAGCAGAGAAACTCATGTATTCAGTTTACCTTTGGTGTGGGTGTGGGCGACTGGCCAAAAGTGCTGGATGCATAGCCACAGAGAAACTACATGAAGCACAGGTA	AAAAAAACAATAAAAAGAACAGAGACAGAGAAGAGCAAACAGTGAAAAGAAGGAATAACCAAACTGGGAGCCCGACATTGTTAGTCTTGGGGGTGTTGAAACATCCCATCAACAAAATGTGCTACTTCTTAGATTTTTGTATATCCTCATCCTGGGTTTTCCCTTTTCTCTTAACATTCACATCCTTGAACCTGAGGGAA
CPSSR_25	AAAC	4|NC_006088.4:63535651-63536066|+	5|scaffold64_size5005829:771760-771779|+	2|scaffold_127:1304667-1304674|-	N/A	2|KZ860105.1:70095-70102|-	N/A	2|scaffold45_size4260854:2914664-2914671|-	4|scaffold64_size4031438:2945384-2945399|-	1.21	0.25		GCAGCTGAGTCTTACCTTATTGCCGTGACACAGGCACCAACTAGCAGTGAACTGAGTTGAAATTCTTTCTGCAAATCACTGTGGGCTGTAGGACCAGGCAACCTGCCTCTTAGAGCATAGCCAAACAGGGCTGCTGACACCTCTGGGAGAGGCAGGAAAACCTGTCAGCAAAGCCAGCCCTTTGATTAAGCCTTTTTTTA	AAATCAAAACCCCCAAACCGCAAAAGTTGCTAAACCTTTCTGCTGTTCAAGTAGCCTGATTTGCTAGGGGTATTCAGCCAGTGAACTGTTTCTGCCTTCAAAGCCTACTTTACTTTCTGTAACCTTCCCTTCCATCCAATGAAAAGCAACTGTGGCCTTTTACTAAGTAAATGAGCAAATATTTTCCCAGTGTTCACCAG
CPSSR_26	AAAC	4|NC_006088.4:82931970-82932385|+	N/A	N/A	4|NC_015011.2:80976304-80976319|+	4|KZ859868.1:194450-194465|-	N/A	4|scaffold48_size4518139:4435182-4435197|+	3|scaffold43_size4684449:4404708-4404719|+	0.4	0.38		TTCGTTTCGTTTTGTTGTTTTTGTACTACATGAAGAACTGTTTTTTGCCTGCTGGTACATTACATTTCCGGAGGCTGGGTGAATAATAATTTTCCCAGCCTCCCTCGGATGGTGGCCTTAAGGCCAGGTAGTGCTTCACGAGCTCCACTGGTTGGATCTCTAACTACTGGCCTCTAAATACAACCCTTCTTTACTACAAA	AAAAAAATCATAAAAAATCAAAAAAACAGACAGAAAAAATAAAAAAAAACAATTTCTTTTTTCTCACTTGTGAAGAGCACTACAAAAAAAAAAAGAAACAAAACAAAATATATTACAAAATCTACAAGGCCTACTGTCGTTATAAGTACACCGCTCGCAGTGTTTCAATGGACATAATTCACAATGCTGACCGCTTTTGG
CPSSR_27	AAAC	4|NC_006090.4:71293129-71293544|+	N/A	3|scaffold_15:1721186-1721197|-	3|NC_015012.2:70378877-70378888|+	3|KZ861783.1:433899-433910|+	N/A	2|scaffold70_size3301614:1394525-1394532|+	N/A	0.63	0.38		TCTTTCTGTCATCTGAGCAAAGCTGGCTCCAAAGTTCTCTCAAATTTCTACATGAAGTCTAGGAGCAAGAAGTCAAAGGGAGCTATCAGCCCTTCTGTAGTGAGTCAGACTCTTTTGGCTTTTTGACTACAAGTTCCACAGAAGATGAGAACAAAACTAATGGAAAACAGGGATAAAATAAATTAAAACAAAACAAAGCA	AAAAAAAACCCAAATCCACTCTTAATTTAGACCAAATATTTAATGTTGCCCACATCTTTTTAAATATCTGATTTTCCCTTATGTTAAATTATTACCTGCTGTGACACATTGCCATTTCTTGTGATTAAGACAAAAGGTTTTGATTTGCTGAAGAAAAAAACAAACAAGCCTCAATTGTCTCAGTGTTGTAATTTTAGTGC
CPSSR_28	AAAC	4|NC_006091.4:1140071-1140486|+	N/A	4|scaffold_23:1088240-1088255|+	N/A	4|KZ859861.1:1091204-1091219|+	N/A	5|scaffold170_size1475892:1090730-1090749|+	6|scaffold94_size4308267:3135616-3135639|-	0.8	0.38		CCAGCTTTCGTCCTCTGCCTCCCCCCGCCCCCCCTCTGTTCCCACCCCCCTTCTGTTTCTCTTTCTCCCCTCTGTCATAAGAAAGTGACTGTGTCCTCGACGGGACAGTTTTCTTATGCCATTTTATACACTGTGCTTCATGTTTAGAACTTTTTTGCACTAGTTCCTATTACATTTATTTTCCAAACCGGTTTGACAAA	AACAACAAAAAAAAAACCAACAAAAAAAAAAAAAGACAAAAAAAAATACAAAACCAACCGACAAAACCAACACGAAACCATGCTATAATTCCGTTGTATTAAAAATATTATCCTACTACTCTCTGTGTTCAATAGTCTCTGTACCTGTAATGCTTTCAGTTCTGTTGTATCCGGGGCAGAGGTTTGCTCCGCTCCTTGTT
CPSSR_29	AAAC	4|NC_006091.4:66095041-66095456|+	N/A	4|scaffold_94:2391134-2391149|+	4|NC_015014.2:46511544-46511559|+	3|KZ859920.1:1962128-1962139|+	N/A	4|scaffold20_size11706964:5767551-5767566|+	2|scaffold18_size16875931:2433265-2433272|+	0.76	0.25		TCCTTGTATAATACACAAATATATTTTATATGACAGTTTCATAGTGCAAGAGTGTTGTGAAAATGACAGCCCGTCCCTGGGGTCAGATCTTTACAGATAGGACACAGCACAACCTTAGGCTTTACTAGTAAGGTAGTTCCAGAGTTTGCTGAATTATGATGGCCTCAATAAAACAAAAAGCAGGAGAAAAAAAGAGCAGA	AACAGCAATAAGCTAGGAAACTGTACAAGGGATATGCAAAGTTAAACTGAAATAATAGATATTTGAGAGGTTTTTCCTTTCTTGTGGGAAAGTAGTTAAGCTAAATAGCTTTAGCTTAAAGAAATAAATGTTATGAGGATCTTTATAAATATTTATAGAGCAGTAATGCAGAAATATAGACCACTAAATCTGCTATGTGT
CPSSR_30	AAAC	4|NC_006092.4:13784479-13784894|+	2|scaffold36_size7989048:3087778-3087785|-	2|scaffold_57:4835647-4835654|+	2|NC_015015.2:10731661-10731668|+	2|KZ861632.1:218652-218659|-	2|scaffold25_size7394782:6065964-6065971|+	2|scaffold95_size2932302:1143546-1143553|-	2|scaffold82_size2606389:1710494-1710501|+	0.66	0		ATGAGCAGATGGGTTGGAGAGGTGGGCAGAGGGCTGTAAAATAGGTTGGTTTTTAAAATAATATATATTATCTGTCTAGGAACCATAAAAAGGGGGGAATCAATTACATCTCCCTATGATATACTCTCACTTGCTAATAAAATGGGGACACTCTGTTAACCAGTTCTGTACTTGCTTTGTCTTATATATCCATACATTTA	AAAAAAAAAAGACTACTTGAATTGTATTCTATTTCGTGGTTTTGAGGGGAGGGCTGGGGGATTCTCAAGAGAGGGAGGATTTTAATGTATAATCATTTTGTTTGTTATTACCTTGCAATGTTGAGCCATGAAGCCTTTGTTTAAAAAAAATGGCACTGCAATACACAACAAAGAAAATCCTTTATTTATTTTATTAAATA
CPSSR_31	AAAC	4|NC_006092.4:43135043-43135458|+	N/A	3|scaffold_79:3902012-3902023|-	3|NC_015015.2:42265551-42265562|+	N/A	N/A	3|scaffold44_size4319906:325159-325170|+	N/A	0.43	0.5		AAACTAGTTGTTAACAAGGTTAGCTATGTCAGATGGATGGAGGCTGCAGAGTTGAATTTGTGTGGGAGAACTACACAAACAAAACTCAGACATAGCAGAGAATATAAGCAAACAAAGTTAATGAGAGAAAAATAGAAGAATAAAGATAAAGCTTAAAGTAACTTTCAATTCATATGCTTTAAAAACATAGGTCGATTTAA	AAAAACACTTAGAAACCCCACACAACTCTGGCCACAGAACATCCTGAAACAACATAAAACAAGAAATAATATCCACTTACACCTAGTGGGGGAAGGCCTTCCACAATATTCTTCTTCCCAGACAAAAGATCGGACACAGGTCTCTTCTTTACTGAATCCTTCCTTACTCTGTATCTCCCTGATGTTGTAAGGTCAGATTC
CPSSR_32	AAAC	4|NC_006093.4:22436366-22436781|+	N/A	3|scaffold_16:8933987-8933998|-	3|NC_015018.2:21802611-21802622|+	N/A	N/A	4|scaffold1_size15611567:2452541-2452556|+	3|scaffold1_size16080080:2492627-2492638|+	0.49	0.38		TTCTATCTACCTTTTGCACGGATTAAGACCAAATTGTTTCTACCTGAAGAACCAGCAATTCTGATTTGGTCACGTTGTGGAAAGTCCAGTAAGCTCCACCAGGTTACTGACCACTCCCGCAGAAAGTATCAAAGAGAAAAGTTCTGTACAAAACTTATCCTGGATCTCCACGTAACGATAAAGGTATCGTTAGCATTGGA	AAAAAAAGGATCTGTGGTTTACGGAGTGCTTTTACGGTGTTTAAATGCTTATTCCAGCATGTGCTAAACCACTATCAAAACAGGTTAAATAAAAACAACACAAAAAAAGCAGGACTTAGATTATTTCCTGCTACTGGCAACTGTAATATTTAAAAAGGAAACACCCATTCGCTGAGTGTTCGACCCTGACAGTATTACAG
CPSSR_33	AAAC	4|NC_006094.4:2552240-2552655|+	4|scaffold51_size8141773:2592622-2592637|+	3|scaffold_51:3324483-3324494|-	3|NC_015017.2:4769997-4770008|-	N/A	4|scaffold753_size44412:38717-38732|-	3|scaffold98_size4372585:3282894-3282905|-	3|scaffold14_size14507889:10907409-10907420|+	0.49	0.12		CGCAGCTTGCTACCCTCGCTGAAGATGTCACGGCAGCCCTCGCTAAGCAGGGCTTATGAATTCGCTCATTTTGCGTCGTATGAAGTAATAATATTTAGGCATGAGCTCTTGGCAGGAATGGGCTCAGAGCAGGTGTTACATTCATTTTTACCATGTCTAAAACTAAGTCACATCCTAAGACTTGTAGTTACCATACAGTT	AGATAAATATTACTAGATGCAGAAATTGGCCTGATCTCCATTTACAACAGGAAGACACTGGCTTTATATATGGGTATACAACTGCAGTATGTTACATTGGACAATTATTGTTGCTCTGCTCTGTCTTGCATGGAGTACCGTACTACAATAAAATGCATTTTTACCTTTCATGTGCCTGAAGGCCATCCATCTCTTTCTGA
CPSSR_34	AAAC	4|NC_006095.4:26276732-26277147|+	3|scaffold19_size14662413:3746044-3746055|-	3|scaffold_63:1341031-1341042|+	3|NC_015020.2:21126124-21126135|+	3|KZ861443.1:1929959-1929970|-	3|scaffold5_size13026571:3676322-3676333|-	3|scaffold4_size10450508:9875980-9875991|+	3|scaffold13_size14133478:3859187-3859198|-	0.33	0		ATCATATTTGCTTAATTTTTAAACTTGTTTTTCCAGCTGACTACCTAAGAAACAGCAAAACAGATTGTACCAAAACAGCTGTGAAATGAACACAATAAATCAAAGACCAAAGGTTTATTTACTTTCCCTTCCTCTCCCATTTCTTTAAACCGTAATAGCCCAAGGCTTCGCCTGCAAAAAAGTAGATAAAACAATACAGA	CCCAAACAGCCACAAAACTTGTTCTGCAGTTTTCCATGGCTGACATTTCTCAAAGCACAAATCCTGCTTTTTGTGACGGGGGTTCAAGAACAACAAATCTCCAGAAGACATTAATGGTCTCTAATAGGAACATGAAAATATTAGACTCGTAGCAAAGCACGTTTGTGACTTGTTTTCTGGATGTAGGCCATTCCCTTGCA
CPSSR_35	AAAC	4|NC_006097.4:19420554-19420969|+	2|scaffold4_size19517465:966596-966603|-	4|scaffold_4:15503061-15503076|+	N/A	4|KZ861518.1:979868-979883|-	2|scaffold16_size9568920:1007436-1007443|-	4|scaffold3_size11902854:10860686-10860701|+	3|scaffold22_size20487078:19178394-19178405|+	0.88	0.12		GGATGCAGAAAGGGCTCTGCTGTCACCGTCCCCATCTCCTCCAGGAGCTGATGCTGAGCTTGCAAGCAGCACCTGCCCGGGTTGTATTGCTCCCAGCTCCACGCACACAGCGTGCAGCAGCTCCCCTTGCTGTGCCCACGCCTCGCGCCCCGGCTCTCACCTGCTGATGGTCAACCACAAAGCAAAAAAGGAAAAAGAGG	ACAACCCCCCTGGAACGATAGGGGAACATAAATTATCCAGAACTGGCAAGAAATGAAAGTGTTGCGTGGTCCCCTGACAGCAATGGGATGAATAACTGATGATGATTAGTTAAATCATAACATTGCTCATGCCATGCATAAATGATGAGCCAACTGCTTGCCGTGCCCTGATGAGATGCAGCGTTCTCCGCTTTCTATCA
CPSSR_36	AAAC	4|NC_006101.4:6835197-6835612|+	N/A	3|scaffold_14:6899931-6899942|-	3|NC_015026.2:6769032-6769043|+	3|KZ860612.1:1231288-1231299|-	N/A	4|scaffold25_size5409597:222946-222961|+	N/A	0.49	0.38		ATTTTATTTCAACAGATATTTGTATTTTAACCGATTTCAACATATTCTTGTATTTTAATTAATCTTATTTTCTAACAGTTTGCGTTTATTCACAAGGGCTATCAGGTTCCTGTACTAAGGCAACCAGCAATACCTAGTCTTCTGGGCCCACAAGGACAATCAATTCCCACAACTGGTAAGTATCTGCAGCTTTAGAATTA	AAAAAGCCACTTCAGTTAAACTGAATGGAATTTTTTCCTTTTCTTCTTTTCAATCCAAAAGGTCATCCAATGAGAATTGGTGCAATTCGCTCAGCTGGTGGCAGGCCAGGTTGGGAACTGTAAGTATATTCTACAGAAATTCAATATATTATTGCTTGTAACATTCTGAATATGGCAGTGACACATAACTTAGTCAACAG
CPSSR_37	AAAC	4|NC_006101.4:7635130-7635545|+	N/A	5|scaffold_14:6096910-6096929|-	N/A	5|KZ860612.1:430973-430992|-	N/A	N/A	4|scaffold5_size14065818:7676116-7676131|+	0.5	0.5		GATATTAAGATAAATCACATAGGTAAGCTATTCTTCATGCCGTTCAATGAGATGTAAGAATTATTAGCAAGTAACTTACTTCTCATTTGTTCAGAAGCTCCAGCAATCAAATAGTAAAAGATATGAAATGTTCGCTCATCTTTAGCCTGACGAATAGCACGGGATTTTTCAAGCAAATCTGTTTGTCAAGTATGTTAGAA	ATATTCCGGTCCTTCCATAATTGTGCCTTCAGTCTCAGAACCATTAATAGCATTGCTTAAATTTTTGCCATGAGCTTATCTAACATGAATTTCGTTCTAATTTTGTGTTGAGATCACTTGTACTGGTTTAATTATCACCATGAGGAGTAGATCAATTTCCTACCTCTTACTGTATGATAAAAGCTGGTAATCATGATAGT
CPSSR_38	AAAC	4|NC_006105.4:9717510-9717925|+	N/A	4|scaffold_18:5285066-5285081|-	N/A	N/A	N/A	4|scaffold17_size10362789:4754304-4754319|-	3|scaffold20_size9639110:3869374-3869385|-	0.43	0.5		TCCGCCTGCAGAGGTGCTGAAGGCTGAGAAATGTGCGAGATCCCGGGGCAGGGCTCTGCCTCCTGCAGCCCCGTGTAGCACGTATATAGAGCAAGCCGTACATGTGGGTGTATATGTGTGTATGTATATAGCGACGTATATACTGAGCGTGTGCGTGGGGGTGTGTGTGCGTGAATTATTTAAATCTAAGCCTTGTATAA	GAAAAAGATTTGGCTAAATCTCAGTCTCAGAAAAGTGAAGCTTAACTTACGTGTCTTCTGCCAGCCGTGAATGTCCGTACGAGACCTGCTTTTTATGTGAGTTTAAATATATACTTTGTAAATAGAACCGTGTCTTTCTCCCGTCTGTGGCCGGAGCTGAGCAGAGGAGGGAGCCGTGGGGGGACAACGGGAGTGGGCTG
CPSSR_39	AAAC	4|NC_006127.4:51321916-51322331|+	3|scaffold77_size4419147:3457607-3457618|-	2|scaffold_160:1165986-1165993|+	2|NC_015041.2:45754117-45754124|+	2|KZ860466.1:285541-285548|-	3|scaffold319_size427327:332761-332772|-	2|scaffold138_size2418656:2269134-2269141|+	2|scaffold19_size8958244:8561269-8561276|+	0.71	0		ATGGGGGATTTATTTTGTTTTATTTCTTGGTAGAGAACTCTCAAGGACTTTGTTCACTTTCCAAAGCTACTTGTTTACATTGTACACTGCGACCACCTTGCCGCTTTTCATCACAAGCTTGAATATTTAAATTCTGTACCTACAGTTGTAAAATAGCCAGGATTTCTCCTGTTTGTGATCAGTTATAATGCCTTTTTATG	AAAAAACAATTAAAAAAAAAAACACAACAAAACCAACAAATGGCTGTAAATTATTGTAAATTAATTAAATGAGCTTTTTTCCCCTCTCAGGCTTTTTTTGGCTGTTCCTTTCCCCAACAACTCAGGCCTTCTTTTCACAAAGTCAGTATACTTACATGTTTTAATAAAATATCTCGATGGAATCAGAATGTAAAAATGGG
CPSSR_40	AAAC	5|NC_006089.4:48730573-48730992|+	N/A	4|scaffold_149:536250-536265|-	N/A	5|KZ859859.1:190100-190119|+	N/A	4|scaffold214_size1682986:1141021-1141036|+	4|scaffold165_size620514:562613-562628|-	0.49	0.38		GACATTTTTAAATATTAGAGATTGTTTTTTCCACATATAAGAGGTCATGGAAATAGTAATGAGGAAGATACGGTATTTACATTTACTGATCTGTGTAAGTATTTTGTTCCTTACACAAGAAACACTGCATCTCATTACTAAAGTGGAAGATACTTTGGGGGAAATAATGCCCTTTAGAAATCTGTCAGAAAACCTTATGA	AAATACTTTGTAAACCAACTGTGGTGCTAATTGGCACTCTGTTTACTGCACATCTAAGTATATCTTTGCTTATGAATAATATATTTTGCTAAGCTAAATGTAGCCTCTGACACTTGAGGGAAGATAAAACATTGTAACAGGAGAAAAGATTAAACCATACATCATCAAACTGCATTTCTTAGTTGTGAGCCTGATAAACG
CPSSR_41	AAAC	5|NC_006089.4:91799522-91799941|+	3|scaffold18_size26810604:14330927-14330938|-	5|scaffold_2:9346014-9346033|+	5|NC_015013.2:37912775-37912794|+	5|KZ861440.1:1050020-1050039|+	3|scaffold12_size10847560:9025250-9025261|+	5|scaffold97_size3428249:647901-647920|-	5|scaffold15_size28466079:10788213-10788232|+	0.87	0		AAGTTAGAGGCTGAATGAAAGAATGTGAATTTCCTTAATGCGCTGATTTAAAACATCATAGATGGAAGCTGAAGACATCGGCTATAAGCATCTCAAAGAAACACTGGAATACATTTACACGAACCACCCAGAGATTCAAATGCCAACCACTGATTTACTGTGGCTTGAAAACACAACAATTTCAGCTTATCTGAGATCTT	ATATTTTCCCCAGGGAAGATAAATAAAATAAAATTGGGCCTTTTCTTTATGGGTGTAATCTTATGACTGTATCGACTTAACATTACCATAAACATTGCTGAAATCAACTGTCAAGAAGGAATCTGTTATGCTTATACAAATTACTGTTATTGTTGTTGCTATTATTGCTGCCTTTGCTGCACCCCACTTCAGTAATTGGT
CPSSR_42	AAAC	5|NC_006088.4:105760069-105760488|+	4|scaffold16_size17665436:12759738-12759753|+	5|scaffold_93:3518205-3518224|-	5|NC_015011.2:103367097-103367116|-	4|KZ861672.1:265032-265047|-	4|scaffold45_size6194155:3551054-3551069|-	6|scaffold89_size3705764:2532271-2532294|+	5|scaffold61_size10442719:7760254-7760273|-	0.66	0		TATTTCATTTCATCTTTAAATTCATGTCAAATCAGAGGAGGGTGGTAGTAAAAAACAAACATTTTTCTGAAACAATAACAAGGACATCGTTATGATAATTGCAACATAATTTACTCCATCAATCACATAGTTGTGTGGGTTTTCTTTTTTTCTAAAAAAGAGGAGGATAAATGGTTAGAAAACCATGCAAAAACAAAACA	AAAAAACCTCATGAATTTTTAGCCAAATGTTTGTCTGTTGTTAATTATAAGAATCTGAATTTGCTGGCTGACTTATGGCTATCTTTCCACAGAGAATAGCAAACCATATGCCCCTTAACTAGTACTAACCTGCCAAAGTTATGTTTTTTGCTGAAAGCAATCTGGAGTGGCTAGTGCACTCACTGCATCTGTTTTGCAGA
CPSSR_43	AAAC	5|NC_006090.4:60108482-60108901|+	N/A	6|scaffold_20:9708434-9708457|+	6|NC_015012.2:55664911-55664934|+	7|KZ860524.1:183447-183474|+	N/A	N/A	N/A	0.71	0.5		AAAAAAAAAAAAAAAAAAAAAAAACCAAACAAAAACAAAAACCCCAAAACCCCAAACAACAAAACCCGTGGCATCTTAAACTAAAGCACACTTCAGTCGGTCTCCCTGGGTGCGCTCTGTGCCAGCAGCCACAGCGTTTCTTTCATCTTGGCTTCAAAGTGGTGCTGAGAGGGGGAGGGGGCATCTAATGAAAGAAGGGA	AAATGCAAAACGAGGGAGGAAATGAAAAATAGCAGTCTACCTTTCAAATCTGAGTGTCGCCTGCAGGCACACTCTGCAGTGGATGTTACACTCAGCTTCAGCCCCTTGTACTTTTTTTTTGTTATTGCCTCTTCCCATGCTGGGAAGATTCTTGTCATCCCTCACATATTTTATCCGGAGAAAAGGCTGCCCTGCCCTGT
CPSSR_44	AAAC	5|NC_006091.4:24224653-24225072|+	N/A	5|scaffold_74:4252598-4252617|+	N/A	N/A	N/A	2|scaffold256_size785413:485117-485124|+	4|scaffold106_size4708706:304419-304434|-	1.22	0.5		GAGCAGCGGCCGCCGCCGGGGCGGGAAGTTTGCCCGGGCTGCGCCGGAGGCGGGGGGACGCCCCGAGAGCCGGCACCTCCCGGCCTGAGCCCACCCCCGCGCCCAGCCACCCACACGCCCGGCGGGGTGCGGGCAGGAGGGGCGGCGGAGCTCATGCTGCCTGGGGCTACCTAGGGAGCAGCGGCTCTAGGTGCCGAAGG	AAAGCCCCAGCCAACTCCAAACTTGCGGTTCCTCCATCCCTTACCCTCCTTTCTCAAGCCGGCGGAGCCGCCCGCCTAACTCCGCTGCGCTCCGCGCACCGCCTCTCCGCCCGAGGGAGGATGAAAATGCTCTGCTGGCGGCTGGCGCTGTGGCTGGCCGCCTGGGCTGTCTGTGGGAAGCCGTCCTTCTGCTCTGCCCT
CPSSR_45	AAAC	5|NC_006092.4:31903866-31904285|+	N/A	4|scaffold_8:15220504-15220519|+	N/A	2|KZ861793.1:994655-994662|+	N/A	4|scaffold12_size9921518:1339612-1339627|-	2|scaffold2_size38725561:17421668-17421675|+	1.2	0.38		AAATACCAGAAGAATAAATTCTTCTTGCATTTTGACTTGTTTTGTAGAAGTAAAAACTCCCTTAAATATATTTTAGATTTGGCTGTAACAAGAGCATTGATGTAAATACAAGAGGACATCCCTAAGGGGAATTGCAATTTAAAAAGATATATATATCCATATTTACTACAATAAATGTTATGCCAAGAAATTTTATAGCT	AAAAACAATGTAGAAAATACTACACCTAAAGCTAGAAAACAGTTCCAGTACAAAGCATGCCTAATATATAGCCTCCCAAATACACAGTATATCCCTAGTAAAGTTGTAAATTATGGTTGCAAATGAGGCCACAAACAAAATCTTGCTCAAGGCATGAATCATAAATTCAAACAATAATCATCTCCTGCATGAGGCACAAC
CPSSR_46	AAAC	5|NC_006096.4:14392295-14392714|+	N/A	4|scaffold_154:947350-947365|+	3|NC_015021.2:13625207-13625218|+	4|KZ861786.1:304954-304969|+	N/A	5|scaffold7_size10969662:1147901-1147920|+	5|scaffold12_size11284031:1173616-1173635|+	0.75	0.25		ATGACTTGGAAAAAGGAACTAGCTCAGCCACATTTCACCAGTTCAGACCTTCTTCCACAGGCAGATAACTTAGTTGCTGGTGGTCTGACTCGCCACCCTCTGGAAGACTCATGTCTAAGTTAGTTGCCTGTTGCTGGCAGTCTGAACGTGGCCACAGAACCGCCCTCTTGCTCCAAGGCCTTCCAGTTTTACTTTTTTTA	AAAGATTCAGGCCCTAGGCTGGAAAGAAATCATGCAAAGCTTGTGCAATTCCCCCAGCAGGCATCCTGGGGAGGGTCACAGTTGGTACTCAGAGATCAGTGCTGGCCTTGGCGGTCAGAGCCTGGATCCGAGCTGAGTTGCAGGTCTTGCAAAGGATGTGCCCGTCCAGAGGGTAACAGCCCTGATTGTCCCCTTCAGAC
CPSSR_47	AAAC	5|NC_006097.4:15642538-15642957|+	N/A	4|scaffold_4:11709441-11709456|+	4|NC_015022.2:14904808-14904823|+	4|KZ859966.1:1237786-1237801|+	N/A	4|scaffold3_size11902854:7071113-7071128|+	4|scaffold22_size20487078:15338615-15338630|+	0.37	0.25		AGCACTTGTCTTCTGATAGGGCAGCCAGTCATATTACCCAGTGGAACACTCCTATAATGATGTAGTAAAATTTGACTCTGATATAGTAAAATCTGTTTATGGCAAAGCTGCTTTTTCACACAATTGGGCTGGGGCAGGGAGCAGAAAGGACATAGCTAAAAGAATTCCTTTATAACTCTATGTTCATAGAAAGTGTTTCA	ATTCCCAGGCTTCAGGCCTGCCCAGACAAATTGCCATGCCCATACTATCCATTTCTCTCTGCATGGTTTCTTCTCTTCCTCACCCCATCCAGCAGCTGCCATAAATTAGTGACCACGTCTGGATGCAGGAACCCAAACAGTATTGTAATTTCACACACTTTTAATGGGCTTGTCACAGAGTTTTGCATGTACAACCCAAG
CPSSR_48	AAAC	5|NC_006100.4:1415278-1415697|+	5|scaffold187_size897190:579200-579219|+	6|scaffold_197:586793-586816|+	N/A	N/A	N/A	7|scaffold343_size466990:270672-270699|-	6|scaffold150_size837793:264335-264358|-	0.75	0.38		CCCGGCGCCGGGGCCGCGGACTCGGACTGCTCTCGGCCGCGCGGGCGGCGGGCGGCGGCCCGCGGCCGTCCCCGGGCGGCACCCCCGGAGCACCCCCCGCCCGGCAGCCTCCACCGAGCGACAGCAACGCCTCCGACCCGCCACCCATCGCTGGATGTCCCTCCACTTTTCCCACCGTATCAAACAGTAAGCAGCTGCTA	AAAACAAAAAAAGTCAAAAAAAAGTAATAACATTATATATGAACTGTGTTTCCTACTTGATTAAAAATATAAAGAACTGAGTGTTTATTTCCCTAATTAACCGAGAACTTTTGTACACGTTTAAGCTATTATTATTAAAAGTGTTTGCAAAAATGGTCAAGATTATAATATTGCTGAATTATATAAAAAGTCCTTTTCAT
CPSSR_49	AAAC	6|NC_006089.4:17658776-17659199|+	N/A	3|scaffold_6:1760488-1760499|+	N/A	3|KZ861387.1:142783-142794|+	N/A	3|scaffold211_size2168552:395853-395864|-	N/A	1.3	0.5		AGACCCGAGACCTGGGGACAGCAGCAGTGACCACGAGGGTAGGGAAAAAGGAACTCAGAGAAGCGCTCATCTTGCAGAAAGCAACCCCTTTGTTTACATCTGCTGGCAAAGATGACTGAAGTGGGGTGGAATACTCGCTTTAACAGCTGCCTGATATTCCCAGCATAGTTCTAGCTATTTCTGACTCTTTTGTGTGTGCA	GTTAAATTAAATAAATAGAACAGCTTACTCAGAGTGCGCTGTGACGGCCCCACTCTGACGCTACCGGCTGAAACGGAGCAACTGAGCAAAGAGGCGTGGGGTGGGGGTGGGGAGAGTAAATGCATGTTAAATCTACCATATCGATAGCAAATTGTAAACTGTGGATCAGTTTATTTTTTGAACTAAAAGATACGTGACAG
CPSSR_50	AAACA	4|NC_006088.4:24933531-24933950|+	N/A	4|scaffold_21:8006613-8006632|+	N/A	2|KZ860094.1:2377759-2377768|+	N/A	4|scaffold46_size7950495:7271050-7271069|-	N/A	0.87	0.5		ATGCATGGGCCTATGGATACATGAGCTGAGATGTGTACCTAAAAAAAAAAAAAAGCCCAAATGCCTTTGATATGTGTCCTTTTGGCATAGCCAGTCTGTAACATCAAACTGTCTTTCTGTTGACAGCGTGCCTGCATTTTAGTTCCCAAGGTCACGTGGGGCTGTCCCTTGCCAGCTTCCAGCTTATCCACAGTTTAAAG	ACAACCCCCCAAATCAACGACTGAACAAAACACCAAGCAGCTAACAGGGAAAAACTGTTTCAGATCACACGGCACTAGCTCAGTCAGTTGGAATGCATTTGGCCATCTTTTCTCCTCCTCCTGTGGAATTCATTCCTCTGGGTACTGTAATGATGGATTTGCCCGTCAAAAGAGCAAATTTTCTTGTTCGCTGGGCAGAC
CPSSR_51	AAACA	4|NC_006088.4:82474765-82475184|+	4|scaffold74_size4512321:2300932-2300951|+	4|scaffold_38:2453196-2453215|+	4|NC_015011.2:80523587-80523606|+	2|KZ859868.1:648323-648332|-	4|scaffold70_size4288380:1921527-1921546|-	4|scaffold48_size4518139:3980446-3980465|+	4|scaffold43_size4684449:3944789-3944808|+	0.66	0		AGCTTTTGTGCAAGGTGGCCCAAGTGCTATAAAGGCACAGTGACTGTTCCTTTGCCAACATGCTGATAGTGTCATCATAAAAGAAAGTGGGCATTTATGGTACATCGTGACTTGGAGGCAGATTTTCACAAAGCCATTGAAACAGTTGGAGACGTATCAGCTTTGCATCTGATCTATTATTCACCACATTCCTGGATTAC	AACAAAAACAATAGAAAAGCCGGTTCTTGTTCAGCAAATGTGCCCCAGCTATGCCAATCAATTGGGCTGTCTGAGAGCCTGATCTATAAAGGCAACATAGCTTGAACTGACCAGGAAAGTCTGACATCCCAGTCTCACTTTTGTTTTCAGCAGAATGGTTAACTCTTTCAATTTAGTTTTTACTGTCCGTAAAATGAGAA
CPSSR_52	AAAG	4|NC_006089.4:105237879-105238294|+	N/A	2|scaffold_83:760541-760548|-	2|NC_015013.2:50113251-50113258|+	2|KZ860970.1:404884-404891|-	N/A	2|scaffold54_size3846624:361108-361115|-	2|scaffold15_size28466079:24322167-24322174|+	0.75	0.25		CAGATTGCCCAGGGGTACCTGCGGAGAGATGGATGTGAGGGGATAAGAACACAAATTCATCAGAAATCTGGCTTTATTAGTCCTGCTGCTCATAGAATAACTTAACAATAATTATAATTATTATTATTAAAGGTAATCTCCTAAGGGCTAGAAATCCAGAGCACTTTAAGTCATAGCCTTTGGTATGACAAATATGGTTA	AAATATGGTGAGAGAGATTACATCCCCTGAAGCTGGGGATATTTCTTACAGCATTTCTTCCTCCCCACTCATTATCTGTATGGCTCATTGTCCCAGTGCTGTGTCTCCCAGAGAGAGTTAAAAGTGATAAACAAATAGATCTCAATTTAGCAGCAGATCCTTCTGGGAGAATATTTGTAAAGCTGGAATTTTTCCGTCTT
CPSSR_53	AAAG	4|NC_006089.4:122748623-122749038|+	3|scaffold13_size18637473:10959133-10959144|-	3|scaffold_10:7194612-7194623|+	3|NC_015013.2:67119350-67119361|+	3|KZ861639.1:1485986-1485997|+	4|scaffold3_size16229182:15516448-15516463|-	3|scaffold142_size1866661:440348-440359|+	3|scaffold47_size7683639:1897996-1898007|+	0.43	0		TGGTATGAAATGCCAAAACAAGCCTAGTGCCAAAACAGAAAACTAGACAAAAAGCAAGAAAGCATAACTGTTAATACATTTTAGATTTTAAACTTTGTCCAGTTATCTTTTTCTGCCTCATAAAAGAAACTGAGAGCAAAGAAGAAAGGGAGCATTTCTTTTCATTCTCTGGAAACACTAGGGAAGAGATAGGGGACAGA	AAATGGTTGGGGCAAGGGATAAGGCTTTGTGCGAGGACGTGAAGAAGGCAGGCTGGTGCCCTCACCAGTCTTTTATAAAGCAGGGCATCCTCTTACTGGCCAAAGCAATTTCTATAGAAAATAACCTGACTGCATCTCCTGCCTCCTGACCCAGATGAAAAGAGAGCAGCTCTAAACAAAAAGTGCAGGAGGGAGGGAGG
CPSSR_54	AAAG	4|NC_006089.4:43594810-43595225|+	4|scaffold52_size6208500:5098121-5098136|-	6|scaffold_60:1462245-1462268|+	7|NC_015016.2:42107598-42107625|+	5|KZ861780.1:6444074-6444093|+	5|scaffold44_size11091461:5166890-5166909|-	N/A	5|scaffold107_size2930375:1389818-1389837|-	0.99	0.12		TAATTTTATTTCTCAGGAAAAAAAAATAAAAAGAAAGATGGGGAGAATATAGAACGTAAGCATTGATCAGGCATTTAGCTCTGCGTTTATTAGCTGATTTGAAAGAGAATGGGCAACAGAAATTAGAAAAGAGTAACAATAGACAAAGATGGCGCGTGCAGAATTTGTGAAAGCAAAAAAGAAGAAGAAGAGGTGGAAAA	AAACACCGAACACCGCAGTGCTGGGGTGGTGAGTGTTCGGGTGGGGGCGGGGAAAATGCTGCAGTTTTCGTGAAATAATAAGGTGGAAAAAAAGGCATACAAAGAGTAGGTTTTTCATTGTCTGTAAAATATAAACACAGATGAATTCTGTCTTTGGTTTGTTCATGCTTTTCACTCTGCACAGCAGGGATGTTCTTAAG
CPSSR_55	AAAG	4|NC_006089.4:81263017-81263432|+	3|scaffold191_size907268:265930-265941|-	3|scaffold_169:161482-161493|+	N/A	N/A	N/A	4|scaffold285_size1137680:659896-659911|+	N/A	0.5	0.5		TGTTCCAAACAGCCTCTGCTCTACGATGACAAATGACGTTTCTGGTCTTACATTGATTGCTTTGTAGGTTCTCCCTCCTCCCCCCTCAAGATTTGGTGATCCTCTTACACTGGTTATTGTTTGGGAAGCATTTGTACTGACCTTTATTTCACCCATGCCTTAGGGATGAGATCATTTAGAAAATGCCATATTAAAAAAAA	AAAAAGGAAAAAAAAAGACTTCATTCTGTGAACCACAATGGAGTGAGGACACAGCAAGGATATTTAGAGCAAATCAATGAATCTTACTAATTACTATCCCTCTAATTTAGAGGATTTACTTTTACAGTGGGAGCAGGCTACCGGTGGAGTGTTCCTCGCTCTTTAAGACCTAGAGCTACATATGTCATATTGTGAAAATG
CPSSR_56	AAAG	4|NC_006088.4:26676451-26676866|+	3|scaffold53_size6983067:1517065-1517076|-	4|scaffold_21:9764229-9764244|+	N/A	N/A	N/A	4|scaffold46_size7950495:5518185-5518200|-	N/A	0.43	0.5		GGGGCTGCCGCGCCCCCGGCGGGAGAGCGGCCGGCGCTGAGGTGCCGTGCCCCCGGCCAGCCCGCCGCCGCCGCGGTACGGGGGGGACCGTGCCGCTGCGACAGGGGAGGACGGGGCTCGGCGCGGGGAGGAGGCGCTGCGAGCATGCGCCGGGCGAGCCGCTGACTGGGCGCTCCGTCAGGGTACCGAGGAAAAGGAAA	AAAAAGGGATGAGGGGAAGGAGGATGAGCGACGGCGGAGGGAAGCGAGAAGGGTTTTAAAGGAAGCCGGCGGGATCCCGCGGGAAGGAGCGGCTGTGGTATGCGGGGCTCTCCGGCACCAACAGGTAGGAAGGAGGAAGGGCTGGAGCGGGGCTGCCGCAGCCGCGGGTGCGTGCGGGGAGCGCTCCGCGATGGCAGCGG
CPSSR_57	AAAG	4|NC_006088.4:56999193-56999608|+	N/A	3|scaffold_34:5612395-5612406|-	N/A	3|KZ860760.1:444586-444597|-	N/A	3|scaffold84_size3364728:2202454-2202465|+	N/A	0.43	0.5		CCCCAGCAGGCAATGCCATTTGCTTAAGAGTAACTGTTTGCCCCGAGAGCCACATACCATGCCACTTTCCTTTGTAGACTGTTCCAAATGATCCAGATCCTATCCTTTGTCCAACTGTGATCTGCCCATCTGGTATTTCCCAATCATCACTTGAATCTCGTCGACCAAGGGTTTTCTTTACATATTTACACAAATAATAA	AAGAAAAACCAACAATTAATGCTTGTGAAAATATGTCCCTTATTAAATATTCTGTATCAAAATTTCATGTAATTAAAATATTTTTTCTCCAAATACTGCAAGTGACATTTCAAATTAGGTATATTCAAAACCTCAGCATAAATGTATACAAGTAATTTCCTGACAGGAAATATTTGCCACAGATTTTGGGCAGTGTTAAA
CPSSR_58	AAAG	4|NC_006090.4:99798925-99799340|+	N/A	N/A	3|NC_015012.2:98293009-98293020|+	5|KZ860721.1:551034-551053|-	N/A	N/A	5|scaffold80_size2928399:2456072-2456091|-	0.83	0.5		ATTCTGCCAACTGGGCTCCTTCCTCCTGCAGGCAGCACGAAGACAAATGCAGAGCTGCTCTACCTTGTGGCAGTTAGCAACTGATCCTTCTTCGTGCTCTATATAAGAAATTCCACTCTTAAAACATATTGGATGATTTTAAGCTGTTTTATCCCTTAATATTATATAAGAGCAATTTTAATTAATTCTTAAAAGTTAAA	AAATGAAGATTTGTGTTTCTTAGGAATGCTAAGCTGTACAAAAGCTCTAGGCTTTGTTTTTGGCCTGTCATTCTAAAGGAGGTGAGGACGGATTATAATTGCGCTGTGGGGCCTGAACAGAGGACCCCTGTAGGTAGAGCAGGCCTTTCAATCTTCTGATCAACGGAGCTGAAACAAAAATGCAGGAGGGCTGTGTTCCC
CPSSR_59	AAAG	4|NC_006091.4:39893285-39893700|+	N/A	3|scaffold_36:2690093-2690104|-	N/A	3|KZ861537.1:164387-164398|-	2|scaffold144_size1701345:1268844-1268851|-	2|scaffold41_size5550352:3008323-3008330|-	2|scaffold28_size13960756:4502033-4502040|-	0.75	0.25		ACCTAATCTAACTCTGTAAACCTTTAAATCGATACATTAGAAGAATGATAGATAAGCAACCATGTAATACAAGGCTATGATTTCATCAAAGGATTAGGGTGACATAAAGCACTCAAGCTCCACTCTCGTGGTTTTGTTACCAGAACCTCAAGATGGAATTTCCTTATATTCCATTGTTAATTTTTAAAGAAAAAAAGAAA	AAAAAAAAAGGAATTCAAGATTAGAACGTTTCTATTTGAAACTTCTGTTTACATTCCATATTCCAAGAGTCACATTAATATTGGTACAATGCCACGTCAACATTAATATGACATTTATGTTGTCTGCTGGTCTCCGGGAACGTTAGGAAACTACATACTACACAGTTTGTAGGTATGTACTGTCATGTTTTGTTGGAATT
CPSSR_60	AAAG	4|NC_006091.4:80247813-80248228|+	4|scaffold2_size20953202:18798038-18798053|+	3|scaffold_11:7782494-7782505|+	3|NC_015014.2:57560857-57560868|+	4|KZ860868.1:2236616-2236631|-	3|scaffold13_size10800953:8881220-8881231|+	3|scaffold52_size4173643:336351-336362|-	2|scaffold27_size6469934:189106-189113|+	0.66	0		ACACTGCAGCTCCTGTGCATTCAATGCCAGGTGCTGCACACCTCACTAGCACAAACTCAGCACAATGCAAGACCTTCTTCAGCACATATAGTTTCATATACCATCACAGCAAGACAGAATGCCTTTGAGATTTAGCAAATTCAAACAGATTCTGTCACTACATCACATAGAAAAACGCCCTGAAAGACTGCTGAAAAAAA	AACAGCCTACATCTCCAAACGTGACAGTGCATTCCTGGCACAGAATATGCAATGCAAGAAGAGAATAACGACAGTATTTCTGTTACCTTCAGTCACATAGTTGTGGTCTCGAAGAAAGCTGTGGTTAATTTTTCGTGTGTCCGTGTCCTCGCCCATTTACAGCAGGATTACTCAGCATGCCTATCCGCAGTGGACTGATA
CPSSR_61	AAAG	4|NC_006095.4:26106762-26107177|+	2|scaffold19_size14662413:3913694-3913701|-	4|scaffold_63:1179211-1179226|+	N/A	3|KZ861443.1:2093702-2093713|-	N/A	4|scaffold4_size10450508:9714399-9714414|+	4|scaffold13_size14133478:4034601-4034616|-	0.76	0.25		GGCCGTGCAGCTCACCATTCCACCTCCACATTCATTGGAAGGAAGGACTGAAGCCAGACTCATCAGAGGAAGCTTCCAGAGTCAATTTGTTCTCTTTGCCCTTTTTTATCCTCTGGCTAAAGCTGAGCATGCAGGAAGAGAACCCAATCCAATGCGGCGTTGACTTGTTTTTTCCTCAAGACAGAAGCTTCCTTTCTTTC	AAAATCCTGTGTATTTCCACACAAGTTGCAATCTGGTAAATTACCAGAATGTATTATTTATATAAAGCCTTCTGCTTTGGAGAGATCCGTAATTGTTGGCTTCCTTGCCATGCGCTACAACACAGCTTGCCTTGTTTCACAGCCAGAAGTGCTGCTGCATCTTTTTGTCTCCCTCTCCCCAGCAACTCAGCTATTCTTCT
CPSSR_62	AAAG	4|NC_006102.4:9777077-9777492|+	N/A	3|scaffold_24:9825278-9825289|+	3|NC_015027.2:10592868-10592879|+	3|KZ860673.1:155184-155195|-	N/A	4|scaffold58_size3651695:658556-658571|+	3|scaffold3_size13246251:9999124-9999135|+	0.47	0.25		GGCCAGGAGGGCTGTCTGTTTTGGTAAAGAGGTCAGCAGAAGACCCTGACTGAGAGATCTGAAAGCAAAAAAGCCATTTGGCATTGTTTGAATGTTTTATTGAGGAGTGTTGCTCTTGGTTTTACTTTGCTTTTATTTTATGTTTTAAATAAACCCAGAAATTTTATCATCATGATGCACTGAAACAAAAGGAAAGAAAC	AAAAAGAAGAAAGAGAAGAAAACAAAAGCACATATCCCTGAAAGAAATCCACAGTAAGAAGAAACTCCTTTTCCCCCTGCTATGATAACGGGAAGATCTAGAGATCATGCAAAGAGTATCAGCATGCGATCCATGATAAACGAAAGAGTTCAACAAAGTAAACGGGCAACCAAGGAATCAAAGTAATGGGCTAACTTAAT
CPSSR_63	AAAG	4|NC_006111.4:5809771-5810186|+	N/A	3|scaffold_50:5863018-5863029|+	N/A	3|JRFT01063462.1:692-703|-	N/A	3|scaffold30_size6414915:5880404-5880415|+	3|scaffold55_size6637523:514798-514809|-	0.4	0.38		CTCATCTGCAGTTCCTCTACCAGGAGACTCAGTTCTTAATCAGGGGAAAACATCTGCATAGAAAAGAAGCAAAGCACCCAGAGATGTTAGGCAGATTGCACCACACTCAGTGAGGAACTGCATGCAGAGCAAATCCAACAAGACAACCTCTCCCACCATACTCACTCTCTGCTAAACAGGTGGGGGCAGCAGCACTTGCT	GTGAGGAGGGGACTCCTGTTAGATGCTGCCCAAAGGAGGGCAACTACAGAGCAAAACAATGAGACTGTCAGATCAAACCTCTCTGGACACAAAGCACGAGCAATGGAAGCACTGCCTCCTAACTCAGGACTCGGCACTTTGTTAAACCTGCTTTTTGGACTCTGGATCCTTGTCTTAAAGCAACTTCCTCATAATGTGGG
CPSSR_64	AAAG	4|NC_006127.4:65703458-65703873|+	3|scaffold107_size2606478:1362197-1362208|+	N/A	4|NC_015041.2:58944676-58944691|+	4|KZ860238.1:1487793-1487808|-	3|scaffold287_size767039:626701-626712|-	N/A	5|scaffold175_size500582:327801-327820|-	0.69	0.25		TCTTGTCTCACATTGGTTTTGCTTAGGTGCAACTTCACTCACTCTGGTGAAGTTAGTCTGGATTTGTAACAGTAGAAGTGAGACTGAAAATCAGGATTTGTATTTTCTGATAGTGTTAAAAATACTGAAGAGTATTTTGAAGTGTCTTTGAAACTATCAGACTTTAAAAATGAATAACACAACAGAAAAAAAAATATTAA	CAAGCAACAACAAGCCTCTTTTCATTCTGAGGTGGTTCGTATGGTATTTCTGTACTTTCTTGGATGGTGCTTTTACTGCATTAATTGTTAGTTCAGAGCATCTGATTAAACAGTTCTTGCTCTGTACTCTTTTCTTTCTGTGCCAGTAAAAAAGACACTTGCTCATTACAAAGGTTATATGAGGCACACTAAAAACAGAC
CPSSR_65	AAAG	5|NC_006088.4:99013433-99013852|+	5|scaffold1_size27503529:14034420-14034439|+	5|scaffold_55:2280147-2280166|-	4|NC_015011.2:96774251-96774266|+	5|KZ860762.1:725782-725801|-	5|scaffold41_size5854389:4800764-4800783|+	5|scaffold34_size6116803:2062518-2062537|-	N/A	0.35	0.12		GCAGCACTCGTTCTGACTTTTTTCCTCATTTCTTACATGGCTCAGAAAATGGTGGATCTTAATACTTGACTTTAGCCAGACTCAGCAAGCGATTGAGCTTTGAAGCACAACTTTGCCTTTATTCTGGCTTTTTTGGCACACCACCAGGAGGCTGTCCCTTTCACGCCTGATAAATTCTGCTTCTTATCTCCAAATAGAGA	AAAATATAAGCAGAATATTTAGACTTCATAACTGCATTTTTAAACTACGTGTTGTATTTTTTTATTGCTGGTCTGTAGTTCAGAACAGCCCTCCTGAGTGTCTGAAGGATAAAAGTGATTTGCTTTTTTTTTTTTTTTTTTTGCTTTTTTTTTTCCCTCGTGTTTAATGAACAGGCATTTGAACTGGGCAAATGGGGCGA
CPSSR_66	AAAG	5|NC_006090.4:14951807-14952226|+	N/A	3|scaffold_7:5768062-5768073|-	3|NC_015012.2:11021121-11021132|+	N/A	N/A	3|scaffold6_size26573335:25333310-25333321|-	3|scaffold17_size30478713:17082763-17082774|-	0.8	0.38		TCCTTGATGAAGACAGATTTTTCAATTAGACAGGCAATGTTTGTTCTAATATTTTATATGTGGACCGCTCAGCTGACGTCTTACCCAGATTTATGAAGGATATCGAATACAAATGGGAGTTTTAATATAAATTTATTATTCAAATTTATCACACATTTCCGCAAATAAAAATTATGGTTGCCTCAAAGAACACATTTAAA	GAGTTGATAAAGTTTCTTTCCAGACGGTGAATAACAATATTGTAAGCTAAGAAAGACATGTCATAATATAAATTATAACACACATGGAATACATTTCCCATTGAAGACAATATTTCTTTCTTACACAAATGTTGCACTCCTTCACTGAACTGAAAGGAAGTTCAGGAAGGTTGGCAAAACAAAGTAGCCCATTTTTAACA
CPSSR_67	AAAG	5|NC_006090.4:18574267-18574686|+	3|scaffold5_size16550558:14132241-14132252|-	N/A	4|NC_015012.2:17560418-17560433|+	4|KZ860530.1:1209420-1209435|+	N/A	3|scaffold6_size26573335:21673831-21673842|-	2|scaffold17_size30478713:13316098-13316105|-	0.96	0.25		AGAAGTGTTCGTGTCTACCAAAATTATATCGCAGAACGTTAGAGAATAAATTCACTTCTTGTGAAATAGAGGTCAGTAGAGTTACACCAGGGAGGAATTTGGATGGAGATACCTGGACTTTTATACTATATTTTAAATAGTAAAAATATTTTCGGTGGACAGGGAACTGTAAGAGGCTTATAAATGCAAAAGGAAAAAAA	AAACGGTGCTGCTCCCCCGCAGCCTCCTAAAAATAGCAAATTACACACCTAATAAATGTATCAGCAGCCCATGAAATTGACAGCCTGAAATTGAAGAACAGAACCATTTTGTTTGGAGAAATAGTCTTTAAGAGTGTGGAGGTGAATTAGAAAAATAGCAACTGACATTAAGAGTGTAAGATTAATTTGCCCGAGCTTTA
CPSSR_68	AAAG	5|NC_006095.4:22701198-22701617|+	2|scaffold19_size14662413:7383773-7383780|-	N/A	N/A	N/A	2|scaffold5_size13026571:7276149-7276156|-	2|scaffold4_size10450508:6225861-6225868|+	N/A	1.3	0.5		GATGAGATCTCGAAGTCTAGTTGGAGGCATGTTGCTAGGAGGAGACTTGCATTGTCTGTGCTCTATCAATTCCATGTTCAAGAGCAGAAAAATAAAACGAGGATTTAAAACTAATCCTCCTTTGATGTGTGTCAGTATGGGATTCTATCAGGCATAAAAGGTTTTGGTCTATGAAAGAGCTATATTTAAAAAAAAAAAGA	AGAAAGAGGAAAACTTCAACCAAGGGTATTGTGCAGTGACTTTTTCTCTACGCTTGCCTTTCCTCAGGGTGCTTTCTGGGGCCTCGTGTTTGGGCTGGCTATTGGTCTCATTCGGATGATCATCGAGTTTATTTATAGCGCACCATCCTGCGGTGAGGAGGACAGAAGGCCGGCTGTGCTGAAGGACCTGCACTACCTCT
CPSSR_69	AAAG	6|NC_006090.4:109533592-109534015|+	N/A	4|scaffold_134:1842488-1842503|-	N/A	N/A	N/A	4|scaffold428_size359668:298213-298228|+	2|scaffold103_size2145761:282230-282237|+	1.41	0.5		AAAACAGGGGGAAATAGCCTATCCATATGAAAACAATAATCATGTAATATTTATTGTCTGGGATTGAAATGTTTCAAATATTCAAAGCAATAAAATGTCAGGAAAAGCTAGACTTCCTGATGTAAAAAGGCCATAAATTTCTTCCTTCATAAGACACGAGGAGGAGGGGGAAAAAAGAAATCAATGCGAGATTTTATACT	AGAGAAAGAAACAAACAACCACCCAAAAACCTTTAAGCTAAAGCAGTAGAGAGCCCCCAGAGGGCACAATGCACTCACCTTTGGGAGTCTGAAGGGAGGAACCGGCAGCCAAGAGCAGAACTCATGTGCAATAAAGTGCAAAGAAAACTTCAGATGCGACTTCAGGCAGCGGTGAGGTGGTTCCACGGTGCCCAATGCTG
CPSSR_70	AAAG	6|NC_006092.4:6907886-6908309|+	3|scaffold140_size1839475:1410827-1410838|-	2|scaffold_72:4079728-4079735|-	2|NC_015015.2:531186-531193|+	2|KZ860259.1:151772-151779|-	2|scaffold26_size7296123:5619212-5619219|+	2|scaffold133_size2037124:1741707-1741714|-	N/A	1.39	0.12		ACCTGGAAAACCCGCTTTTTGTGACAAAGTACAGAAGGCTTGGTCACATTTAAATCACTGAGAACTAGAAAGAATTACTATCGCAAACTGTAAGAGACATTACATCCATAAAAAATTTTCCCAGTCCTCATATTGTAATATTGCACAGTGCAATTGCTACATGGCGAACTAGTGTAGCATAGAAATCCAAAGCAAACAAA	AACAAAAGGAAAAGGAGAAAAAGAAAGCCACGAGTCTACAGATTGTTAAACAGTAACAGTTCAAACTCATTAATCAAGTCTTTATCACTGGGTAATTCTAGAACAAGTCTTCCTACAGCTTGCAGTGTGATTTAACTTTTGCTTAACACAAACCAAGTTAATTAGCAGTAAAAACAGAAAGTTTAAAAATTAAAACCCCT
CPSSR_71	AAAG	6|NC_006098.4:17767565-17767988|+	N/A	5|scaffold_31:2433252-2433271|-	N/A	5|KZ859972.1:58646-58665|-	N/A	N/A	5|scaffold38_size9110371:6496625-6496644|+	0.43	0.5		TACAGCCATGTGCTTCTCTGCATCCTTCAGAATTCGTTTGCTTCCCAAGGTCACAAAATAAAACTGTCCAGCTATTAAAAAATGTTCAGCCTCATACTAATTAGTGACTGATAGAGCAATGGAGGCCATATTTCTCCTCACTTTGGATGTACAGAGCTAAGATTAGAGTATTCAGCAATAAAAACTCCTTTTCATAGTTA	AAATCAGAACATATTTCATCTGGTAAAGGTCAGCTCACTTTAATTACATGTGCCACCGAGTATCAGAAAGTGGAATATTAAATGGTATTAACGCCGAAAAGGCATCTTCATGTCCATACATTATGCACTGAAGCAACGGTTCAAACGTGACCTGATCTAATTGTTTGAAACATCTCCAGCTCCCCAAAAAGCTGCTCCAT
CPSSR_72	AAAG	6|NC_006101.4:10652223-10652646|+	2|scaffold15_size13196501:1758765-1758772|-	4|scaffold_14:3079698-3079713|-	2|NC_015026.2:3039997-3040004|+	N/A	N/A	3|scaffold25_size5409597:4050630-4050641|+	2|scaffold5_size14065818:10742972-10742979|+	1.46	0.25		AGACATCCCCCTCCCACCCTTGTTATGAAGCACAAGGAATGACAACTCCCCCTACACCCTCTGCATGATTGCTGTGCAGTATAATTTTTGAGAGGTTAGAATCTTTACCTGCTGCTGTCAAACAGGAGAACTGGGGAGCGTGCAGATAAAAAGAATACAGGAATTCAAAGTGACTGTGATTTAAAATATATTCTTCAAAA	ATCTGACTTCATCTTTGGGAATGACAGAGTGTGATTTTCTTATTTTTGCAGAAAGAACTACACACATCAAGGGAGAGCAATAGCCACCTGAGAATTTTTGTATAGATATATCTTCGAGGAAGGAGCTTCCAGCACACATTCTACAATTACCAGGGGACACACCGGTAGTCTTTCACAGGAGGAGGTAAAAAGAGTTATAA
CPSSR_73	AAAGC	4|NC_006100.4:6320521-6320940|+	3|scaffold123_size2100238:198906-198920|+	4|scaffold_3:4516076-4516095|+	3|NC_015025.2:5562189-5562203|+	4|KZ861333.1:335274-335293|+	3|scaffold80_size6444150:1732346-1732360|-	4|scaffold8_size12387124:330126-330145|+	4|scaffold29_size17170547:12267438-12267457|-	0.48	0		ATTCGGTTTGAAAATTAAACAATATTGTTGCCGCTTGTAAGTAAATATTAAGATAAGTACCTTGAAAGGGAGAATTGTGTTCAAAAAATTATGTCCAGTTCCAGTGCTTGACTTTTTTCCTTGCTAGAACTTAATGAATTCTTCATTTGCTATAATAAACTAAATATTTCCTTCGAGTCCAATTAGCATAGCTGAAAGAA	ACTGTTCAGCATGCATCATTGTAATGGAAAATCAGTTCTTTTATTCTGGCTTTAATAACTGCAGCTTGATTAGAGAGAAAGAAAAAGCTCTGTGAGAGAGGGAGAGGTGGGGGGTACGAGAAGGCCTGCCAAATTAGTTCCATAAGAATTCTCAACCTGTCTGCTCTCTGGCTTACTATTCAAATGCTAATTGAGCCTTT
CPSSR_74	AAAT	4|NC_006089.4:120562337-120562752|+	N/A	N/A	2|NC_015013.2:65090197-65090204|+	4|KZ861471.1:973524-973539|+	N/A	N/A	4|scaffold63_size5556461:5249601-5249616|+	0.87	0.5		GCAGTGAAAGTACAAGAATGTTCAACAGTGATGTATAAACACAATTTATGGTTTCTGAGAATTTGATTATATTTACACTCACAAAATCTCAGTAGATCTAGGATAGTTTTAGTATTCTATGCTGGCAGAGGTCAGACTTAACCACTGAGCAAAAACATGCAGCCGTAATTTGGTAAATGATGAATATTTCAGTATTATCA	ATAGAAGATGTACAGAGTTTGTTTTTTTAAAATTTAATAATTTCTAGCCATTCTTCTTTTTATCATTCTTCTTGTCTGTTCTTTAGTCCTTGGAATTTTAGCTTTTGTGTAAGTGTTTTATGAATGCTTAATATTTTTTCCTTACTCGTCTCTTGCAATCTCATGCTAAGTGGGACAAAATGCAAACAGAGCATTGCCCG
CPSSR_75	AAAT	4|NC_006089.4:64199249-64199664|+	4|scaffold90_size3338575:1072284-1072299|+	5|scaffold_64:4917752-4917771|+	N/A	5|KZ860514.1:513217-513236|-	4|scaffold100_size4845990:167941-167956|-	5|scaffold163_size1588877:1546536-1546555|-	5|scaffold58_size6240082:3706974-3706993|+	0.49	0.12		TGTGGTTGAATGCAGAAAATATTGAGCACTTAAAATATTACATACATTGTCTAGATTCTTCCAAGTAGCTCTCCAGGTTTTAAACATATAGTCCACAGTGTGTAAATGCTGGAGTTTAATATGCTTTTATAGAAGCTCCTTGTCACCTTCTGCTGAACAAATGCTGTAAAACAACATTCTTGAATACTTCTCCAGTCTCC	GTAAATGTGCTTCAACAGCAAGCATGACCCTTTAAATAACTTTTGCATGATACATCCCTCTCAAGAATACTTACCAAAGTGAAAGACCTTGACATCTATATGCAAATATGTTCACAGAAAAATTTGCCCAAGGGATGACTGGCCTAAAACCTGTTTGCAAAAGTATCTTAGGCAATCTAGGGGAAAGTAACAATGCCCTG
CPSSR_76	AAAT	4|NC_006089.4:8533057-8533472|+	N/A	3|scaffold_9:7305462-7305473|-	N/A	3|KZ861280.1:445893-445904|-	N/A	N/A	3|scaffold16_size29560198:1507982-1507993|+	0.43	0.5		TCCATTGTTTCTCTCATTTTTTAATATTCTCCTTTGATTTTTGAGCCATTCAACACATTTCACTGGACATCCTATTACATCAATTCAGTATTGATTGTAAATCTTGACCATGCATTAGCTGTATTATAAATGTAATGCAAATATCCACCCATGCTATCAGCTCCTGACTACCTAACATGGCTGTACTCATTGTCCTTTAA	AGCTAGATAGATAAATAATTGGCAGGACTACATGCCTATTTGGAACTATTCTCGAATTATTTTTCATTACTTCCATATTTTTTAGACATTCAATTTTACAACATTTTTTTGAGAAAATGGATTGCAATGCCAAATCTTTAAACAATAAAAACCACTTTTCTATTAGTTAAATCATTTTATTTTCTTCTCTTAAATTTAGT
CPSSR_77	AAAT	4|NC_006089.4:89904754-89905169|+	4|scaffold18_size26810604:16294284-16294299|-	5|scaffold_2:7456816-7456835|+	4|NC_015013.2:37310728-37310743|+	5|KZ859917.1:1130176-1130195|+	N/A	4|scaffold97_size3428249:2529527-2529542|-	5|scaffold15_size28466079:8836777-8836796|+	0.49	0.12		TCTAGGCTTACAGACAGGGTAAGGCAGTATGAGCTGCCTGGAAGGAAGCTGTGAATCAGGCCCCTTGTTTCCAGGCATTTCCAGGCATTGCTTTTCTGCAGAGAGCGAGCAAGAGAGTTGGCATTCAGCCCCCAGTCTTCATTCAAACCGAATTCCAGTTGCAATATTGCCAACTCTAAGTGTTAAAAATCAGGAGATTA	GGATGATGTGTGTTTCTGTTTGCCGTCTGGTGTTTGGAGCTCAGTGCGGGTTATGCTTTCAGGCTCTTCTCTGCAACCAGAAGAGACAGGGACCTCTAGGGACAAGAGGTTGAAGGCAGAATGAGATTCTCAGAAAGCACTCGATCCCAAAAGCAGAGCTTGAATTCAAATCGCAAATAAGAGGTGATCCACGCAATAAA
CPSSR_78	AAAT	4|NC_006088.4:133281647-133282062|+	N/A	3|scaffold_32:2026804-2026815|+	4|NC_015011.2:129596760-129596775|+	4|KZ860464.1:280139-280154|-	N/A	3|scaffold26_size5394692:3059390-3059401|+	4|scaffold59_size10173812:2778041-2778056|-	0.47	0.25		GTTTCTTTAACTTATTCTGAAGAATAAACTATTAGCAGTACTGACTGTCTCAACAAAAATAAGTGAATCAAAATCCAGTCTCATTTTGCAAATTCTATGCACAAATACAATTCAACATACATTTTTTTTTTCCTTTTCAGACTTAGATTAGCACCTATACAGCTCAAGAAGCCCTGCAGAATTTTAAACAGGCAGTACTG	CTGGGAGATAATGCATTCTACAGTATTCACAGCTGAGATTGCTCATTTTCTTCTAGACAGTCTGTAATTTTACTGTAACTTAATCATGACCTACGCTGTAGTATGATTTTTTAACACATCACTACAGGCAAGTTGTCCTATTCACACCCCAAATGGAAATTCATACTAAAATATCAACAACTTGGAAGACAGACGCCAGC
CPSSR_79	AAAT	4|NC_006088.4:134659809-134660224|+	N/A	3|scaffold_32:3396461-3396472|+	N/A	4|KZ861196.1:3203846-3203861|-	N/A	4|scaffold26_size5394692:4423364-4423379|+	4|scaffold59_size10173812:1381309-1381324|-	0.4	0.38		AACTGTTTTTCTTTTCCATTTCAGTTGACAATATGGATCTGTAGTATATTGTTGGATCTGCAGTGTGATAACACAACAAAGCCTGTGTTCTGCTCTCAGTGGTGCTATTTATACATCATAACATTTTTCAAACTACTGCTTTGGTGTTCTTCCAGTGTTTTTAAAAAATACAAGATAACCTACCCTTCCCTCCAGTAGAC	AACAGCAGCTATAAGCCAGATTTGAGCCTAGTTGTTTCACTGACAGTAAAGCCCAGTGTTCAGAGTTTGTTTGGAAATGAAAAGCTGCATCTTGCAAATGTTGTGGCACAAGCCAAAGTCCATCCCCTATAACTAGAGAAGGCAAGAGCTGCTCAAGCCATTTTCTTTAGCCAAATATTTTGTTTGGTCAGGAAGGACTA
CPSSR_80	AAAT	4|NC_006088.4:191994580-191994995|+	N/A	2|scaffold_132:1290204-1290211|+	2|NC_015011.2:184363785-184363792|+	2|KZ861462.1:902779-902786|-	N/A	2|scaffold189_size1283156:442791-442798|+	2|scaffold70_size7387377:2348095-2348102|-	0.75	0.25		TGGCATATTTCCACATTTGAATTGCACTTTCATCAAGAAAAGAGTGATTTCCCCTTAAGAATGTTCTGGAGGAGTAGAAAAGAGCCTTGAACCCTAGGGTGTGTATTATTTTATAGTCTCAGAAAGGCAAATGGTTTCACTTCCATTGATTAAAACGTGTGAGTTCTCCTGTCTGCATTACTCTCTTGGAAATAATAATA	CTCTAGCAGAGGTTGCAACCTGGTGCAGCACCTCTTTGCAAAGTGCTTATCCAACCAACCAAAGAAAGGACACTTCTGCTGAGCTTCTTCAGCAAGAAACCTCTGACCAGAGCAGATGTTGCTACTTTTTACTTGATTAATGGGGAATTTAATGACAGGTGTTTTCATAGGTTTGTAGGAGCAAATGGAATCGCATCCCA
CPSSR_81	AAAT	4|NT_458356.1:1975-2390|+	N/A	2|scaffold_2:14420101-14420108|-	N/A	N/A	N/A	4|scaffold100_size2707488:954729-954744|-	4|scaffold15_size28466079:15956745-15956760|-	0.87	0.5		GCTATCCATATTAAAAAAGCTTGTGAATTAGAAGAGTGTTTTTATCTTCCAGGTAGCTGGGGGAAATAATCCCTCTTTCCCTCCCTTCCTCTTCTCCCCCCTCCTTATCTTCTCTCCCCACAGAATGCTAAAACATTGTTTTTCCACCACAGTTGAAAGGTGTGTTTTACAGAATACAGATGAGATTTGTTGGCTAGCAA	AAAGCAAAATGAGGCATGTCTTTCAAGTACAAACGGGGCTTTAGAGATCTCTGTTGGAAAACCTAATTTCTACATGAGCACAACTGTTTCTGCATATTGCCTGGAACACTTCAGTTAGCTATTTGGCCACACTTTCTATTATGGATTCTATAAAGACATCATTTGTCAAGTTAATAACTGTGTACAAAAATGTTTATGCA
CPSSR_82	AAAT	4|NC_006090.4:1508352-1508767|+	4|scaffold103_size4499649:1204229-1204244|-	4|scaffold_77:3345945-3345960|+	4|NC_015012.2:2615383-2615398|-	3|KZ861116.1:839234-839245|-	4|scaffold24_size7686769:4560759-4560774|-	3|scaffold171_size1473480:922133-922144|-	4|scaffold100_size1909463:934880-934895|+	0.43	0		CAACTCCACAGTGCCCACCAAGATCTGGCCTCCTTTTTCTTCCTAACAAACTTTGAGGAAGATGCAGACACGAGTCTTGACACTGAGAAAAGTAAAAGTTAATGTATTCATGATATGTTTTCACTTGCAGCCTGATTTAGCAATGTCTTGTCTAGTTTGGATCTGCTGTTGCTTTTCCTCATTTACTCATTGCGCAAAGA	GTACTATAGTCTTATTTATCCTTCTTTGGACATTTCTTTACCAGGCAGATGGTCAATTAAGAGCACTAAACAATGACACTGTTTTCTCTGTAAACATTTTTTTCTAATAGCCTAACAAATGAGAATCTGTGCTGCCATACTGCTGAATACCATTCTGACTTTCTAATTACAAAGAACTGTGTCTTGATAGTAACAATTAC
CPSSR_83	AAAT	4|NC_006091.4:9430667-9431082|+	N/A	3|scaffold_23:9358007-9358018|+	N/A	3|KZ860380.1:4706155-4706166|+	N/A	3|scaffold69_size4398192:2965738-2965749|+	N/A	0.43	0.5		TTTTACCCTTGTATGTGTTGTATGGTTTCTTAAAGTGGGGAGGTCTCAAAACAGATAACTGTGTTAAACATTCCAGTGGTTCTGTGGGTTGCTTTTATAAAGAAGGTGAGCTATTTTCATGAAAAAAAAAAAAAAAAAAAAACCTAAGAGCTGGAAATCTGTTGTTTTCCCAAATGTAATTTTATTTTGTCGGTTTTGAA	AATAAAAAAAAAGGCGTAATCATGTTTTTAAATGAAATACGAACGTTTCTTTTAAAAGGGCAGGTCGGTTGTATGTACCCACTGTTAGGAATTTTGCTGGATTTATCTTAATAAAAAAGACTCCTCAAAAGCTGACTGTGGTTCGTTGCTTGTGCTGCAGACGCGCCGCTGCAGCGCTCCCGGAGGGGCCCCGTGCTGAA
CPSSR_84	AAAT	4|NC_006092.4:11501108-11501523|+	3|scaffold36_size7989048:5396335-5396346|-	4|scaffold_57:2542560-2542575|+	4|NC_015015.2:12991049-12991064|+	4|KZ860846.1:863824-863839|+	3|scaffold25_size7394782:3747209-3747220|+	3|scaffold68_size3367961:531496-531507|-	4|scaffold39_size5282402:4573658-4573673|+	0.48	0		ACTTCAGCTGACATAGCTTATATATACACAAACACCCCTATTTACATGACTTTAAAAACATTAGTCATTACACACAACCTCTGCCAAACGAGCCCACTGATCTTTCAAGTCACACTATGGAAAGAGAAATATACATCACCCCACCGTATGGGGTGTAAAGAAAAGTGCATCACTGCTTCTCCAGCGATTTTTGTTCCACA	GGACAGAAGCCTTTTCAGTGTGATCCATGCACTTTTAAGGGTGAAATCAAACCAAGTGTAAAAGATTAATGGATATGCTTCCTGAAGTGATATCTCCCAAGGTGATTATAGTGTTTAGCAGATATAAGGTCATGACTAAAGGAACTTTCTGCTGCCCACTGAGAACAAAATATTTGGTTTTGCTATCATCATGCAAAGCT
CPSSR_85	AAAT	4|NC_006092.4:15284772-15285187|+	4|scaffold36_size7989048:1581160-1581175|-	4|scaffold_141:315805-315820|+	N/A	4|KZ860518.1:6754128-6754143|-	4|scaffold129_size1903660:322082-322097|+	4|scaffold182_size1883398:317183-317198|+	3|scaffold2_size38725561:317305-317316|+	0.35	0.12		AACACAATATGAATATTTAACAGAAACAAGCTATCCTGGCCAAAGAGAAATAAACAAAATCAACATTTGCAACAGAAAGCATTTTAGTTGCTAATGTGCTCATTGGATAGGAGGAAGATGTTGGTGTGGGATCTAGGGGTTTAATTAGGTTCAAACACAGAATATGCTGTTTCAGAACCCAGAGGGTAAAGAGGAAGGGA	CAGACTTACATCTGTTTGAATGATGCTCCATGCATTAGTTAGGCCAATATTTCCATCTGTCCCATACAAATGAAGCCCTTTCTTCAGATCCCGCTGAGCATACTTGTCAATCTGAAACAACAGAAGACACAAAACTCAACGTTTGCTGAGTACAACGTTTCAAAATCAAAGTGCAGGGACAGGGAGATATCAGAACACAG
CPSSR_86	AAAT	4|NC_006092.4:39071111-39071526|+	4|scaffold8_size24452080:2596865-2596880|-	5|scaffold_53:2609485-2609504|+	N/A	5|KZ861793.1:8223958-8223977|+	N/A	4|scaffold29_size5224432:2576651-2576666|-	4|scaffold2_size38725561:24889507-24889522|+	0.47	0.25		ATCTGTGATTCTGAGTTTTCTGTCTGACATCAAATCCTGCCGGCTAAAACAATCTGCATATGCAAATCTAGATCAAAGCGAGCTGCACACATGTACAAAGCAACGTCAGGGCCGCACACAAGGCTGCGTTTCAGAAAGCCTCTGCACCAGACCGAGCCAGGCCAAAGGAAACATTTCTTCCTGGCTGCCTGGGCTTTTTC	ACACACGAAGCTCAGTGTAATTCTACTGTAATTTCTTTACCTGATTCTCTCTGGGTTCTTGCCTACGGTTGTCATGGTAATTTGATAATTCTGGCTTGCTCGCCACGCATTCTGTTTGTCTCACTGGATTTCCTGATTATTCAGGAAACTCTTTTAAAAAACCTTCCCGTCTCTCCCCCCTGCCCCCGTTCTGGGCTCAA
CPSSR_87	AAAT	4|NC_006092.4:39568378-39568793|+	N/A	4|scaffold_53:3116999-3117014|+	N/A	5|KZ861793.1:8728348-8728367|+	N/A	N/A	4|scaffold2_size38725561:25400839-25400854|+	0.43	0.5		AAAAAAAAAAAAAAAGAAAGAAAAATAAAAAGGAAAGAGAAAAAGAAGTTAGGAGGTGAGGATTCTCTTTCTGGAGCATTCGGGCACCTTCCGGTGGGGTATGTCTCTGCCTTTTAATTATTTATTTCACTTTTGTCCTTTAAAAAATGAAGTAGAGTGAAACCAAAATGAAATGAAATAAAACGAGAACAAATATTGAG	AAACAAAGAGAAGGGACCGAAAGCCCAATGCTTGCTTTCATCGTCCTGGTGGGGAACGGCTTCTCGATAGATGCGATATCTGCCGATATCAGCCCCATTCCATGGCTGTAGCCTGGCCTCATTTTACGCTGCCTTTCCACTGAACATGTTGACGTGCTGCTGCTTATATAAGGGGAAGAACAAATTCAAGCGGATTAGTG
CPSSR_88	AAAT	4|NC_006093.4:14450603-14451018|+	3|scaffold62_size5086852:2535550-2535561|+	4|scaffold_75:2395790-2395805|+	3|NC_015018.2:13836917-13836928|+	3|KZ860435.1:765092-765103|-	3|scaffold61_size4925228:2660623-2660634|+	4|scaffold40_size7454331:2401349-2401364|+	3|scaffold23_size11536959:9218432-9218443|+	0.48	0		AACAACATTAGCAGAAGCACTCATCAATAATTATAACAGTAAATTTGCCTATACTTCTATTCATTATATTATCAAGCAGCTGAAATGTTAATGTAGTAACATTTGTAACAAATGTAAAGCCTAAAGGTCACTGTGAATGCCAGTACTGTCATCCTAGGGAAATGAAGCATAGGCAGGTTAAGTGACATGCCCAAGGTCAA	AAAAAGGAAGACACAGCATCAGACTCCCATTTCCTGTGCTGTCATCACAAGAGACCATTTTTACAAAGAAGAATCCAATTTTTAATGTAATTCTAGGGAGTAGTTAGTCTTCTGATTCCTTACATAAATTTTAATGGTGCAGGCACTTTTTGGAGTCTGTGACTCCAGCTAGATTATTATTAGTCCTGCTTTAGTAAGGA
CPSSR_89	AAAT	4|NC_006095.4:17856903-17857318|+	3|scaffold19_size14662413:12288292-12288303|-	4|scaffold_59:4094816-4094831|-	4|NC_015020.2:17110025-17110040|+	4|KZ861727.1:2927319-2927334|-	3|scaffold5_size13026571:12167792-12167803|-	4|scaffold4_size10450508:1405104-1405119|+	4|scaffold13_size14133478:12475331-12475346|-	0.43	0		GAACTCCTTAAATTTCCTTTTGCATTTCTCTGTTCATCACTAATGGATCTGCACTGAAATTACTGAAGATGAATCCAGCCATGGGCACAGTCTGAACTGCTGTGTAATCCTATAATCCACTCTCTCTTTTCACAAGTCATTCATTCCTCTGAGTTGCGGTGAACCTAAGTTGTTCTAGCCTTCTTCTAGCCTTTCTCTTA	ATATGTACACAGTAAATTTGCAAAACTCTGTGTAAAGACTGTCAAAGCAAAAATCTAACAAATGCATTCCTCTGAGAGGCTCCAACCAAACAGTACCTGGCATTAGCATGTACTTTCATGATTAACAACAGGGGGTTGTCAGACTGCTATTTCTGAAATAAACAGATTTATCCTGACAGATAATCAGCAGTTTGCACTAC
CPSSR_90	AAAT	4|NC_006096.4:4244994-4245409|+	N/A	N/A	N/A	4|KZ861259.1:737458-737473|-	N/A	3|scaffold136_size3214359:763989-764000|-	4|scaffold11_size13126064:3786861-3786876|+	0.43	0.5		GTATTATCTAGGTAGAGGAGGCTGTTGTAAGGGGGGAAAAAAAGATAAAAGCTATTTTACTTTAAGGCAAAGAGTAAAGCCATCATTTTTCATTCTCATTGTACTTTTAAAGTTGTTTTTTTGTTGTTGTTGTTGTTGCTGTTGTTTTAATTTCATTTTAATTTTACTGTTCGTTCCCTTTCTCTTTTTGGTGTAATTAA	GCAGCAAAGCTTCTGATTTCAAGCATTAAGGAGACAGAGAAAGACCCCAGATAAGGTGCAATTCAAATCCCCCTCTCAGACGGGTAATTCTGATCAGGCAGCAAAACAGTCTAAATAAATAAACCCTTCTCCACTTTCCCTTCCCTGGGGGAGAAGGACGAAGGATTTTAGAAAACTCATTTACGGGAGGAAGAGCAAAT
CPSSR_91	AAAT	4|NC_006097.4:15473043-15473458|+	4|scaffold4_size19517465:4926538-4926553|-	4|scaffold_4:11540376-11540391|+	5|NC_015022.2:14727965-14727984|+	4|KZ859966.1:1068462-1068477|+	N/A	4|scaffold3_size11902854:6901466-6901481|+	3|scaffold22_size20487078:15164456-15164467|+	0.53	0.12		AGAATCCTTTTTCTCTCTTTTTTTTTTTCATCTTCCAATATCTAATCTCAATATCTGCAGTCATGCTTTTGAGTTTTACACTGGCTGTCAGCAGGCAACCAGTTCAGACGTTCAACTCCTTTGGATTAACATCAAGCTCTGCAGTTTGGGTATATTAGCAGTAGGGTCAATCACAGCATCAGGAAGCAGTCTGTGCAATA	AAACGAGAAGAATAAAAGGAACCCTCTGAACTTCAAGAGTCTGGAAAACCCAAACTGAGACTAAACTTCATAAATATCCCTAATCTCTGGTTTAGAAGCCAGGATTGTTTATGATTCATGGCATTTGATGACATTTAACAGCATGCAACCCATTACAGCCCTTAAGTCATTACACAACACGGCAGAAAATGTCATCAGGT
CPSSR_92	AAAT	4|NC_006098.4:9395030-9395445|+	N/A	2|scaffold_19:8668426-8668433|+	N/A	2|KZ860827.1:1892101-1892108|-	N/A	2|scaffold9_size8990475:7032796-7032803|+	2|scaffold60_size3879006:1892236-1892243|+	0.8	0.38		GAAATAAATGTGTAACTATGTGTGGTGCATAGCACTATCTAAACTTCAAAATATCAGCATTTACCAGATGCTTCTGACTGAAGGCAGGTCTTGTAAAATTATTTTTACTAAGCAGCCCCTAGAAAACAAGAGAAACTAAAATTCAAAGAACATATTTGTGAACATTTGTTAATGCAAACAGTTTGAACATACACACACAC	AACGTGTGCCTGTGCCTGCTTTCAGGCTAAACAAGATAATACAGCATTCCAAATATCAGAGATTTAGGTGACAATCTAAAGCTGCATCCTCGTAAAGGGATTTTATAATGGCGCTGCTGACAGGCTTGAGATGCCATTGGAGGGTACAGCCACAACAAAGCTTTAAGGGAATATGTGTTAAAAGTACTCTCATGTTCTAC
CPSSR_93	AAAT	4|NC_006100.4:5824281-5824696|+	N/A	4|scaffold_3:4018915-4018930|+	3|NC_015025.2:5065678-5065689|+	4|KZ860224.1:87542-87557|+	4|scaffold80_size6444150:2233495-2233510|-	4|scaffold92_size4219887:4035810-4035825|+	4|scaffold29_size17170547:12772594-12772609|-	0.35	0.12		TATGAAAGTCAAATCAAGTGCCCTTATGAATATGCATGAACAAAACAACTAATATAGACATTTTCTACGGTTACTTACTGTGCTGGGTGGCCCTAGAAGCCATTCCAAATGGTTTTGATTTTGTGATTGAGATTCTTAATGGTAGTAATTATCTGTTGCAGCCATGCAGTACCAAACATGAGGGGTGTTAGAGATGCTTA	AAGAGCCCTGACGATGCTAATGCTCACATTTTAGTTCCTACAGGGCAATTAGCCCCTGCTAATGATGTTTATATTTATATGCAAATGTATAAAAAAGAATCTTAACAGATACTTCATACTTATGCTCCTGGGATAGCTGCATTTCCCATCTGTCTGTAGAAAATTTCTTCCATTAGCTGTATGTGTTGCTGATTTGGCAA
CPSSR_94	AAAT	4|NC_006101.4:10714943-10715358|+	5|scaffold15_size13196501:1693051-1693070|-	4|scaffold_14:3015916-3015931|-	4|NC_015026.2:2979814-2979829|+	4|KZ860517.1:2647748-2647763|+	5|scaffold6_size12608080:10677713-10677732|+	4|scaffold25_size5409597:4115002-4115017|+	4|scaffold5_size14065818:10806618-10806633|+	0.43	0		GTATTGAAAACAGTACATCTTCAAATAACTTCTTCAGTAGTCATTCCCCAGACTGCTAAATTTTCAAATCTATTAGCGTGCTGCCAAATTCAAAAATATTCCAGTGCAGAATATTTTGTCTGCTACTCTCCAAGGATGCTTGACCAGAGGGCTGTGAGCAAGAGATGGAAAACTGTCAGTGGAACTAAAAAGATAGCAGC	CACAAACCTTTTTCGGGGATTGAATACAAAAATTTTTCAGAGGAAAATACACTGGGATTTAACTTAAACAAAGTTTAAAGAAACTCACAAAGTTTAAATTACTGAGTGAACAACAAATGTCCTGGGAGAATCCTTATGACAGCACAAGTCAGAAATAAATCAGCAGAAAGGAATACGTATGTTTTTCAGGGAAGAGAAAT
CPSSR_95	AAAT	4|NC_006104.4:1498170-1498585|+	N/A	4|scaffold_22:9455112-9455127|-	4|NC_015029.2:884309-884324|+	2|KZ861113.1:826889-826896|-	N/A	4|scaffold55_size6822587:5968676-5968691|-	4|scaffold7_size10678521:9676514-9676529|-	0.75	0.25		TGCTGCTGCCGATAACCAGAGAGAGCTGTCACTGCGCCGAGTGCTACGCCCCGAATGCTAATAGTCACAAACAAAAATCACATGTAGAGAATGCGACACGCATGGCTCTCGGTGAGGTGACACGGTGCCCAAATTAAATTGGGGTGATATTGTTTTTAGGCATACAATGACAAACAGGTACAGGAACACTCAGGAACAGA	AAAATGTCATCGGTTTCAAGAGGTCAGCACCGGTACGGTGAGCAAAGCACAGAGAGGAACATCAGAAATCATCCAGGCAAAAAGAAAACGGAAACGAAACGAAAACTCGGTTGCATCTCCCAACTCATCACAGGACTCCAAAGCACCTCCTGCCTGCCCTCCAGGATCCCAGCATCCTCAAGGAACACGGGATGACTGAC
CPSSR_96	AAAT	4|NC_006108.4:426743-427158|+	N/A	3|scaffold_65:4544120-4544131|-	3|NC_015033.2:416223-416234|+	3|KZ860727.1:437917-437928|+	N/A	3|scaffold32_size5173324:4701476-4701487|-	3|scaffold31_size6105581:5584952-5584963|-	0.37	0.25		CAATACCAGATTTTATTTAGGACCTCCGGAGCCTCCCAGCCTCTGAACGTGGCTCACATCTTCCTGCTTCCCCTCCCAGCGTACACTTTTGTCTTCCAAACACGAACTCAGGAAATGAAAATGTTTAATGCATCTCTGATGCATACAAAATTAGCAGCAATACAGCAAATGTGATTTGATTTCCTTTCTAACGCGCCACA	ATAAACACATTAAAAAGTCAGAAGCGTAACGGAGCAACACAGAAGTTCCTCCTTTCCAGGGGAAGTTCTTATCTCCGTCACAGCCAACAGTGCAATTACAAGATTACAAGACACACACTGCTCCATCATCTGGATCCTCTGTGCAATCAAACGGATCCCTGCAGAAAAAAGTGAACCTCTTCATCTCACGTGGAAGCACA
CPSSR_97	AAAT	4|NC_006111.4:5339611-5340026|+	N/A	5|scaffold_50:5387407-5387426|+	N/A	N/A	N/A	5|scaffold30_size6414915:5404739-5404758|+	5|scaffold55_size6637523:1008954-1008973|-	0.43	0.5		CACCAAAGCCCATCCATTCCCATGTTTCACGCAGCCAGCCGTGCGCTCTGCGCGTGCCGGTTTGGCTCTGCTTTCCTGCTGAAATATTGCCACTGCCCCTCCTGTAATATATACGCCACAGACGCAACCTCATCTTATCGATCTCTCCATAGCTGCTGGGATATCCATGGCAGAATTCATGCGTCCTCCGTCTCCACCGA	AAAAAAGGTAAGCCCATCTGACAGTTTCAATTAGGGAAGCGTGAAAAGCGATTTGCGTAAGAGTCTCCGGCTTCGCGGGGGAGAGGAGGGCAGCCCGCAGGCAGCACGTCTGTACGCTCGCATCTGGGTAAGTGAAGTGATTTCCTACAGGAAGTGATGGAGGCCAGAGCGAAGCCCCCGCCGTGCTGTCTGCAGCTGAC
CPSSR_98	AAAT	5|NC_006089.4:69627051-69627470|+	2|scaffold102_size2849696:1065292-1065299|-	4|scaffold_33:5283386-5283401|+	3|NC_015013.2:15395921-15395932|+	4|KZ861275.1:1131269-1131284|-	2|scaffold194_size1142153:846476-846483|+	4|scaffold56_size6070816:3276832-3276847|+	4|scaffold42_size12435417:11501820-11501835|-	1	0		TTGGCTGGAAAATGACGACCATATCTATGTATCGCTGGCATGGCGATATGTAGGAGCTTTGAATTGGTGTGAAAGCTAAAATACCTAGAGAGACTAATAAGTCCCCATGGGGACCCCAGTTTGCTAGGTCCTTAGATGGCTGCAAAGGATAATTGCAGACAACTACAACAGGCCTGAATCAATGCCACTTTCCCTGGGAA	GAGCATTGCTGCCTCTGATTATGCTGCTCGGAAAAGACCGGCTGCCTGCCTCCTCCACCTCCCCCACCTTAAAAGTCAACTGCAAGCCACTAGAAATATGTCCAGAAAGATTATAGTGCAGCTGAAAGCCAGAAGCACAGGAGATTATATATTTACCGGTGCTGTGTCGGATAACATCTGAAAAGAGGAGACCGCAGAGG
CPSSR_99	AAAT	5|NC_006097.4:8650700-8651119|+	5|scaffold4_size19517465:11908296-11908315|-	5|scaffold_4:4665541-4665560|+	6|NC_015022.2:2705604-2705627|+	4|KZ860594.1:353877-353892|-	5|scaffold28_size14221655:1501892-1501911|-	5|scaffold3_size11902854:10870-10889|+	5|scaffold22_size20487078:8143702-8143721|+	0.5	0		AGAATTACAAATCACCATTTCCCAGCAGCTCGGGTTGGAGCTGAGCACCGTCAGCAACTTTTTCATGAATGCACGGAGGAGGAGTCTGGATAAGTGGCAAGACGAGGGCAGCTCCAATTCAGGCAACTCATCTTCATCAAGCACTTGTACCAAAGCATGAAGGAATTACCACAAACTAAACCTCGGTGGAAAAGCTTTAA	AAAGACAGACCAGGACCTCAAGATAGCAGGTTTATACTTAGAACTATTTGAAAAAAATGTTATTTATAAGTCCAAAGAAACCAAAGACTTATTTCACCTGCATTATGACTTTGTTCTAAGACACACGCTTTAGTAGGATGACAACTTGCAAAAAATAAAGGAAAGAAGAGAGTGAAATGGAATGAACGAAGTGGAACACG
CPSSR_100	AAAT	5|NC_006101.4:5806882-5807301|+	5|scaffold15_size13196501:6631925-6631944|-	5|scaffold_14:7904615-7904634|-	5|NC_015026.2:7761168-7761187|+	5|KZ861673.1:1593525-1593544|+	5|scaffold6_size12608080:5749570-5749589|+	5|scaffold14_size6635043:5814770-5814789|+	4|scaffold5_size14065818:5815559-5815574|+	0.33	0		CTTAAGGACTATTTCTGAGTGAGATGAATGAGATGTAAATCTTGAGCTACTTTTGTTAGAATACAGGAAAACCACAATATTTTTGTTATAATATAGCTGAAACAACAACACTGCCATCCATTGCTGTAGAAGTACATTAAATATTGCTGAGCTCTGGAAGCCTTCTTCTTTGGTAGCATCTACTTCAAAGGAGGATCTTA	AAAAATTCCTGGAGAGATCTTTGTAAATGCTGACTGTTTCCTATTCCCCTCCAGGAAGCGTGCTTTTTTTTGATACATCTTAGGATGGATTTTGGTAGCCTCTATTAAAACTGCAGGCTGTCCCTATGAATTTTAAAGAACTCCGGAGTCTGGAAATAACAACAAGCTGTTAGGCCAAATGGGATCAACTGGTATTGCCA
CPSSR_101	AAAT	6|NT_463579.1:207244-207667|+	5|scaffold30_size9101349:3619654-3619673|+	5|scaffold_68:784889-784908|+	5|NC_015041.2:35037041-35037060|-	6|KZ861795.1:1210132-1210155|+	4|scaffold145_size1684143:1466553-1466568|-	4|scaffold103_size2659458:2420171-2420186|-	5|scaffold25_size10589812:4199458-4199477|-	0.71	0		TTGCTGTTGTCACCATTGATATTTGTCATTGTAATATAATTAGGGCCCTAAAATGATGCATTACAGCCCTTGGCACAGCTTCTATTAAAATCTTTTCTTCTGCTCACTGAACTGCGACCTGCTTTCTGATGAATAACAGACAGACAGCTTTAGGGTGAGGAGCAGATTCATCAAAGAAGTATTTTTCAGCACTGGAAATA	AGCGGAAGGGAAGTCAAAAAGAAAAGCACAAGGAAAAAGAAAGAAAAAGCACACAGCACATTTGAATTTCATCTGACCACTTGAAATTCTGATTGCATCTGATGAATCTTTCTTAGGACAATATATTCTCAGCCTGTGAATCACATGGTTAATCAGGGCTCTAATCTGCTATCCATCAGCCTATGCCAGCACTGTAACTT
CPSSR_102	AAAT	7|NC_006090.4:107140401-107140828|+	6|scaffold139_size1793317:777598-777621|-	N/A	N/A	2|KZ859829.1:226388-226395|+	6|scaffold65_size4558722:1713593-1713616|+	2|scaffold110_size2482270:1696342-1696349|+	N/A	2.15	0.38		AGCCTGGGGTTCCTGCTGATTCTGACAACAGTGCTGGTATCTTTTGCTAATGACCAAAGAGCAATATAATGAGTTGTCTTGGGCTTCTGCTCTATTCAGCATGCAGTGTTTTAATAGGCTGTTAGTAATTCTGAAAGGGATAAATGATGTTTATGCCCCCTCGTGGTATGTTACTGAACAGAATGGATTTTCTAACTGAA	GAGGCCAATGATGGAAAAGTCCCAGGTAAAAATCTGTAACAAGTACTGTTTTGCACAGTAGAAAAATATCCATCCCTCCAGCAGCGTCCTCATGACTCAGACAAGGGGGAAGCCAATTTTGCAGCATTTACAGCAGCAAGTAAATGACTAATGCCCATGATGACAGAGCTTGTGCCATCTTTCTGCAGTGAAGATAATGT
CPSSR_103	AAATG	4|NC_006092.4:55170204-55170623|+	N/A	3|scaffold_110:98539-98553|+	3|NC_015015.2:54239279-54239293|+	3|KZ861769.1:333544-333558|+	N/A	N/A	N/A	0.43	0.5		AGCGGTAGCTGGGGGAGACAAGGACACACTGTAAGGTTAAACCTGTTTTTTTCTCGCAGCCCAACCCTATTCCTCTGTCCTTTGAAACATCCCTGCTCAGAGTGCCAAAGAGATAGCATCAGAAGAAAACAACTGTCACTTGAATCTCCCGGAGAAAAGGCCAAACCTCCCGCACTCTCTGTATGGTTTACATAGGGGAA	AAAACATGCCTTGACTTGGCAGGTCTGCTCCTGTGAACCCAGAAGGATGTTTGACCTTCCAGACGAGCACAGCATTCTCCTCGCGCTTCCAGAGAAGAGCTCCGCAGTTCTGGGAAGTCTGGGGAGGGATTCAACGAGGGCACTGAGCTTTCTCAACAGGCAAACAGGAGGCCAGGCTGGGAGACCAGAGGAGCCTGGAT
CPSSR_104	AAC	5|NT_470405.1:8393-8807|+	N/A	5|scaffold_67:4007695-4007709|+	4|NC_015015.2:47037620-47037631|-	4|KZ861793.1:17139016-17139027|-	4|scaffold88_size3203826:2784484-2784495|+	5|scaffold35_size4852149:803647-803661|-	4|scaffold2_size38725561:33955876-33955887|-	0.49	0.12		ACTGGAAGTAAATAACTTGGTGATTAGCTGGAATTGGCAGGCCACTTAAACACAGCTCTGACTGGGTACACGGTTTTCCCCATTCCCATCTTAATACTCTGTAACTGCGTGGTTAGACGCCTGGAAGATATATGAGCCTCAGCAGAAGTTGTTCTGAATCTACCTTGACACCTCTATTTGTGAATAATCTTAATGATGAT	AGCAATATGCACTTAGCTGGAACCTTTCATCCCAAGGAGCCCAGAGCACTTCTAATCTGAAGAGCAGGCAAACAATAAACAATAAAATCTGAGTCATTACAGCAAGAATAGCTCTGCAGCTCAAATGCTGAACTGGGAAGGAAGCGGAATTGGGGCTTCTTGCTGCTGCCCTCACCACACCGTCCCTCTGTGAACCAGGT
CPSSR_105	AAC	5|NC_006089.4:5768022-5768436|+	6|scaffold70_size4782016:1253031-1253048|-	5|scaffold_9:10081817-10081831|-	8|NC_015016.2:5671414-5671437|+	5|KZ861636.1:952781-952795|-	5|scaffold17_size9466745:4756890-4756904|+	6|scaffold53_size4300666:3208715-3208732|+	8|scaffold73_size7427632:1370772-1370795|-	1.22	0		ACGGAACAGAACCCAGGAACGAAAAAAAATGGGGAAAAAATCCTTTTGAGGAAGGTGTAATCTTATGTAACAGTCTTAAGTTTCCTCCAAAGTTTGCAGCATTGCGTTTTCTAAGATGATAGGTGGTTTTCCTTTATGTCACAGATGCTCTGCTCAGAAGACAGACTGATAAAGAGAAACCCAGAAAACTCAATTTAAAA	AAAACAACTGAAGTGAGTTTGTTGAGGTTCTGAGGTACCTGCACCTTTTCTGCATTCATTAGTCGGCACCTGAATGCTTGCTGAAATGTCCATTTGTTAATACAGTAGAGCAATGTGCTGGTAAAATTGATCCAATCCAAAAATAATAATAATAATAATAATAACAATAATAATAAAAAGTCAAGATAAAATAGCAGCTG
CPSSR_106	AAC	5|NC_006089.4:64915637-64916051|+	N/A	3|scaffold_33:633893-633901|+	3|NC_015013.2:10838570-10838578|+	3|KZ859922.1:196976-196984|+	N/A	3|scaffold163_size1588877:836545-836553|-	N/A	0.8	0.38		AAACAAGGGCCTTTTCACACATGTGAAGTGTCAGTCATTTTCAGTGTGGTGAGTTCCTTGGGCACTCGTTTTTAGCTTCAAGGTTTTACGCGTCCCATCTCCCAAAGCTACCAAAAATGTAACACCAAATTTCCAATTGGCCATCTGTGCACCAGAAAACAAACAACACTGTAATAAGTCAGTTCGCTTCTGAGAAACAA	AGTTCGGCATCCCATTTGGCTAGCCTCTGCCTCCAAAAATCTCCATATTAAGCAAATGCCAGACTGCACGCATGTGCTACACTGCAGAGATCCTATTTGTACTTTGAAGCTGGGCATTGTTACTGCACTGCACCCCACAAAGCACACACAGCTTACTGGAAGCAAGCCAGCATCATAAATAACATAGGAGAATTCACAGG
CPSSR_107	AAC	5|NC_006088.4:133037038-133037452|+	4|scaffold12_size26236055:10832470-10832481|+	N/A	N/A	2|KZ860227.1:158500-158505|-	N/A	2|scaffold26_size5394692:2817369-2817374|+	2|scaffold59_size10173812:3029554-3029559|-	1.26	0.38		GAGTTGAAAGAAGCTCCTCAGTCATTTAGTCAAGACAGATGAGCAATGAGTGTTAGAAAAGCTACTAAGGCATCAAAAGATCTACAGTCAAGGCCATTAAAGACTAGCTAATCTGCTCTAGTTCTAATTCTCCTCTAATGGGTTTCCTTAAATGTGCTTTATATCAGCTGTAATTAGTTCAAGATACTGCTACTTCTAAG	AAAAAAAGGTTGCATTTCTACCACATAGTATGTAATCATGTTCACACAGCCATGCACCCAGGCGAGGAGGTTCTTGAAGAGTGCTGTAAAAGACACCTTGCTTGGATCTACAAAAGCCAATGCACGTCTGCGGAAACTGCATTTATCTATTCTTTCCTTTCATGGGGCTATCTCATTGCCATTCTACATCAGATGTTGCA
CPSSR_108	AAC	5|NC_006088.4:51313753-51314167|+	3|scaffold37_size11570176:10453551-10453559|+	4|scaffold_129:1035269-1035280|+	4|NC_015011.2:49572849-49572860|+	4|KZ860477.1:917626-917637|-	3|scaffold36_size14746209:268568-268576|-	4|scaffold64_size3503887:3231800-3231811|+	4|scaffold91_size2243880:1942785-1942796|+	0.6	0		AATTGCTTTAATCTGTGTTTTCATGCACCCACTAGAAAATCAAAGCATGCTCCCATGAGGACGCGGGTGAGAGTGAATAAAGCTGACGACTCATTAAGTGCAGCAGAGAGAGGAAACTGCATCTAAATCACCGCTACATTAATGAGGTAAAATAAAAAATCGAAACGAATAAATAACAAAGAGAGAGAGGATTTAAAAAA	AAAAACCCCAACCTGACATGTATTTTAATATTAATTAAGAACATATTGAATAGCAAATTGTCTGTCATTAAAGCCAACTTCCTCCATTGTTGATGGAGAGGGAAAGGTCTGGGGATTGCATGGTGCTTTGTGGAGGGGGCAACTTGTGCAGAAGTAGGGACAGAATGAAGGTCATCGAGCAGGGATTGAAGGATCTGGGT
CPSSR_109	AAC	5|NC_006090.4:72366988-72367402|+	4|scaffold6_size22146434:13864005-13864016|+	3|scaffold_15:664719-664727|-	N/A	N/A	4|scaffold11_size15412139:6604194-6604205|-	3|scaffold70_size3301614:2442944-2442952|+	3|scaffold45_size15667244:14729758-14729766|+	0.75	0.25		ATTCAACACGTGTACCCTCCTACAACATAAGCTTTTAATTTTCATTTAAATTGAGGTATAATTACATACCATTCTTGCACTGTGACTGTTGCAAATCACATCTTAAGTACGCAATTGTGTTACATTCTGATTAATGAAATTTCTTTCTAAGTTAGAAAATCCATGTTAGATTTGTATAACAGTGACAAATAAATCTAATA	AAAAAGCTGCTGATATTATCTTATATTTTTCTGATGTAACTCAAGTACATACAGAAAAAATATACAGCGCTGTTTATGAAAATATAATTCTTGTAGATACACTCAGAAAACTGCAAATATTCATAAACATCTCTCTCTTTGGGGAAAGAAAAAAGTGCCATTTAACAGGTGTTAGAATGTAAATGACATCTCATTAGTGA
CPSSR_110	AAC	5|NC_006091.4:30687445-30687859|+	N/A	5|scaffold_29:5430179-5430193|+	N/A	N/A	N/A	5|scaffold80_size5997420:2402663-2402677|+	4|scaffold159_size908004:185535-185546|-	0.43	0.5		ATAATTTTTAATACCTCAGGGCAAGCCAGTGAGAAAAATGTTCACATGCAGGGTAGGTTGGCAGTGTTCTTCCCAAAATATTATTATTGGTCTACTCATCTCTAGTGCTGGTGACGTGGCTTCAGGGAAGGAGAGTGCGTATTAGTATGGCATGCATGTTCCTGAAACCATCCTGAGCCTTGGAGGTTTCTTTATACAGT	AAGTTAAAGCTGCTAATAAGGACAGAGCCCTCTGGGCGCTGCATGTTATTTTGCAAAAATCCTTTGGCATTACAGGCTCTTTAAGGTATTTCCTTTTCTTGGACGCTTCAGTCTGCTGGGCTGTCAGCTATCTAGGTAGTAGAAATGCTTGGGTTGCTTGCTCATTGCTGGATTGAAATGCCACACTGCGTTCTGAATCA
CPSSR_111	AAC	5|NC_006091.4:5428486-5428900|+	5|scaffold10_size17219335:10552484-10552498|-	4|scaffold_23:5386786-5386797|+	N/A	4|KZ860380.1:711522-711533|+	6|scaffold10_size11720266:6147244-6147261|-	4|scaffold93_size5657989:4604868-4604879|+	4|scaffold81_size6284956:4890149-4890160|-	0.73	0.12		TGACAACACCTGCTACTGTGTCCTGATAAGCTGGGCTACACAAGGACAATTATAAATGTCTCCAAGACATGTTAGAATACATGTTTTAATTTAATCAGAGAGAACAAAAAAGCACATTAATCACTGCTCTCTTAACAGCAAAGATGTCCAGATATTTGCCAAGATATCAGCATTTTCCCAGAATGCTTCAGGTACAAAAG	AAAATTACAGCCTTGCAGGGGTAGGTACAAGGCCAAATTCCTCCGTGCGTTCTGCTGAGCCATTGCCAGCACAGCCAGCTGGGGAAGGAAGCCGCTGGGAAGGCTGCTGGGAAGGCAAGGAATGAAGGTCTGAACAACGACCTTTAGGTTCATCCATAGCAAAGTGACCAACTGCTCTGGCACTCATTTGCACGAGTGTG
CPSSR_112	AAC	5|NC_006094.4:22897830-22898244|+	N/A	4|scaffold_214:87826-87837|-	4|NC_015017.2:17448459-17448470|+	5|KZ860321.1:536077-536091|+	2|scaffold567_size94739:34204-34209|-	6|scaffold78_size3183831:2634825-2634842|-	5|scaffold54_size6275280:5597963-5597977|-	1.18	0.12		ACATTCCCCCTCATAGATACCATCTGGATTGCAGACAACTCACCCAAATAGAATATGAAGCTTGGCAGGAAAAAAAAGCCCCTTGTGTGTCTTTCCAAATTGATATTTCAATATCTCTGTTTTGCACCAACTGAAACAAGCCCAAATTCTCTGGGAGAGAGTGTGTGCTAACATGGCCTCTATTTTATTAAGAACAAACA	GAAAAAGCATGGCAGTCATTTAGCTGTAATGGCCAAGATATAAAATGTCAGTTTTATTTATGGCAAGTAGCTGGGTAGAAAATATGTCCTGGCATCGCTTGAGATTTCAAGAACTTTGTTTTCCTTTTTCTCTCGCTGCATGAAATAATGCTGTATTCTTAACAAACAAACAAAGAAAAACAAAGAAGACGACAGCCCTC
CPSSR_113	AAC	5|NC_006095.4:14844833-14845247|+	3|scaffold9_size15026734:12253509-12253517|+	4|scaffold_40:5671326-5671337|+	N/A	4|KZ861384.1:1566735-1566746|-	4|scaffold46_size5579694:5287191-5287202|+	4|scaffold115_size4169157:2566718-2566729|+	4|scaffold24_size13790976:1590949-1590960|-	0.53	0.12		AGGTTACGAAGTAATACCATGTATCCATAATATCAGTCTACCAGAGCTGTATTGCTTCGCTGGAAATTGAGAAGGTAGAGAGGAATTTTTAATAGCTGTTCTAAACCACATCAATTTGTACTATTTTGGGATATGAAGGGCAGAAAAAACCATAGTTTTAGAATGCAGGTGTTATTATATGTTATTTGTACAAGTGGAAG	AAACCCAGAGCTTTCATCTGCTTATTTCCTGAAAGCTTTGGAAAGGGAGTAATGTATTTCAGCTTTAATGGCTTGAAATAAAAATCTCTGAAAATTATTACGGCCCTCATATGTGTATCCTTTGATTATAGCTACATGGAGAAATGCAATAACTCTTGCCATGTGAGACATGAAAGTCTAAAAGTGTGCAAGAAGAAGCA
CPSSR_114	AAC	5|NC_006095.4:4543852-4544266|+	N/A	5|scaffold_49:3599502-3599516|-	7|NC_015020.2:10971402-10971422|-	4|KZ861284.1:346087-346098|-	N/A	5|scaffold28_size5226893:1584192-1584206|+	5|scaffold24_size13790976:10127347-10127361|+	0.9	0.25		ATGGAGCATTAACGGCTCCTCTTGAGAAAGAGCAGATAGACCCTTCCATTGAAAACTAGCACACATTCATTTTGTAGCCAGAATTTTATTTTCTTTATATCCAAGCTTATCATTGACATCTGAAAATAAAATCTTTCATTTACAAATAGACTAGTGCAAATTAAAGAGAAATTTGGACAGAAAGAAGACAGATTGCATGT	AAAGTGTGTGTTAGGCTGATCTTCCTGGAACGGCTGGAGGAGGTCGCCTAGGAAAAAGACAAAAAATAACCCAAAATTCGTGGGGAGGGGGAGAAGAGATTTAAAACAAAAGGTCAAGATGCAATCAAATGACTCATATACAAAATTATCTTAATAAAATGGGTTAAGAGGAAAAGGCACAGAGCATGCACAGTGAGGAA
CPSSR_115	AAC	5|NT_461391.1:9996-10410|+	3|scaffold9_size15026734:12253509-12253517|+	4|scaffold_40:5671326-5671337|+	N/A	4|KZ861384.1:1566735-1566746|-	4|scaffold46_size5579694:5287191-5287202|+	4|scaffold115_size4169157:2566718-2566729|+	4|scaffold24_size13790976:1590949-1590960|-	0.53	0.12		AGGTTACGAAGTAATACCATGTATCCATAATATCAGTCTACCAGAGCTGTATTGCTTCGCTGGAAATTGAGAAGGTAGAGAGGAATTTTTAATAGCTGTTCTAAACCACATCAATTTGTACTATTTTGGGATATGAAGGGCAGAAAAAACCATAGTTTTAGAATGCAGGTGTTATTATATGTTATTTGTACAAGTGGAAG	AAACCCAGAGCTTTCATCTGCTTATTTCCTGAAAGCTTTGGAAAGGGAGTAATGTATTTCAGCTTTAATGGCTTGAAATAAAAATCTCTGAAAATTATTACGGCCCTCATATGTGTATCCTTTGATTATAGCTACATGGAGAAATGCAATAACTCTTGCCATGTGAGACATGAAAGTCTAAAAGTGTGCAAGAAGAAGCA
CPSSR_116	AAC	5|NC_006096.4:17405592-17406006|+	N/A	4|scaffold_28:6698897-6698908|-	4|NC_015021.2:16859241-16859252|+	4|KZ860623.1:2551992-2552003|+	N/A	N/A	N/A	0.43	0.5		AACACAAGGAAATGTGGACTAAGGCTACAATCTTAAGATTCTCAGAGTGAAAGCCTCTCTTGCAAATCAATTTTTTTTAAACTTCAGCCAGTGAAGCACTTGAAATCACTAGTTATATTTGAATTTGCTAGTCAACAACCTTAGCCTGGAAAGATACATTTACTATAGTCTAATACATTAAATCATGTTCCAACTAAGAA	AAAACAAATGCGAGCTATTTGAATTAAAACAACACTGAATTCTAACATTTTGTCTCTAAGTATTATCAACAGGTCTGGATCTCTTGGATCTTAGTGAACCTACCTTACAAACCCAAAACAAAGCAAAGAAATCAGAGAATCCATCAAGAGGTGAAGGCTTAAAAACTTCAACCCACAGAAAGAAGACAGACAATTCTGAC
CPSSR_117	AAC	5|NC_006098.4:12222217-12222631|+	N/A	2|scaffold_31:7920744-7920749|-	4|NC_015023.2:953198-953209|+	4|KZ861723.1:212239-212250|-	3|scaffold40_size9178071:926530-926538|+	3|scaffold16_size6295139:5365150-5365158|-	5|scaffold38_size9110371:920670-920684|+	1.03	0.12		TGCCACAAAGGAAAATTGTACCTGATCTTAGCTATGAACTATGCCATTGTGCATAAGAGAACAGTCGACTTCTCTGTTCCTGCCTCTATTCATATTAGAAGAAGTTACATGCAAACATTTGAAAAGAAACATTGATTTGATTCTCCCCATTTTCTGCTTTGCACCTGTAGCTCCTACAGCTGTTTAATTTTTCATTATAT	AAAAAAGAAATGTCATCAGTTTCCGTGTCGTTTTTTTGTTCCTTTTTTGCTGCTTTGTGTAAAGCCGTTTTTGATTTAGCAACACTTGTCTGTACGCTTTCATGTTATTTCTTTCAAATCACTCCCTGTAGTGTGAATAAATGTTATTTGTGTCAGCAGCTAATCTTACTGTAAAGCCCATATTGTTATTAATATGTTTA
CPSSR_118	AAC	5|NT_456753.1:3349-3763|+	4|scaffold12_size26236055:10832470-10832481|+	N/A	N/A	2|KZ860227.1:158500-158505|-	N/A	2|scaffold26_size5394692:2817369-2817374|+	2|scaffold59_size10173812:3029554-3029559|-	1.26	0.38		GAGTTGAAAGAAGCTCCTCAGTCATTTAGTCAAGACAGATGAGCAATGAGTGTTAGAAAAGCTACTAAGGCATCAAAAGATCTACAGTCAAGGCCATTAAAGACTAGCTAATCTGCTCTAGTTCTAATTCTCCTCTAATGGGTTTCCTTAAATGTGCTTTATATCAGCTGTAATTAGTTCAAGATACTGCTACTTCTAAG	AAAAAAAGGTTGCATTTCTACCACATAGTATGTAATCATGTTCACACAGCCATGCACCCAGGCGAGGAGGTTCTTGAAGAGTGCTGTAAAAGACACCTTGCTTGGATCTACAAAAGCCAATGCACGTCTGCGGAAACTGCATTTATCTATTCTTTCCTTTCATGGGGCTATCTCATTGCCATTCTACATCAGATGTTGCA
CPSSR_119	AAC	5|NT_463168.1:5921-6335|+	4|scaffold87_size3487344:1594114-1594125|-	4|scaffold_50:4734991-4735002|-	3|NC_015036.2:4754726-4754734|-	6|KZ860211.1:139476-139493|-	4|scaffold86_size3242955:1548561-1548572|-	6|scaffold30_size6414915:4739505-4739522|-	4|scaffold55_size6637523:1691582-1691593|+	1	0		GGATTTCTTTCCAAGCTTGTGTTGCTGGAGTGTGTATGGGTATACCAGGTGTTTATGTACGTTGGCCATTTGTTCTTACCAATGTCCAATCGGAGTGAGCATGTATGTGAATGACTAGAAATGCATGGGCATGAACTAAAGCCAAAATGGGATTTTCTCCAAAAACGATTTCAAATGAATTGGGGAAGAAAAAAATCATA	AAAAAAAAGTCCAACAACCAAACCCAGAAAGATTGATAGCAAAGAAAATGAAATGTAAGGCTAGTGTGGAACCAGCACAATACTTCAATCTGGGGAAGGAATTTTGAGTCGTTTCATTTTTTGGAGTGTATCCTAGAGGACTGGGGGGAAAAGGAGTCCTGTATGTGTATGCATGTGAAAGCGGTAGCAAAACCCCTGCC
CPSSR_120	AAC	6|NC_006088.4:153338318-153338735|+	N/A	4|scaffold_122:1082347-1082358|+	5|NC_015011.2:148883260-148883274|+	5|KZ860654.1:1265723-1265737|+	N/A	4|scaffold260_size1483630:654500-654511|-	N/A	0.75	0.38		AGCTATAAACTTTATAAAGGCGTAGTTGAGTTAGTTCAATTAATTGCCTGGTTGGGAGACCCCTTAAAACTTGTGGAAGCTCTTGTTTTCATAGATAAGATTCTTCTGGGCAATTTGTTGCCTACATTACATGATGCAGTCTAGCTGATCTGTGTAATTGGTACAGCTAAAAGGCTATTCCGTAACATGAATTAAAACAA	AAAACAATTATAAATGTATGAGTTTCACTAGATTGCCTGTGTTTTCCTTCCTATTGCCAAAACATCAGCATTTACAAATGTTTTCGGGAATCATTTTGAAGCTGCAGCTGAGTGTGTTTTAATATACTATCAGGTCAACAGCTCTCTTGAAAGGAAAAATCAACCCAGGGCCAAACAGTCAGACAGGCCTAATTAAGTAC
CPSSR_121	AAC	6|NT_456512.1:1449-1866|+	N/A	5|scaffold_38:5153579-5153593|-	5|NC_015011.2:83214243-83214257|-	N/A	N/A	5|scaffold38_size4631999:41608-41622|-	N/A	0.43	0.5		AGAATGAAAAATGCCCCCCAGTGCTGGAATTTTCTGAAACACACGCCAATTTATTTTTTGAAAAATCAATTTTGCTGTCAGCACATCTAATGATTATGTTAATGTATTTATTAAATATGAAGGTCACAGTCAGCTACAATTGAAGCCTGCCCTTCTCTTAAGGAGATCCCCTCACCAGGTGGTGTCATTTATACAACCCA	TACAATCCGTCTTGAATCAGAGGAGGTGGAAATGTTAGCCAAAAGTCTCCTATTAAACACAAATCAGAGTTAGTGTTAACTGGAGTTGTGATTGCATCTCCACAGCTGATTACCAGATGGGGAAACTATGTGTTTCTGGAAAGGCTGACCTAGTTTGAACAGAAATGAAAGCAGTAACAATAAGGGATACAGCCATACGT
CPSSR_122	AAC	6|NC_006095.4:14818148-14818565|+	5|scaffold9_size15026734:12226961-12226975|+	6|scaffold_40:5644000-5644017|+	6|NC_015020.2:2622770-2622787|+	6|KZ861384.1:1594306-1594323|-	N/A	4|scaffold115_size4169157:2540941-2540952|+	6|scaffold24_size13790976:1618518-1618535|-	0.73	0.12		CCTCAAGTCTTTAATACTGCCCGTAAATCTTGACAAAATTACTTTTTCAGGCTTCAAACAAGGCTTTTTTATGAACTTTTCCAACTGTCACCTTGAGAAATATCTAAATGACCCAAGAACTACTTAGATTTTCTGCACTGTGTAAACCAAAATTTCACAACTGCCTATAATTTGAAATATTGTACCCCTACCTCTCAAAA	AAAAGTACACCAAGACCCTCACACAGTAATGTTTGCTTTTTCCTCCTGATTGCATATCACATAAACCCAGCTCTCGTGTCTGGGATTCCAAATAGCCAAGACAGAAATCTGTTACTTTGTAGAGGAAATTCTTAAAGACCGAAAAGTAGAAATTACTCTGCAAATGAGCAAATTTACATCTCGCTTACCAATAAGAAAGT
CPSSR_123	AAC	6|NC_006095.4:22820708-22821125|+	N/A	2|scaffold_126:1478919-1478924|-	N/A	N/A	N/A	2|scaffold4_size10450508:6348378-6348383|+	2|scaffold13_size14133478:7468606-7468611|-	1.73	0.5		CAGCTAATTAGCGTCACAAACAGCAGTCAAAAGAATGGTAATTTAGATTCAGGATTTCAAAGGTTTCTTAATCCCAGGCCAATGCAACTAATCTCTCCGAGGCTGAAAGTGTTTTGTTATTGCAATGCAATTGTATAGCATCCCATCAATTAGTGGCATTGCAGGGAACACTCACTTGCATGATTCATTTGTCTAATCAG	AAAAAATAGGAGAGAGAGGGGAACAACAGGAAAGAGAAATCAAGCTCCTTTAAATATGCAGTATAAATATTTCCAGATAATGTATACCTTAGCTGGAAATGATTGTGAATAACACGATGTCCTTCCCAAAACTGAGCCAGCAGGCTGAAGGATTTTTGTTAGTTTTTCAGAGACTATTAGGACAGAAAAGCTAGCCACAA
CPSSR_124	AAC	6|NC_006095.4:25532585-25533002|+	4|scaffold19_size14662413:4497970-4497981|-	5|scaffold_63:599637-599651|+	4|NC_015020.2:21863563-21863574|+	5|KZ861443.1:2676398-2676412|-	4|scaffold5_size13026571:4409608-4409619|-	6|scaffold4_size10450508:9134846-9134863|+	3|scaffold13_size14133478:4631937-4631945|-	0.99	0		ATGATGATGAAGTGGGGTAGAGCTCTCAAAGGGGGATGTTAGAAATGAAGAAGTAAAGTGTGACACTGCTGAGGGCCTATATAATACTCAATATTGTAGGAAACTGCAGTTTCTTCCTATTTGTGACTGCTTCGTTGAGCAGTTGGAAAAGTCCCTTCCCAGCCGTCCATCACATGCTCCCCATTTGGAGCTGTAGCTGT	CCAGCAGGCGCCAGGAGCACGGAATGATGGGGCTGAAGTTACAGGGACTCTCACCGTAATTTATAGCCCTGCTCAAAAAGTGTGAAAGATACAATGCTACGTGCCTGGAAATCCTACCCAGAGGACAGCTTACAAATGCTAAGTGGGTATTGGAATACCCTGGCCAACTGGGGCCTGCCATTATGCCTGGGGTCACAGGC
CPSSR_125	AAC	6|NC_006096.4:14772623-14773040|+	3|scaffold3_size20080907:11978328-11978336|+	2|scaffold_154:1331975-1331980|+	N/A	N/A	6|scaffold1_size20886872:18891616-18891633|-	2|scaffold7_size10969662:1532679-1532684|+	N/A	1.83	0.38		GAGTCCTCTGTTGTGCCTATGGTTTATTTGCATTATCTATCTTCCCTGCCTGCTCTTTGGAATTGCTGGCACAATTCCCACAGAGTGTGCAGGGACATTTCCCTATGCATTGGTCAGACATGGCAGGAGATACACAAGGCTGTGCTTTTTGCTGACAGGTGTCAGAAACAATAAGGAAAAAGTGTATGTCTGGAAGTGAA	ACAAAAGCACAAAAAATACCCCACAACAACACAGGAAGCAATTATAAAGACTCCTTGTCAACATACTGCTTTTCCACCCAAAAGATGTGTCCTTAGCTCAATCACTAATGACACACATAGGTCATTAAAAGCAAATGAGTTGTGCAAATCAAACTCGCTCGCCTTTAGACCTGAGCTGGAAAGAAAATTGCTGGATCCAA
CPSSR_126	AAC	7|NC_006088.4:106194033-106194453|+	6|scaffold16_size17665436:13205661-13205678|+	6|scaffold_93:3069463-3069480|-	5|NC_015011.2:103783544-103783558|-	N/A	5|scaffold45_size6194155:3109231-3109245|-	4|scaffold89_size3705764:2967957-2967968|+	4|scaffold61_size10442719:7309275-7309286|-	1.03	0.12		GGAACTGAGCCTAGTGTTCAGCAACTAGGAAGTTCTTAAATTTTTTCTACTATCCTTCCCAATTACATGATCAAGTCTTCTAATGAACTATCCAATTAAACTAAAGAGATAATCCACTCCAGCGTGGGGCTGTCTGCCAAAGAGTTCAAGTTGCTAGAAAAAATGAAGTGGTACTGCACTCCATGCTGTTAACATGCCAA	AAATCTTTTCTCATGGTCCAGAATATTAAACAGACACAAATAACTTTCATTAAAAAGCCACATTTTCTGTACAGAGTTTTCCCTGGAGAGAGCAACATTTCTTTTCATAAGTAGGATGAATTTTGCACTTCATTAAATGCCTTGATCTTTTCATCACATTAGCCTTTAATGCAACAACATAATCTTCAGTTTGTCTGGAT
CPSSR_127	AAC	7|NC_006088.4:195930987-195931407|+	N/A	6|scaffold_313:97183-97200|-	N/A	N/A	N/A	6|scaffold359_size436006:347093-347110|+	4|scaffold191_size398796:89658-89669|-	1.09	0.5		AAATAACCGTCCTACTAAAATAAACCCCACGTCTCTATTTATAGCCAAACTTTCTTTCGAGTAGTGTAAAAAGCTCCAGCATCCAAAACGACGGGGGAGAACAAGGCTAAATTCAGCTGAGCTCCTCTGCGTTCCAAGGACCACAACCAAAGGCAATAAATCTCCTTCCAAAACCATGGGGGATTCTTCATTACTCCAGA	AAAAAATGAGTGTCTCTTCTTCACCTGAGGGTGTTGGAGAAGTCACACGGGGTCCTGGAGATGTTGTCCCCATCGCTGCATGCACGGACCAACGCGAAGAAGCACTGCGTGGGGAGGGGGCTCAGTTTGGGGCTGAGCCCACCCGTGGGGCTGGGATGGGCACTGTGCCCAGGCAGCACGGCCGCAGTGTTGGCTCCCGT
CPSSR_128	AAC	7|NC_006088.4:75799256-75799676|+	N/A	6|scaffold_226:37314-37331|+	N/A	N/A	N/A	6|scaffold324_size512188:30873-30890|+	5|scaffold164_size794679:323684-323698|+	0.71	0.5		GAAGGGAAAGAGGGATTGCTAAATGCAAAATGACAGAGGCAGAGAAAGATGCACACAAAGATTCAGCCTTCTGAGGTCTTTTTGTGGCAGCAAGGACCTATCTTTCTGCCCAATACAGGGCACCACACAAGATTTGATCTGATGCACCCGAGGCCACCAGAGGAGGGGAAGGGCTGTGCTCAATTATTGATAATAATAAT	AATAATAATAAACAAAAGAAGAAAAAAGAAAACAGGACGCAATGAAAGATTATCTTCGGCAGCATCTTGCGGTGGCTTCTCTGGCGGAGATAGAGAATATATATCTATATACAGGCAAGGTAGGAAGGCTGGAGTCAGTGGTGTGGCACCATTCACCCCACGTCCCCCTCTCCTCCCACGTCCTTCACAAAGGACGGGCT
CPSSR_129	AAC	7|NC_006105.4:1764988-1765408|+	N/A	3|scaffold_18:1656448-1656456|+	3|NC_015030.2:1434670-1434678|+	3|KZ860860.1:62777-62785|+	N/A	3|scaffold17_size10362789:1117521-1117529|+	3|scaffold20_size9639110:127416-127424|+	1.49	0.25		TAATACCACTTGGACTAGAGAGGTACATGATATGAAGCACAGTCAAAATTAATACATTAAATCATCGTTATATAGGCAAATTATATATGTAACATTGTCTTAGTACTGTAGTGTCTAAGGCACTTTCTGTAATGTCAGTTTTTCAGCTATTGAAACAAAAAGAACGCTAACTACTCGCTGTAATACTGCTCAAAATAAAA	GAAAAAAGGATTCACATCCACTGGCATGTTAACTGCAGGCAGGCAGCATCCCTCTGCGCAGCCCTGTGAGCACGGCCATGGCAGCGTCCCGAAGAGCGCTCAGCCTGAAGTTAATAAATTACTGTGCCTGTGTTGTATGCTTGTTTTCCACTGGTGTTCACATTGTACTAGCCTTAATATATATATACAGACCTGTTGGG
CPSSR_130	AAC	7|NC_006105.4:8087957-8088377|+	N/A	5|scaffold_18:6906395-6906409|-	N/A	5|KZ860710.1:117474-117488|+	N/A	4|scaffold17_size10362789:6380420-6380431|-	4|scaffold20_size9639110:5526238-5526249|-	1.1	0.38		CAGGGGAGGGGCGCGTGGCAGGACTTGTCATGGAAGCACCAACAGAAAGTCGCCGTGTTTTGTTTTGTTTTGTTTTTATTCTGAGAAACCCCCGCCTCGCCGAAGTTTTTAAAAGGGTTCTTTGGTATCCATAGTGACATAGAACGAGCTGGTTAGTGAAATGAATTCTAATAAGGTTGGTAACCTTGAAACAGAAGCAA	AAAATCTAAGAGTGATTTACATATTTAATGACAGTCAGAATCCCTCTTCCTAACTTTCTCCTCGTTCCCTTTCCCTTCCTCCTGAACAGGAATTTGCTTTGTCATGGTAATAGGTGCTATGGTAGTCATGAAGTTGTATGTAGATTTATATTTTGTCCCTTCCATTATTTTAATATTTATGTTAAGTGCTTGATGGAATA
CPSSR_131	AACAA	4|NC_006090.4:108957547-108957966|+	4|scaffold151_size1496330:1067965-1067984|+	4|scaffold_170:952088-952107|+	3|NC_015012.2:107745853-107745867|+	4|KZ860981.1:240385-240404|-	4|scaffold65_size4558722:3532040-3532059|+	4|scaffold345_size463054:292452-292471|-	3|scaffold76_size4056920:3677462-3677476|+	0.43	0		TCGCTTTGTGATTCTGCAGCAAAAAGTGGGTTGTGTCAATATAAGTCTATGTCACCAGCTCGCAGCTGCCACACTGAATTGACCCTGCTAGCAGCAGACAGAAAGGCCTTCCATTTCCAAATTCTCTCTAATGCTCATCTGCGAGAGTGAGCATGAGGTGGAAAAAAGCCAACAAGTTACTCTTAACTATGGGAGTGAAG	AAATGCCTTAATGTCAGGAGACTCTCCCTGCTGCCTATTCCTAATGAAATGCCAGAAAAAAAACCTTCTCAATCTGAAAGCATTTCAGAGGATGCTTTGACAATGTGAGCTTTCTGTTTTGTAAGTCATGTTCTTGTAATTCCTTGTAAGTCTCCAGATCCTCCTCAGATAGATCAGCACAACATTAAATATTCTTGCAA
CPSSR_132	AACC	4|NC_006091.4:76717184-76717599|+	N/A	4|scaffold_11:4272782-4272797|+	N/A	2|KZ860817.1:3458004-3458011|+	N/A	4|scaffold52_size4173643:3847552-3847567|-	3|scaffold18_size16875931:13183880-13183891|+	0.8	0.38		CCTCACATTATTATGGCATCGCTCAGAATATAGTGGGATTTCTTGTTATATTCATTGACATACTGGAAAATACTTGAACTTCCTCCAAGTCTGCACATCCGTCTGCCAGGCTGGATTCCTGCAGAACCCGGAGGGGCAGCTTTGGGAGCATCACCGTGGTTTTTCACTAGACTAAGATGCATTAAATAAATAAACAAGAA	TTGAGATAAATGAGGTTACAGATACTAGCCTAAAAAAAAGAAAATCCTACCCTTGCGCGCTTCCCTTCCTAGATAGCATTGAGCTGCCATGTTCTGTCTGTCCCCTGCAGACAGTGCCTCATCTCCCTTTGTCACATGTTTCTCTTTGTGGCTTTTCAGGCCAAAACCAAAACAGCATAATGAGAACAGAGTAAAGATGT
CPSSR_133	AACC	4|NC_006105.4:9447976-9448391|+	N/A	4|scaffold_18:5556052-5556067|-	5|NC_015030.2:4489507-4489526|-	N/A	4|scaffold74_size4044559:167476-167491|+	5|scaffold17_size10362789:5026809-5026828|-	4|scaffold20_size9639110:4149181-4149196|-	0.47	0.25		AGAGCTTGGTGGATGATGCAGACCTGTGGATCTTTGTCCTTTCCTTCAGTGCTGGGCTGAGCTCACTCAGAGCACACAGCACCGTCCCCGCATCGCTCACAGCTGTCACAGACACACACAGCACGAGGAGTGGAGAGGGAGGAGCAGCAAAGCCTTCCAGGAGCCACGAGGACCCAGCAATCGTTCCAAACAATGCCAAA	GGACGTGGACAAGGAGCTCCTTTCCCACCCCTCCTGGCCATAGGAACAGGAAAGAAAGCACTCACCTCCCTGCTTACTTCTGTCAAGATAGATTGAAACCCTTCGGGCCAGACCTGTGAGAAGACAGGGATTAGGGGTGACACCACGGGTCAGCCAGAGCAAAACAAATCTTACAACAGGATTAGAAAAAGCAACTTGAA
CPSSR_134	AACC	4|NC_006108.4:3926038-3926453|+	3|scaffold61_size5233347:988383-988394|-	4|scaffold_65:1033749-1033764|-	4|NC_015033.2:1410562-1410577|+	4|KZ861246.1:24751-24766|-	3|scaffold53_size4983519:3885971-3885982|+	4|scaffold32_size5173324:1182393-1182408|-	4|scaffold31_size6105581:1997155-1997170|-	0.43	0		GAGCGTGTCTGGCTCTGCCCCGGCTTTGCCTCTTGCCTTAAATTACGTGAACTCGGTGCATCCAGGAGCGGAGCTTCCACCCCGAGAAAGCAAAGGTGAGTCAGTGATCAACAAAATAAAGAGAAAAAGGCACTAATTGGCGAGCACCTGCCTGCAAGGAGTGGGAAAAATACCAAAAAAACCCAACAAAAAACAAACCA	TTTAGGAAAACAAAATGCACCGACATCTTTTTATTTTGTTTTTTTTCGGTAATTATACTAAAGATGAAAAACTCATAATAAACATCTCCCAGTCCCCACCTGCTAACAGTAATTATAATAGACTCAACAATAAATGGTAAAGCAGAGCAGTGCTGCATCTCGGGAATTCTCTAGGGTATGTGGATTAGCTCGGAAAGCCT
CPSSR_135	AACC	6|NC_006092.4:17539505-17539928|+	2|scaffold100_size2885304:2040678-2040685|-	5|scaffold_8:648963-648982|+	6|NC_015015.2:16622906-16622929|+	5|KZ860518.1:4554484-4554503|-	5|scaffold2_size16742330:15725874-15725893|-	5|scaffold13_size6746683:6063651-6063670|-	5|scaffold2_size38725561:2581370-2581389|+	1.17	0		CCCAAAAACTGTCTTAAAAAAGGAAAAAAAATAGTATTTGCATTGCCCCCAGGGGTCTGTGCTACAAAAATAGAGGATTTTATACAATAATAATCAACTAGTTTTTATATTAAAGTGTTCTTGTCTGTATGTTGTAAAAATAGGCATTAACACACAAAATGTCTCCAGGGGAGGTATTAGATTTGATTTCTTACATATAA	ATTTTTAAAGTAGAAGAGGGTTTTTTTAGATAGTAAATGAAATACTCTTTTTTTTTTTCCTTAAAAAGCATAACTTTAACGCAGTTCTAGGCTTTTCTGTATCTTGCTTGCTTATGCATTTAGTCACTTTATAATTCATCTGTAAATGTTTATTTTATTTCCTTAGGTTTTTTTTTTATCCTCTTCACCTTATAAATGGT
CPSSR_136	AAG	5|NC_006090.4:18518114-18518528|+	N/A	4|scaffold_7:2149244-2149255|-	2|NC_015012.2:17505641-17505646|+	4|KZ860530.1:1155151-1155162|+	N/A	N/A	N/A	1.09	0.5		CTAATCTATGAACTGGGAAAGAAGCAGCAAATCAGAAAATATTGCTAAGAATGATCCAGTGTGCTAAAGTCTGCCAAAGGGTTTAAATTAACCTTAATTTGCTTTGCCATTCTACTTTTATAATGTATCTGGTTCACTTAGAAGCTATAAATAAAAGCTGTCCTCCACAGACTATTCAGGTTTCATTTAGGAAAAAAAAA	AAAAGCAAACATTATTATATAGTTTACTTGAGTACTAAAGCATCGCTTAATTTTTATAAGCAGACTAGTCAGACTTCCAGTTTTCCTTTGCGTATTATTTTTATGGTATGTTCCAGCAAGCCATGGAAAATATCACCGACCTGACTGTTATCTGGGGTGAGCTCTTTTCTTGGCAAAGGTGCTCTCAACTCCTCTTTTGA
CPSSR_137	AAG	5|NC_006100.4:15436716-15437130|+	N/A	5|scaffold_3:13555188-13555202|+	4|NC_015025.2:11120030-11120041|+	4|KZ859909.1:160890-160901|+	N/A	5|scaffold8_size12387124:9387040-9387054|+	6|scaffold29_size17170547:2983473-2983490|-	0.69	0.25		GCCAGCAGCCCCGGCCAAGGCTTGCACAGGTCTCTGTGCACGGGGTGTTCTATGGGACGTGCAAAATGATGGCATTTCCCCCTCCTCGCTGCGAAGAAGCTGAATTACTGCCTTTCAGTCCCCATCTATTTTCCCGCAAAGTTACCATGAAGCAAAAAAGTATAAATCACACTTTTAAGTGGGGCTGGCACCCGGCTCAC	GAAAAAAAAAGAGGTAATGCCATAATGTAAAATAGTTAAAAGCTTATTAGAGCCGTTCAGGGCAGTATGATTTCCACTTTGTTTCAGAACACCCCAAGCCCATCCTTTCATGCTATTGTGAAGGCAGCAATTCAAATCTCCCTTTGTCAGTATGAATGGCCCCTCTTAAAGCTCTTTTATGCCAACATATTCCCTACAGG
CPSSR_138	AAG	5|NC_006106.4:2909749-2910163|+	N/A	3|scaffold_25:2860947-2860955|+	N/A	3|KZ860226.1:677330-677338|+	N/A	N/A	3|scaffold66_size4290796:1296682-1296690|-	0.87	0.5		CACCAGTAGCCAGTGAAGATGGAGACTCAGCAGCCCCAGAGGAGCAGCCACTGGGAATAGAAACCCCTGAGCAAAAAGACGGCCACGTGCCTGGTAGCAAGAAGCACAGGAAGCGGAACAGAGGGGTCAGAGAGAATGGGGTGGCAGTGGAAGGCAGTGGGAATGGAGCTGTTAATGGTGGAGATGCTGTGGCTGAGAAC	AGGAATAGAAAAAGAAAAGGTGATGTAGGCAATGAAGCTGAGCAGATTCCAGCGACAAAGAAAGCCAAGGGGGATGTCAACCAGGAGACCCAGCAGAAGCAGGGCAAAGCCAAGAAGAAAAGGAAAGAGAAAAAATCTGCCATGCTGCAGGAGTAAACTTCATGAACTCACCCTGGTCTGGCATGGCTAATGTGACTCAG
CPSSR_139	AAG	5|NC_006127.4:25212998-25213412|+	N/A	3|scaffold_58:395687-395695|-	3|NC_015041.2:23793691-23793699|+	3|KZ860819.1:416517-416525|-	N/A	3|scaffold104_size2575915:2172884-2172892|+	N/A	0.8	0.38		AGCATTTGCTGTATGTAAATTGTTCCTTTTCTCCCCCCTTGAAACACTGCAAGGTTTTGGAAGAGGGAGAATTGCTCTGTCCCAGACAAATGTGTTGAGAAGCTTGGAACAGGAAGAGCCCTTTGATCTTTCCCAGAAAAGCCAAGGGAAGGGGATCTCATTTCATTCGGATGGCGAGAGTGCCAAGGGAAGCTCATGCC	ACAACTGCTATGAGGCAGAGCAGTACAGCCCTGGTGTGTACCATCATGACAGCAACAAGTTGTACGTTCCTCAAGATCTGTCTGGCAAACCACAGTGCATGATGAAGGGCTTCAGAGAGTCTTACTGCAGTGAGAAGGAAGAAATATTAAGTGAGGAAGGACTGGAGAAGAGAGTAGGAGATTCCAACAACCAGGAGAGC
CPSSR_140	AAG	5|NC_006127.4:29442358-29442772|+	2|scaffold48_size6619076:2685713-2685718|+	N/A	N/A	3|KZ860835.1:35395-35403|-	9|scaffold127_size2006622:545827-545853|+	N/A	2|scaffold52_size13817731:9030847-9030852|-	2.64	0.38		GAAAGAGAAAGAGAAAGAGAAAGAGAAAGAGAAAGAGAAAGAGAAAAGGAAAGAAAAAGAAAAAGAAAAAGAAAAAGAAAAAGAAAAAGAAAAAGAAAAAGAAAAAGAAAAAGAAAAAGAAAAAGAAAAAGAAAAAGAAAAAGAAAAAGAAAAAGAAAAAGAAAAAGAAAAAGAAAAAGAAGAAGAAAAAGAAGAAGAAA	AAAAAGAAGAAGAAAAAGAAGAAGAAAAAGAAAAAGAAAAAGAAAAAGAAAAAGAAAAAGAAAAAGAAAAAGAAAAAGAAAAAGAAAAAGAAAAAGAAAAAGAAAAAGAAAAAAAAAGAAAAAGAAAAAGAAAGAGAAAGAGAAAAAGAAAAAGAAAAAGAAAAAGAAAAAGAAAAAGAAAAAGAAAAAGAAAAAGAAAA
CPSSR_141	AAG	6|NC_006089.4:89296010-89296427|+	N/A	4|scaffold_2:6847723-6847734|+	5|NC_015013.2:33313055-33313069|+	3|KZ859917.1:520055-520063|+	3|scaffold12_size10847560:6457889-6457897|+	3|scaffold97_size3428249:3138962-3138970|-	4|scaffold15_size28466079:8212953-8212964|+	1.07	0.12		AAGTTTTAGGAACATTATTAGTAAAGAGGTTCTCCTTGGGAATGAAGGCAAATATTTTGAGGAAGATAGGACTTCCTTTGGCAACAGCCTTTATATATCCTGATATTTTTTTCTGGTCCCACAGCAGAAAATCAGCCAGTAAATACTTCAAAGATATTTTGGTCAAGGTCGTGGCATAGTAAAAATAAGAAAAGAAAAAA	TTCCAAGCCACATTTCTCTTATTACTCTTCCTTGAAATAAAGGAAAACTCACTAGCATTCGGTCTCCAGAGACCGTGTTGCTATGGTTACTAAAGTACAACAGTCAAGGCCTGCAGCCATGCCTTGCTTTGAACAGATTTTCAAGTCACGCAACTTGGGTACTAAATTTCCAGGGTCAGTTGGCTTGCAGTTTATCTGGA
CPSSR_142	AAG	6|NC_006095.4:7091444-7091861|+	N/A	7|scaffold_49:995188-995208|-	9|NC_015020.2:13454101-13454127|-	N/A	N/A	7|scaffold28_size5226893:4195720-4195740|+	6|scaffold24_size13790976:12808522-12808539|+	1.1	0.38		TGGAACTCGTCCGCACCAAGCACAAGGAGGGCGTCTTCAACACCGTCTGCCTCGCGGTGCTGCTGGGCCTGCCCTTCGTCGTCCTCATCGCGTCCATCTTCATCTGCTGCCACTGCTGCATCTCCCACTGGAGGAGACAGAGCAGGAAGAGGGACAGCCCCAGCAGCAACGGGCAGCTGCAGGCTGAGAGGAACAAGAAA	GATGAGGAGGACCTGTGGATCTCAGCTCAGCCCAAGCTGCTCTTGCTGGACAAGAGGCCGTCTCTGCCTATCTAGCAGCCAACTCTGATGTCTTCAGTCCTTCCAGCTGTGCTACAAGGAGATGCCCAAACTGCTGCCACTTTCTGGTGACTTCGAAAAGAGGCTGAGCCCACCAGTGGGGTATCAGAGGGCCGGCACAG
CPSSR_143	AAG	6|NC_006101.4:6843361-6843778|+	4|scaffold15_size13196501:5605102-5605113|-	6|scaffold_14:6891676-6891693|-	6|NC_015026.2:6777269-6777286|+	6|KZ860612.1:1223021-1223038|-	4|scaffold6_size12608080:6770979-6770990|+	6|scaffold25_size5409597:231138-231155|+	6|scaffold5_size14065818:6859686-6859703|+	0.87	0		ATTGTAAAGAACAGAAAGAAAAAGCCATTGACAAGGTTAAACAGGATACAGCAGCGCCTGCCACGGTTAGCCAGCCTGAAGCAAGCAGAAGTCAAAGCCAGAGCAGCCCCAGTGTTAGCCGCAGTCGGAGTCAAAGCCCTGCTGAGAGTCAGACTCGAAGCCACAGTAGCAGTGCCAGCTCGGGAGAGAGTCAAGACAGC	AAAGAGAAGAAGAAGCACAAGAAACACAAAAAACACAAGAAGCATAAGAAACACGCTGAAAATGAACCGGAATTGGAGAAAAGCCAAAAACACAAACACAAGAAGAAAAAATCAAAGAAGAGCAAAGATAAAGAGAAAGATGACCAAAAAGTTAAATCTGTCACCATATAGAATGACAGATAGGAAAAAAATTGACTTAA
CPSSR_144	AAG	7|NC_006091.4:31827997-31828417|+	2|scaffold32_size8784919:5609474-5609479|+	2|scaffold_29:6568703-6568708|+	N/A	N/A	N/A	2|scaffold80_size5997420:3528234-3528239|+	2|scaffold28_size13960756:12774679-12774684|-	2	0.38		CGGGCATCTGAGCGCTGCCCGGCGCTGCGGCTCCGCGGGACGACGGGAGGAGGAGAGGGGGAGGCGGCCGCCGGGCCGCAGCCGGAGGTACCGCGGGTTCGCCCCGCCGCGCCCGGGGCCTCGGGACGGGGACTGCCGGCGGGAGCCGCGAGAGACGTCTCTAAAGTATTTTCATTTAGATAAGAATAATAATGATAAAA	AAAAAAACACAAAGGCAGGCTTTTCTGCATTTACACTGCGAATTATAAATATATATATATATATTTTTACTGTGGTTCCTGCCCCCGCCCGCCCCGAAGTTGTGACGCTGAGGGAAGAGCCGCTCCGCCGCTCCTCGGAGCCGCCGGTAGATTGCCGCCCGACAGCCCCTGTAAATTATTGATTTCTCTCGCTGGCAACT
CPSSR_145	AAG	7|NC_006101.4:5043809-5044229|+	4|scaffold15_size13196501:7402367-7402378|-	7|scaffold_14:8666949-8666969|-	N/A	N/A	N/A	7|scaffold14_size6635043:5053322-5053342|+	5|scaffold5_size14065818:5032602-5032616|+	1.26	0.38		AGGGCACGGAGGCCAAGGCCCAGCCTGCCGAGGAGGAGGAGGAGGTGGCGGCAGCCACACCGAAGGCGCAGGCGAAGCGCAGCCTGCGTAGCACCTCCAGGCTCTTCCTGGGCTTCAAGAAGCTGGGGCTGCGGCGGCCCAAGAAGGGGCAGTTCAAGAACGCCTCCCGCTTCTTCTGGGGGCTGCAGAAGCAGAGCACC	AACAAAGCGGTCCTCAAGTCCACCTCCAACCTCATGGTGCGCTTCAAGCACGTGGGGAAGAAGAGGAAGAAGGAGGAGGCCGCGGCCGCCCCGCCGCCCAAGCCGGCCTTCCTGCTGCTGCACCGGGCCGGGCAGGCGGCCGAGGATGGCGCGTCGCTCTTCCGCCGCCGACCGGAAAGGAAATTTAAGCCGCGGGCACA
CPSSR_146	AAG	8|NC_006088.4:133271452-133271875|+	N/A	2|scaffold_32:2016082-2016087|+	N/A	N/A	N/A	4|scaffold26_size5394692:3049002-3049013|+	4|scaffold59_size10173812:2788427-2788438|-	2.18	0.5		GCGTCACTGCGTATCCAGGAGTGGGCTAATTAAAATTGTTTTGTTGCTAACGATAGTGCATCTTCTTTCAGTAAAGAGTTCAAACTACAGCCATCCTCTTGATCTGCTCTGAGTTTTTTTAATCTGTAAATTAGAAAAAAAAAAGCATATGCCCTTTTAATGCCTATAAGAATTTGAGCTCATTAACGCAAGAAAAAAAA	AAAAAGTAGGCTTTCTATTATAGCTGTTCTTTAATTATGGAACAGCATGTGCGAGAAAGCTCTTTACTCATAACTGTGTCCTCAATTCTATTACACGTTTTAGTGGAGAATGCATGTAATAGAAAAACAGCAATAGAGTGTGGAAATTGTCCAGAGCCCTGCTCTCCTAGGGAAACGATGCCAATGGTACTTTTGTGCTG
CPSSR_147	AAGA	4|NC_006099.4:728797-729212|+	N/A	4|scaffold_208:116961-116976|-	N/A	4|KZ861014.1:621102-621117|+	5|scaffold188_size1779760:1151390-1151409|-	4|scaffold377_size375541:54888-54903|+	4|scaffold197_size740344:127165-127180|-	0.37	0.25		TGTTTTTATTTTTTTCCCCTGAGGATGTCTAACTCACATTGAGCTGCTCACTGGAGGTCACGTGTGTCCTTTGTACGATTAATCTGGCCATTATCTCAATCGAGTTTCTCACTATGACTGCAGGAACAAAAGATCTACTGCAGGGGAATCTGACCAGAGGACAATTTTATATTAAGGGAAGGGCAAAGGGTCATGGGAAG	AAAAAAACCACAACAAAAGAGAACCAGAAAACAACCCCAAGCAAACAAAAAAAAGAAGGTATACCGAATGCCCACTGAAGGTGCTTCTGGAGCATGCAAGTTGTTGGTTGTTCACTCTGAACATCATCTCTTACTGACGCAATGAGGAACAACAAAGGATAAATGAACGCAGCATACATCTCCAGCAAATGTTAACAACA
CPSSR_148	AAGA	4|NC_006099.4:9372086-9372501|+	4|scaffold33_size8409074:5771105-5771120|+	4|scaffold_17:10629247-10629262|-	4|NC_015024.2:8991920-8991935|+	N/A	2|scaffold4_size16054494:9465164-9465171|-	3|scaffold10_size13540684:6538779-6538790|+	5|scaffold6_size17795740:6703356-6703375|+	0.88	0.12		AAATTGTCCCCATATCCCAAGGCAGAGCCTTCAGTTTGCAAAATGTGGTAATATTCAAGTTGTGGTTTCCTCCACCAGGCAAGAGGTTCAGCAACATTTAAAATCAAATGGACAGAGTTGGCGATGCGGAGTTTGGGAATGGGAGGGGATCACTTCCTCCTTCAGCCCATAGAAAATTTCTGTCATTTTAGCATATTTCT	AAAAAAAAGCCTCGGTACCCCTCTGAGAGGCTAAAACCATGATGACCTTTTAACTTCTTATTTTTCCTTGATTCAGCCAATTTCCCCAAACAAGATCCCCTTCTCCACATTCTTTCTCCAAAAAAATGCAGAGAACTGTTCCTTTTGATGCAAAGACAGTGCCAATTGCTGTAAGAGGAGAAAACTGTACCACAAGGGGA
CPSSR_149	AAGA	5|NC_006089.4:113009786-113010205|+	N/A	5|scaffold_27:2307224-2307243|-	6|NC_015013.2:57760303-57760326|+	6|KZ861177.1:429772-429795|+	N/A	5|scaffold74_size4692142:2357197-2357216|+	5|scaffold53_size6428212:2374317-2374336|-	0.47	0.25		GTGTGACCTAGATCAAAATGTAGAGATTGAGCAATTGTTCCAGGAATATGTAGTTTGAACAGTTAATATTATATTCAACTCTGTAAAAATCTTAAATCTTTCACACAAGTAAGGTTGCATAAGCCAAGAAATACATATCCCACCACTTTCACTTTTATGATTTGGAAACCATTAAACAGAAAAGGAAAAAAAAAGAAAGG	TTTGAAATGCAGCCAAGCAACCAAGAAAAGAGGACTCTGTGTCTTTAAGCTGTGGAGAAAAATAAAACCCAATCATTCCAAATGTATTGCTTTAGTCATCTGGTTTCATTCTATTAATGACCTTTAACATCTGCAAAAATATTGTGAGAAGCTAATTTTGTTTGTACTGAGGTGGTGCAGAACAGTTTCTGGCTGTCAGT
CPSSR_150	AAGA	7|NC_006094.4:36048660-36049087|+	N/A	2|scaffold_156:887292-887299|-	N/A	3|KZ861662.1:150758-150769|-	N/A	2|scaffold43_size8400313:7485947-7485954|+	N/A	2.06	0.5		TCTCTGAATGATAGATGAACTGCAATCCAAGCTAAGTTACGGCAGCTGCTTTATTTTGGTACTTTGTTTATATTTTAATTAATGTCATCAAGAGAATGTATTGATTTGGTAAGCTGTTTTTTAATGAATCATCATACCTGATGCTTGTGGCTTTTTAAAAGTCTTTGGTACGGTGTGTGAGAAGGCTTCATCTTAAAAAG	AGAAAGAAAGAAGAGACATAAAGGAAAAGGAAGGTTTCAGTCAGCCCTAATGCTACCAAAATCCATAGCGCTTAATTTATCGAATCTCCTGTTAGTGAATGAACAAAGGTAAAAATAACAGGCTAGTTATAAACTAGTACTATGATGATGACATTGTGAATTATTTAAAAAGGGCATATTCAGTGTGACCATAGAGCCAT
CPSSR_151	AAGG	4|NC_006089.4:136160348-136160763|+	5|scaffold20_size11155945:2318543-2318562|+	4|scaffold_12:6726338-6726353|-	3|NC_015013.2:80232883-80232894|+	4|KZ860930.1:3457090-3457105|+	N/A	4|scaffold129_size2125918:1504306-1504321|+	3|scaffold52_size13817731:6861836-6861847|-	0.64	0.12		TTAGCTATGGTAGGCAATTAGCTTGGTAGGAATTTGCAACTGGAGAAGTTGCACCATTTTATCTCAGGCCAAGCAGTTTATCGCTATTCGTGCACAGACAAACTTCCGTGCTTCAAAACTCAGGGGAAAATATGCAATAGGATGTGGTATTTTTCTTCCAGTGCCAGAAATATACAGATCCTAATTACATTTTTTGCTTC	AAGAATTTCTGCTACTGGAGCATGAAAGAAATTTTGGCTAGAAAGACTATGGACAAGATTTTCCAAAAAAACCCCAAACCCCAGATGATTTGCACACCAAAGTCTCATTTAGAAGTCAAAAATACTTTGATTTCTAAGTTACTTGTGAATATTTTCTCTGATGATTCCTACAAGTCATTTAATATTTATCCTAAACAAGT
CPSSR_152	AAGG	4|NC_006088.4:1489094-1489509|+	4|scaffold16_size17665436:1127118-1127133|+	4|scaffold_174:144864-144879|-	4|NC_015011.2:1583344-1583359|+	4|KZ861228.1:351691-351706|-	4|scaffold162_size1479100:341863-341878|-	4|scaffold300_size1151761:995318-995333|+	3|scaffold204_size358191:325260-325271|-	0.33	0		ACTGAACTGCTCGCAGGGATAGCTGCTGTATTCCTCTGAATCATTTGAAATGTATATAGATTTCTATTTCAGTCAGTCATTTGCTAGCAGCAAAACTAGAACATTTCCTGTTTTTCCTCCTGCTGTAATCAGGATATTGCCAAATGAGGGCTGTCCTAATTACGCCTCAGCAGGTGCCAAAGCCAGGAATGGTATCAGGA	ACCTTTAAGTTCAAGCCAAAAAAATTACATCTATTGTCTGGCTCCAGTCAATGAAGTTTCATATAAAATATGAGCATTTTGGACAATGGCACAAGCATAGCTACCAATTTACACGCGCGCTCGGATGCCATTTAGCCCCCATATGTGCTCACTGCTATTGTTGGTGCTATTAATAATAATAATGAGCCCATACGCAGCCG
CPSSR_153	AAGG	4|NC_006090.4:68143-68558|+	3|scaffold103_size4499649:2606931-2606942|-	4|scaffold_77:1907364-1907379|+	4|NC_015012.2:1282899-1282914|-	4|KZ860626.1:1090067-1090082|-	4|scaffold24_size7686769:5943764-5943779|-	4|scaffold36_size11916069:10973934-10973949|+	4|scaffold17_size30478713:29506155-29506170|+	0.33	0		GTGGCTAATTTCATAAACAGAAGATGAAATAAGTTGTTTGCTTTTTTTTCCTGGAGTAATTCTTGAGACCTTAAAACTCTTGGTCCTTAGGGAGATGAGAACTGTCCTTTATTCAGTAGATCTTAACAGTGCAATGTGCAATAATTCCTAAGACCATCTACAATTTTTCGGCAGCAGACTCCAGTAGAGCTCCTTGATTC	TAGGTAGGTTTTTATTTCTTGCCTGCTCTAGTCACGAAGAATGTAAAAATTCCCTTAACATTTATTAATGATTCCTACAGTTGCTGTCTTGTTTACTTCAGAAATAAAGGCTTCATATTGAGACACTGAAGGACACTTTTCTCTCTGTGTTGAAAGGCAGAAAGGTAGAAAGAGAAAAGAACATAAGAAAAGCTTAAGTG
CPSSR_154	AAGG	4|NC_006093.4:4899532-4899947|+	N/A	4|scaffold_39:2848465-2848480|-	N/A	4|JRFT01058966.1:366-381|-	N/A	N/A	3|scaffold41_size4887231:1898375-1898386|+	0.43	0.5		TGAGGTGAATCGAGAGAGCACAGGACTCCATGTTTTTGGTGAACTGCTGATAGTTTTGTGTGAATTTATTGCTGCTGAGAGAGTAGCGCATGTTAACATGCAGGGAGACTAAATTCTGCCATTAATCCACGAGACAGGCACTGCAGAGGTAGTGTTAGTTTCACTGTTCACGTACACTACTAAGGCCTTGACGAGGAAGA	ATTTAGTTTAGTCTGTGCCTCTCCACATTTTGGCCTCTCCCATAAACACACTGGCAAAGCTATCCCTGCTAACATCTGGATAGTATGTTCAGTGACAGGGACAGTACCCAACAGGAACTACAGTAGACTCTCAAGTCCCTTTTTGCAAAGACTAATGATGATGGAAACTTTCTTACCCTGCTCCAACAAGCTTTGGAGAA
CPSSR_155	AAGT	4|NC_006088.4:62961280-62961695|+	4|scaffold64_size5005829:197964-197979|+	4|scaffold_127:1870304-1870319|-	3|NC_015011.2:59362998-59363009|+	4|KZ860122.1:580362-580377|+	4|scaffold346_size327147:108474-108489|-	4|scaffold45_size4260854:3482350-3482365|-	3|scaffold64_size4031438:3534019-3534030|-	0.43	0		CCTTAACAAGCCTGCGGTGTCTTTTGAACTGTTTTAATTTCTGGACATTTTTTTAAATACTGGACCAAATTCAACTGAACAACATGAAGGAAAAGACACTACAAGATGTGCATAAAATAGAGTGCTCCAGAGCATTGGGTTTTCTTGTTTGGTACTTTCAGTTATTTTATTTGTTTCTGTGCAGGTTGGGCTTAAGGTTA	GCAATATTTTTTTAAGGGTTGAATGAAGACCTTTCTTCATGTGTCACTGGTCTGTGCTAACGTCCATAGGAGAGCAGGCATTGTTAGTATCTAATAATACCTCATTAGTGAATAGCGAGGCATGAACATACATGAAGAAATCTGGAGATTGTGAAAGAGGTGGGGGGAAGGGGTGCTGGGTACCTGGATTGAACTGTTTC
CPSSR_156	AAT	13|NC_006088.4:4625763-4626201|+	N/A	13|scaffold_87:1704002-1704040|+	N/A	11|KZ860769.1:29805-29837|+	N/A	7|scaffold118_size4519499:1702623-1702643|+	N/A	2.45	0.5		CATTCTTTCATGCCCTGGTGAATTTGGCCTCTAGGTAGCAAGTTCTTCCCTCTGTTATTCCACTACAATCTCATGTGCTTTCTAGGGTAGGGAATGTCTTTTTGTTCAGTGCATGTAAAGGGCTGAGTGAATTGCGGTTCTAGGCCATGGTTTGGGGCTCCTAGGCACTACCACATGCTGCATAATTAATATTAGTAATG	AAACTGAACCTTGTAACCTTGCCCTTGGGTGCCTGAGTAGGAAACTTAAGCCAAGACAATTCAAGAGAGACACCAACAGTGCTCCTTACAGCAGCCCTAGCAGCTGGCTGTCATAATAAGCATTATAAATGTGTCTGGGAGGGGGAGGCAGTGCACAGCAATTTCACATTGCTAGGCTCCATGTGCAGGGCAGTGTACCA
CPSSR_157	AAT	5|NC_006089.4:103991123-103991537|+	3|scaffold18_size26810604:2027260-2027268|-	3|scaffold_83:2004993-2005001|-	3|NC_015013.2:48867680-48867688|+	3|KZ860220.1:918504-918512|+	N/A	3|scaffold54_size3846624:1603530-1603538|-	3|scaffold15_size28466079:23047992-23048000|+	0.7	0.12		TGAGTACTGTTACTCATGTGACAGAAAAGCAGCTACCCACACACGGCACAAGCTGGGGCTATAGATTGCAGTCTCTGCCTTTTGTCCTGACTGTCCAAATAGGGTACATGCTTGTACACAGAAAAGGAGGAATATCCCTCGCATCACAAACTGCAGTGCAATCCAGCTCCTGCGTTACTTTAAAGACAGGATTCTGTGTG	AAACAAAAAAGTGCAGTTAGCGTTATGAAGTATTGAATAGCTTTTAAACGCATTTAGAAAATACGTACAAGGATGAAAAGGTCACTTGCATAAAAGAGGGTATGCACAAGGTGAAAGCCTAATGAAACATTATGCGGTATCTTTTTTGGTACTCAGAATAGCTCCAAGGTTAAGAGAGTCCGAGCCAGTCTTCTGCAGAT
CPSSR_158	AAT	5|NC_006088.4:195484916-195485330|+	N/A	4|scaffold_237:17634-17645|+	4|NC_015011.2:190169827-190169838|+	4|KZ861741.1:521340-521351|+	N/A	4|scaffold453_size232147:143711-143722|+	2|scaffold153_size804742:648818-648823|+	0.9	0.25		ACAGCTATCTGGAAGACACCAATTTTCCTGTAATATGTTACGGAAGATTAAATAATTTATATTATCCAACTAAAAATACCCAAACCAAATTGGAATAAGCCTGCCTACCAGCGCTGTGCTTTTCACATAGTACCCTGAACATCAACCACTCTTACTAGTCAAAGAAAACCTAGGCTCTTGTCAACAACAACAACGACAAA	AAAAAAAAAAAGGATGAGAAGAACCCAAACGAACAAGAAGTGGGGATCTTTGCACCACTTGACTGGGCAATGCTGAAAAGTGAATATTCTGAGCTGTAAAACGATAGGACCGAAGAGAGACCTTTACTATTGCTCAGTGTCAGTATGTGTTACACGACTGATGTGGGTCGGGGAGAGGGAGGAGGGAGGGAAAATAAAGA
CPSSR_159	AAT	5|NC_006088.4:38904728-38905142|+	N/A	7|scaffold_5:4751138-4751158|-	5|NC_015011.2:38302835-38302849|+	5|KZ860265.1:302746-302760|-	N/A	7|scaffold101_size2668802:1277041-1277061|-	N/A	0.98	0.38		GCTGGGCACCAAAGAAAAGGCAAAATGGTCACGTGGTCTACAAGCATAGATCCCGGTAAAACTGAGTGTGGGGCATGGAGTTGTGTACCCAGCTGCTGACCTGAAAAGTGCTGCATCTTCTCTTCCAAAATGCATTTGCATGCATTTGGCGATTAAATTTGACCTCTATTTCTTGTTTGTAGTATTAGTAGTAATAATTA	ACTTATCGTTATAAAATGTGTTTTATATTTAAATTGTTCTGCAAACATTAACTGTTTACAGTGTCAGTAATAAGAAATGAATAACATTTGGTGAACTGGCTGAAAATATTGCATAGTATAACAGTGGGTCTAAAATTCAGTGTTCTGTTTTGTACTGGTTCTGTTATGCAATGGATCTGGGTCTGATAGACACACAGATA
CPSSR_160	AAT	5|NC_006088.4:39724744-39725158|+	5|scaffold10_size17219335:1973267-1973281|-	3|scaffold_5:3927710-3927718|-	5|NC_015011.2:39110800-39110814|+	5|KZ859980.1:520433-520447|+	5|scaffold36_size14746209:11880973-11880987|-	5|scaffold101_size2668802:451967-451981|-	5|scaffold9_size47896693:9847699-9847713|-	0.66	0		ACTGACAAATTAAGTTCAAAGTCTTAGCAGGGCCCTTCCAAATGGCAGCTCTCCAAGGCTAGGCAGTTATAGCAGTAAGTTCTATAAATCTTTTCAGAAGCTCCTTGGGCTTCAAATACTTCCAGCATTTCGTCATTCCCTTTAAACAGGGAAAATTGCCCAATCCCTTTTTGGAGGCCAGCATAATTATACTCTTGGAA	AAAGTTTAAAAAACAGAGCACTGTAGTTCACACCGCAAGGTACAATTAGTTAATTCACACAGTAAATACCAGCAGAAACGTTAATAAAATGGCTGTCTTAGAAGCAGTCCTGTAAATGTATGTGGATGCAAAGAAGTACAAAAATACCTTCTAAGAATTTTGTTTGGGACTTTGCACTGTGGCTAGGGAGAATTTAACTC
CPSSR_161	AAT	5|NC_006088.4:86387051-86387465|+	N/A	5|scaffold_38:6352993-6353007|+	7|NC_015011.2:84399143-84399163|+	N/A	N/A	5|scaffold38_size4631999:1237079-1237093|+	5|scaffold71_size5632966:2214731-2214745|-	0.8	0.38		TCTTCTTTCTGAGCCCGAATAAGGATTTCTGTTCCTCTGTTTAATGCACTCAAGTCTGAAACATTTGTTCTTTGCAGCTGTGAAAAAAAGGAGATGTTCGGGAGCAAGTTGTACTTTATGCTGAAGTTGAACTTGAAGTGATCTCCTGAGATGTCTTTTATTTGTCTGTTAAGCAGAATGCACATTTATGGTGCTGTATA	GTTATCACCTCGCTGTATTCTGCTTATTGTAATCTGTTTATTCTGCAAAACTCAGCAATGAAAGTAAAAATAACCTCAATGTGTGTTTTCAGTATAGATCCTTGCCATTTTTATTTCACACAAACTTGTTCTCTCTTCCTCAGTTATAGGGCACATTGTATTTAAAGCTATCAAAGAAAAACAAAACCAAATAAGTGCAA
CPSSR_162	AAT	5|NC_006090.4:108461848-108462262|+	N/A	5|scaffold_170:459294-459308|+	4|NC_015012.2:108172761-108172772|+	6|KZ861480.1:230638-230655|-	N/A	5|scaffold288_size669153:330824-330838|+	5|scaffold76_size4056920:3170374-3170388|+	0.58	0.25		GCCCATTAGAGTTTGAGATACAAGAGCACACCCAGTAGGATCAGACCACTGCCTACCCACTGCTTCTCATTGGATATTTTTCCCCAGCCATTGGTAATGCAAGCCCTTCTTTACATAAATGCAGCCTGTTATTGTTGTGCATTCTTGGCATTCGTTGTAATGAGCTGGAGTCATAATGTGGTAAGCTGTGAACTTGTGGC	ATAGAAAACTCAGTCTATTTTTAATGTCCCCATACTTGCTGCATTGTTCAGTGGGGCTGTTAGTTTAAAGAAAGGAAATTAAACCACAAGAGCTACAGCAGGCTGGAACAATTTTAAAAGGCTGAACACAGAATGACAGCACAATAATAATGACAGTGCAATAATGTACATTTACAAGATGGCTTTCATCCAAAGCTCTC
CPSSR_163	AAT	5|NC_006090.4:1589156-1589570|+	N/A	4|scaffold_77:3426795-3426806|+	N/A	N/A	N/A	7|scaffold171_size1473480:840954-840974|-	5|scaffold100_size1909463:1020748-1020762|+	1.09	0.5		ATCTCTCCATGGATTAGAGAGGTGGCACACGAAGAGTGGATCATTAAACAGCAGTACAAGGCCAGGGGCCAAGCACTTCTGTTTAACAAGCTGCTCCAAGTACCACCTCTCTAATCCATGGAGAGACAGAATAAATTGTTCCTGTATCTTGTTATAAATCATGTTCTTTTGGGTTTTCTCTCTTTTTTTTTTAATTAAAA	GATTTCTGTTTAGGGTCATCTATTCTGGAGGCTTAAGCTTAAGCTGAAGGGGCTTTTGTTCGGGAAAGACCTGAAGCCTGACTGTAATTTACTGTCTAGCCAAATCTGGGGGTAAAGGGCCACGAGCAGCAAGAGCAGGATGGCAGCTTGCAGCTTTGGGAAGAAAGTGTTGCACAGTGTCCTGAGAGCAACCAGTGGTC
CPSSR_164	AAT	5|NC_006090.4:95532364-95532778|+	N/A	3|scaffold_13:6309837-6309845|+	N/A	5|KZ861270.1:846682-846696|-	N/A	5|scaffold42_size6183011:3301897-3301911|-	5|scaffold30_size11057579:3968905-3968919|-	0.8	0.38		ACGTACCCACGTATCTTTCAGGCAGAAATTTTTTTTCTTAATTACATTTCTTGCTTTCTACCCTGAAACAAATAAATATGACATATATTAGATCTCTGTTCAATTTCTTCAGATAAATGTTCTTAGCATTCTGATTTATTTTGTCATTTCTCTGTTGTTGTGTGGTTTACCACAAGAATGCACAGATAAACAGGTCACAA	GCTCACATACTGTATGGTAGCATTGAGACCTACCATTCCAGAGAGAAATACCTCATATATGGAAGGAAGTGATATGTGGCCGGCAGTATTTCACACTGCACGCTCATCTAAACTGCCCCGAGAATCATGTTTTATAGAAGCAATAAAGCAAATGGAATGGTGAAAGATGAGGCAAATGATCTGGTTAATGTATATTGTTT
CPSSR_165	AAT	5|NC_006091.4:1031181-1031595|+	N/A	2|scaffold_23:979232-979237|+	5|NC_015019.2:2012541-2012555|+	N/A	N/A	3|scaffold170_size1475892:979913-979921|+	N/A	1.3	0.5		GTGGGGGCACACAGCACGGGGAGCTGCAGGGAGATGGGGAGGGTCGGAGCTCCACAACGCAGCAAACTGCCCCAAAAGGATCAGCCTGGGGGAAGCAACAGCCCAAAGCGCTCCTCTGGTGAGAGCCACGGCAGGAAGGTGGGAGAAAAGCTGATGGCTGTGATAACCATGAAAATAACTGATTTTCCATCCAAGAACCA	ATAGGAAAGGAATCAATCTGAGTAGGCCCGGAGCAAAGGAGGAACGTTGCAGAAGGGAATGTCTTTGTCTCCAGAAGGATAAACAAACAAACACGCGCTCCGTGCAGCCAAGGAAAAGTTTATTTAGGGAAGAGAGTTATCTGTAAGAAAACGTTCTGCGCAGCTTAACCTGATCTGCGCGCTTTGTCTCCAAAGGCAAA
CPSSR_166	AAT	5|NC_006091.4:89953044-89953458|+	N/A	5|scaffold_69:1338415-1338429|-	5|NC_015014.2:65010403-65010417|+	3|KZ860775.1:83422-83430|-	N/A	5|scaffold113_size3402657:2052579-2052593|+	N/A	0.8	0.38		TGCTGTTATCTTTTGGATATATGTTTTTTTTAATCCTCCCCTGAACCTGTTTTCTGTCATGAGATAGAGGATTTCAGACTTCAGAATCATGGGACGGGGCTGTTGGTACTTGACAAGTATTACAAGGCTCTGAGTGATGTGCTGAGTAGTTAATGAAGCCACGTAGAAAGGCTGACGTATTTGCATTCATGTTAAAAGAA	TTGAGGCTGATGAAAAGTGCTTCTCTGACAGCCCTGGAGAATGTCTCTCATTTACCTGCAGAAGTGAAGCAACCTCTGCTCCTGCTGTGCTACTGCTGTTTCAGTAGGGATGAGCCTGGGTTTGGACATGACTGATCTATGCTGAAGGTGAGCTCCATTCCACATCTCTACTGTCTGCAGCCTCATTTGCCAGGCTCAGA
CPSSR_167	AAT	5|NC_006092.4:11404255-11404669|+	N/A	5|scaffold_57:2445376-2445390|+	N/A	N/A	4|scaffold25_size7394782:3647362-3647373|+	2|scaffold68_size3367961:629054-629059|-	5|scaffold39_size5282402:4472246-4472260|+	1.17	0.38		TTGAGTCAAGCCAGTTATTATAATACAGCCATTAAAGCTGCAAATTAAAATGTCTGATTTTAAAACATGTTGCTTAGCTTTCAAAACCCTCTAATTAGCATGTTGTACATTGTTGTGAAGGAAAGGAACCTAAAATGCTAATGACCTGCTGCCAGGTGACCACGCTGCTGTGCAAAATAATATGGACCCTTTCAAGTAGC	GCCCTGCCTTTACGAATTACCCAGTTCCAGGTCTAGTCTGTACCAAATGTGCTTAAAGAAACAAGCACACATCCAGCCAAAGATCAGAGTTTAGCAGTCAGCACAAGAGATTGTTGTATGTTAACTGGGAAGATGACCGTAAGACACTGTAAGGGAAAACCATTTGAAACCACCACAGGTACAGTGACACTTGCAAAAGG
CPSSR_168	AAT	5|NC_006092.4:54605728-54606142|+	N/A	4|scaffold_108:2694054-2694065|+	4|NC_015015.2:53736185-53736196|+	4|KZ861592.1:837090-837101|+	N/A	N/A	4|scaffold127_size1167670:409104-409115|-	0.4	0.38		AAAAACCCTCTGTCCTTCTCAAAACTACATTTTGACATGTAATTTTAAACAGTGATTCACAGTTAACTCTGTTCTCGTGCTTTCCCTTTTCATTCAGAACAGTTCAGCAATAACAATTGAAGAACAGATCATATTTATTCTGCGCCCTTCCTCCCTCCCCGTACTTTTAAGAGTGGCCTTAACAGTTAAGCTTTGATTTA	AAGAACACATTTACACTGATGTGAACTCACTTGCTTGCCAATTCACCCCCTGGCGGGAGGTTTGGGATGCTCTCAGTTGCTAACGTACGCATCACGTGGACTAAGTCTGGCACTCCTTCACCCTGCTTCTTTATGATCTCTGGGAATCAGAAGTACTTTTTTTGTAAGTGCAGTCCAAATTTAACTTTAAAAGATTGAAA
CPSSR_169	AAT	5|NC_006093.4:21084944-21085358|+	N/A	3|scaffold_16:10277555-10277563|-	N/A	N/A	N/A	3|scaffold1_size15611567:1101318-1101326|+	2|scaffold1_size16080080:1127134-1127139|+	1.09	0.5		TTTCTGGTTGTCTTGATTTATTTTTAACACCTGAAGTTATTCCTAAAACAGACATTCCTTAAAAGTGACCTACCTTGTTAGATCGATACAGTGCATCTTCTGCTGTTTTCCGATCGCAGGTTGCAGCATACCATGCTTTACTATGAACGCCAGCATCCTAGAAAGAATGAGAGAGTGAGTTTCACCTGCAAAATAATAAC	TTGGCCTGTGGGAGTGTTACTACTCAATAGTAATGGCTGAGAAGAACTCAGATGCAGAATTGTTCAATAAACACAGAATTCAGAAAATTCTTTGCCAGGAACTGACCATTTTTATTGACCAGAGGAAGAACAAAGGAAAACTAGTGTGTTAAACAGTGGTAACATCTGATAGAAGGCTCATGTGCACCAGAATAAACCCC
CPSSR_170	AAT	5|NC_006094.4:34026163-34026577|+	5|scaffold85_size4642152:2456114-2456128|-	6|scaffold_44:5784960-5784977|+	5|NC_015017.2:30893773-30893787|+	5|KZ861679.1:1515377-1515391|-	5|scaffold58_size7223149:6010560-6010574|+	5|scaffold43_size8400313:5467576-5467590|+	5|scaffold56_size8939687:2965885-2965899|-	0.33	0		CCCACATCAAACCTCTCCAGAACACAGCCTTTGTCACCATATGGCTCCGTATCTAATGCATCTCCAATTCTTTCATTTCTGTAGAATAATGAGTCTATGGTAGATGCTGAATTTTCCCTTTAGTTTGAAAACAAACCACTGCTTGTTGCTACAAGGGATAATATGCTCCATGCCTACAGTCTGTTACTGCTAGCCGTATA	TTACACACAACTCACACACTTCTTTCAGTATTTCTGCAAGCAATCCAGAGGCGACAGGAACAAATTGATGGAGACAGAAATGGGAGAATCCCACCCTGTCAGAAGATGAATGAGCTGAGCTTGCATGATGTGAACCATGGCTGACAGAAGCAAGAGGGAATCAAAGAGTGAGCAACTTTTGACAACACACGCTTCACAGC
CPSSR_171	AAT	5|NC_006095.4:15707172-15707586|+	6|scaffold9_size15026734:13116288-13116305|+	7|scaffold_40:6514073-6514093|+	7|NC_015020.2:14976325-14976345|+	7|KZ861384.1:725731-725751|-	6|scaffold103_size2355456:676084-676101|+	4|scaffold115_size4169157:3409308-3409319|+	5|scaffold24_size13790976:733284-733298|-	1.05	0		TTTATGGATACTGTAACCCCTCTGAACAGCTTTTAACCTTTTTAAAAATCGCCTTGACCTGAGAATGCCCAAAGTTTTTTCTTCCTCCTCTTCTGATATTTTTAATGCAATATTGAATAATAGAAATTGGATAGATGAGTGATTTCCTAGCCAGAGACCTGCAAGTATAGCTCAGGATGCTAGAACAGAGGTTTTGTTTG	AAAACTAAAATTAAAATACCTCTATCTAGCTTTCTGCAAGCAAAGAACCTTCAGCTCTGACCTCCATTTCAGAGGCAGCATTGTAGCCTGTGCCACCACAATATTAGCTTTATCTTTTTAAAGGAAAGTAAAGCTTTCTTTGTACAGTAGCACATTAGCTTCAAAGAGCACTTACCTCAAGAGTCCAGCTCATCCTTCTG
CPSSR_172	AAT	5|NC_006096.4:8952596-8953010|+	4|scaffold3_size20080907:6029085-6029096|+	4|scaffold_41:134968-134979|-	4|NC_015021.2:5235226-5235237|+	N/A	N/A	4|scaffold47_size7013500:3001963-3001974|-	3|scaffold11_size13126064:8558617-8558625|+	0.58	0.25		TTCAATGTGCCAGTCTGACCTACTGGGACCTTGCTGTCTGAGACTCTACCACTACGCAGACAGGGGAAACCTTCCTTCCAGCTATAAATGATGTTTACCTCCAGACATTTATCTTTCTGTAAAGGAATACACAAATACTTCACAGAAACAGCAAAGGGAAATTACATTTTAATAATTTATAATTAAGCTCGAGCTTTAAA	ATTAAAAAGAAAATATTCTATGTCGCGCTTGACCGACTCTGTGAGATCCCATTTTGCTCGAGTCCTTAGCTTGCTGCATTTCAGACCACATCATTGCATCTTAGCAGTAAACAGTTTGCAAATGTTGCTGCTTTCTGACAGGTCACTCGGCGCATTTTAAAGCAGGCTCCTTGTTTACCGCGGAGATTATCTGCAATCTG
CPSSR_173	AAT	5|NT_461830.1:1824-2238|+	4|scaffold4_size19517465:10477437-10477448|+	2|scaffold_4:6068871-6068876|-	N/A	3|KZ860765.1:1049906-1049914|-	5|scaffold28_size14221655:88294-88308|+	N/A	3|scaffold22_size20487078:9566522-9566530|-	1.11	0.25		ACGAATTAGAGGCCCTCTCTCTTCCCTCCATCCAGCTAATGGCTGCTGCTCACCACTCTGTTCCGTAGCTTTTGTAAAACACGAACAGCAGGGACTGAGCTTTTTCATGAGGCACCGGTTGATTTTAATGTCAAAACATAGTACCAGAATATAACACCCATATATTAATAATAAGGAAGCACTTTCATACCTAGAATTAA	TACATAATGTGTAATATAGATTAATATATAATAAATAACTAAAGTGACTGACATGGGAAGACAAAAAAAAATTGCATGAGTAGTGAAAGGAAAAAACAAAAGCATCTTTTTGCACTTGTATGGGCAATGTCATGGAAGTTTGTAAGTTTCTTCATGTCTTTCAGCAGTTTGATTAATTCCCCTCCCCTGCAGAATCTTGT
CPSSR_174	AAT	5|NC_006098.4:8749541-8749955|+	5|scaffold7_size15308173:2702897-2702911|+	4|scaffold_19:8023343-8023354|+	6|NC_015023.2:4435574-4435591|+	5|KZ860827.1:2534845-2534859|-	5|scaffold43_size9303778:6528503-6528517|+	5|scaffold9_size8990475:6384529-6384543|+	5|scaffold60_size3879006:1237921-1237935|+	0.5	0		AGTGATGTCGGCAGATCACAGTGAAATGCGTTCATTGGATCGTTCAGACAGGAATCTTCAGAGCAATGCCTGGCAATTAGGCAACCGTTACATTTCAGGGAAAACTGTCAGCCTAACTGCTCCAGGTTGTGCTCAGAGCCCTGGTCCGATGCTCTAGCCATGCAGGTTCAATGGCTCCACTCCTGTTACAGGTGTCAGTG	AAAAAAAATTGAATTGTGCAGTGCTGAATATGCCGAGAATTCTTATTATACATTTATAAAATAAACCCTAATGGCTTTTTGGAGTGGTTATGGTGTAGTCTGTCAATGTATATTAAGATTACTGTGATAGCACATAGCCTTTATGATAAAAGCATGCAAATTAACATAGGAATCTGTAGGACTTTGCATATTTTCCTGTA
CPSSR_175	AAT	5|NC_006100.4:3148375-3148789|+	2|scaffold66_size4831051:1466100-1466105|+	2|scaffold_3:1335322-1335327|+	2|NC_015025.2:2366759-2366764|+	N/A	2|scaffold80_size6444150:4980374-4980379|-	2|scaffold92_size4219887:1341680-1341685|+	N/A	1.12	0.25		TATTTACCAATAACTGTTTATTTACATTCCATGAAATCTAATAACATTTGCTGCCTTCATTCGGGATAAATGCTGGCCAAAGTGTAAAGCATAAAAAAATAAACATTGACTTAATTTCTAACCCGGTCCACAGAATATTTTTGCTCAATTTGCCCTGCCTGTTAGCATTCTGGCGTTCTGCTGTTTGGAAGTTGAAAAAA	AAGTTGAAAACGTTCTGTAATGTATCTTCCTGTTCAGTCCAAAACCTTGCAGGGATTTCCTGGACATTTTATTTCTCATTTCTGAAGTCTGCACGAGGTTGGTATTTCATTTCTTTATTTTCAGCTCTCACAAGTGTTTGAAACCATATTGCAGAGAAAACGTCCAGGGCAGCAGGCAGCACGGGTGGCTGGAGCTGCAC
CPSSR_176	AAT	5|NC_006100.4:7843868-7844282|+	5|scaffold123_size2100238:1795715-1795729|+	4|scaffold_3:6037259-6037270|+	N/A	5|KZ861098.1:1434918-1434932|-	5|scaffold80_size6444150:162281-162295|-	4|scaffold8_size12387124:1851499-1851510|+	N/A	0.47	0.25		CTCTGTAAACCTGGAAGCCGTCTGCTATGTTTTCCCACTGTTCAAACATGCCACAGACATGTAACTCGAGTACTGGTGCAGAATGTTTTGATTTTATATTATTGTAACGCATGGAGACCAAAAACCATTTCCTGAAAACTGAGCTTATAAGTGCCATTGATGTTGGAGATTCTATCAGTGCCCCTCCTTCTCCCACCCTC	AAAACTTGCTACACTTTACCAGCTACTTACAAGTCAGGAAGTTATCAGCTGCCGTTACAAAAGTACCAGCAACCCTCAGCCTCATCAAAGCAGTACTAATAAGCAAAGGCATCCGGTTTAAATAGGACACAAAGAAGAGAGCTCATTTAAGGCTAAAGGTAAAACTCCTGGTAAGACACACACCGTCGAATTGAGCACTT
CPSSR_177	AAT	5|NC_006106.4:1556763-1557177|+	N/A	5|scaffold_25:1499294-1499308|+	N/A	N/A	N/A	3|scaffold167_size1485468:1045421-1045429|+	5|scaffold66_size4290796:2693236-2693250|-	0.87	0.5		GTAAAATCCATTTGTCACACCAGCTCCAACTGGGCTCTCAGCACAAAAGTTAATATCTGAAACCAATGAGGCATTCTGCGCTCCAACGGCAGCGAGGCGGGGAGGCTGGGAGCAGCGCCGAGCCCCAGCCTCGGTCAGCAGGGAACGATGGCAAACTTCTCCTCCTGAAAGACAGCCTTTTCCTCTCTCTTTTCCAAACA	TTTAAAAAATGGGTATGCAAAGGGAAGTGTTTTATCTTATTGCACCTTCAGGGAAAGAACACCGAATGACGAAAGAGAGCGTGTTTTCTTTCTCTGTTCTCCGCACAACAACATCAGTAAGCTCATAAAAGAGGCCCCTGCTTTCTCCCTCTCTGAAATACAGACACATACACAGCACCAGCAATAAATTTCCATTGCCT
CPSSR_178	AAT	5|NC_006113.4:4832692-4833106|+	N/A	4|scaffold_196:415837-415848|+	N/A	7|KZ860268.1:770930-770950|+	N/A	5|scaffold497_size155198:140711-140725|-	6|scaffold97_size1995212:144099-144116|-	1.02	0.38		AATACGGATTCTTGACATCTTCAGCAGACCTGGAGCTGTCATCGGGCTTTTTGTCTACTTTAATTGAAAATTAATGGTTACTGTGTTACCACGGAAACCGTGGCAATGGACGCCAATAGCGCTCACATATCAAACAGGCACTGGTGGCATTGTCTGTCCATGTTGACCTTGAAAGTTAAAAGAAAAACTTAAATTAAAAA	AAAAGGGGAGAGGGGTAGGAAGGAAGGGAAAACCTCGGGAACGGAGTTGGGTGCTGGGAATCAAAGGGAGGGGAGAAGGGGAGGAAAGAAGGAGCAGAGGGAAAAACTTGGTGTCCTGTGTGCCTTTAAGGGGAAGGAAGAGAAAAAAAGGCTGCAAGTGAGAGAGTTGGAGCAGAGAAGCAGCGTGCAGCTCTGGGATC
CPSSR_179	AAT	6|NC_006089.4:131010578-131010995|+	6|scaffold13_size18637473:2637227-2637244|-	6|scaffold_12:11945665-11945682|-	6|NC_015013.2:77406314-77406331|+	6|KZ860440.1:434920-434937|-	6|scaffold3_size16229182:7236953-7236970|-	6|scaffold162_size1537103:774137-774154|-	7|scaffold52_size13817731:12165220-12165240|-	0.33	0		CTGTGTTTTCTTTTTCTGAGATGTTTTTGCTTCTGTGTTTAGAAAAATGGCTGCTTGACCAAGGAACTATGCCTGCATGTTTAAATTGCATCATGTCTTTTTCATTGCCTATGGAGGATCCTGTATGTAACCTGGCTTTTCCTCACCTCTCAGTCAAAACCTGCATCATTTTATAGTGAGAAGAGAACATTAAAACACAC	AAATGTTAATCAAAAAACTGCATGTGTCTTTCTGATTGTGCCAGTGTTGTGGTATTCAATTATGCAATTTTCATTGGCATATTAATCATCTCTTCAACAAACAAGCCGGCGTTAATTAAAGCAAACCATGGATAAAGACATGTTGCCGGATCATCATTCCGTTTATCACAGCACACAGGCTGGCCGTTAAGTAAATTCTG
CPSSR_180	AAT	6|NC_006089.4:26082938-26083355|+	N/A	5|scaffold_6:10164574-10164588|+	5|NW_011216009.1:1527-1541|-	N/A	N/A	5|scaffold23_size10961364:4406467-4406481|+	5|scaffold16_size29560198:19269127-19269141|+	0.4	0.38		GTGTATTCAGGCATCCAACAGTCTTACCTTTTCTTCCTGGAATGCAGAACAGATGTGGATAAAATTAATACATCTTAAAATCACTATGCCCTGCAAGCATGCTTTTAAATGCTGAAGCTCTGAAAAGCAGTGCCTTTGACAAAAATAAGTCTTATATGAGATACATTTTGCACAGCCCTCTCCACAGCAGAATCGTAGCA	AAATCATGTAAGGAAGCCAGTCTAGAGATTAACTATTTGCTAAAGTAAAATAAATAAGTCCTTAAGAGAACTATCTGTTTTCTCAAACTTGGATTCATTATGTTTGTTTCTAGGTTAAAATGAGCTTAAATTAAAACTTGGCCAAACTGAAATGATTCATGTGATTTTCATTCAGAAAATTCCAAATCAATGAATTTGAA
CPSSR_181	AAT	6|NC_006089.4:35318349-35318766|+	N/A	3|scaffold_37:3041758-3041766|+	3|NC_015016.2:32722426-32722434|+	3|KZ861027.1:1611255-1611263|-	N/A	N/A	N/A	1.3	0.5		AGAGTGATGTTTTCCTAGGTCCCCCCTTTCTGGGGGGCGCGGGGGGCAGCAGACCTGAGGACTACTTCCCCTAATATTCTTTTTTTTTTGTTGTTCTTTTTTCTCTTGCTTTCTTGTTGCTATTTTCCTTTAGGCGGGGAGGGGCAAAAATAGGTAGCGAGAAACAGAGTAGCCATGAGCAAAAATGGCAATGGACAAAA	CTATATTAAATATCTTTTGAGAGATCGGCGGAGGAAGGAGCTGAAGAGCAATTGATCAGACAAGTGCTCAAAATTCAGAATAATAATAAAAATAAAAATAAAGTAGCAGGTTTAAATGGAGGTGGGAGGTGACTTAAGTCTGGCTGTCCTTTCAAAAATAAAACCAATGCAAGTGAGAGAGAGGGGGGTATTAGCAAAAA
CPSSR_182	AAT	6|NC_006089.4:45704893-45705310|+	2|scaffold52_size6208500:2923769-2923774|-	2|scaffold_60:3576900-3576905|+	2|NC_015016.2:44203057-44203062|+	2|KZ860719.1:230095-230100|-	2|scaffold44_size11091461:3034182-3034187|-	2|scaffold121_size2264128:563937-563942|+	N/A	1.4	0.12		CAAACTGTGCGAGCATTAACAATGCAGGGTGGCAGGTCAAGTACTGACGCTGTGGCCTAGCGTGGATATACAAGGATAGCGGTGCATTATTTGACAAATATCTCATGGCCTTCAAACGAAGAGGAACACAAGAGAATAATCAGTTGAGGACATAAGTACTGACTATGCTCAAGTGATTTGCTGCTGGAAAAATCTGTAAA	AAAATTTTGAAAAAAAAAATGTTTGCTGGTTAATGGTGCATATTTTTGTCATGTCTGCTAGGTTTGCCTTTATAGCTTAGCTAGTGACATGAATTCATTGAGGTAAGATTTTTTCCTACCACTGAACACCACTGTGTAGATTGTAATATCCCCGATTCGGATTAGTTTTGTACTTTGTGTTGAGTTTGTGAAGCTAAAAG
CPSSR_183	AAT	6|NC_006089.4:50742368-50742785|+	5|scaffold96_size4048722:1553090-1553104|-	5|scaffold_135:569578-569592|-	5|NC_015016.2:49160690-49160704|+	5|KZ861392.1:1151268-1151282|-	5|scaffold108_size2923136:741363-741377|-	5|scaffold152_size1864714:273750-273764|+	5|scaffold124_size3042336:1470049-1470063|+	0.33	0		AACAAATGAGAACATATCAAACTGTTACCTCTTTAAACATAATGTAAATAAAAAAAAATACCAGTCCTTCTACACAATAAATATTAAGAAACCATTGACATAGTTGAAATGTACTCATATAAATTAACAACTTTAATTACATTAGCCAAACAGACATTGGTTAAAGCACTGCATGTAGTATGCAAAATAATAATAATAAC	ATCAACAACAAAACACAAAATGATAAAAACAAAATAGGCTTCATAATATCTTGGCTTTCATAATTTATATATATATGTATATACATATATATGGTTGTGTGTGTATATATATATAGTAGATATATATATATAATATGTATATATACATACATACATATATATATCTTCAACCCATCGTCAATGTATTGTTTTTGAAAGTA
CPSSR_184	AAT	6|NC_006090.4:99506554-99506971|+	3|scaffold49_size10348770:6869955-6869963|+	6|scaffold_13:10298338-10298355|+	7|NC_015012.2:97965344-97965364|+	6|KZ860382.1:169026-169043|+	3|scaffold8_size12054627:10804248-10804256|+	N/A	6|scaffold80_size2928399:2769652-2769669|-	1.48	0.12		GTGGGACACAATAAAATTGTAAGCATTGATAGTGCTGAATCCTGTCTTCATCAGTTATTCCACAGTGTCTGCAGGAGTAATGGGGCTGGCAAATCAGATGCAGTATTGCTGGAGCTCCAGAACATTAACCTTATAATAAACCATCTGCTCTCTGTATGACAAAATGCGATGCAGCACATTGTCAGTATTTACGAATGATA	AGATCTGTTTCTATAGTGCTTCCAGTGGATAGCAGCTGATCATGCTTGCTGAATCCAGCAAAGGAATGCCAAAAGGAAAACAAATGAATATAACCAGCTGTGGAGCTATTTTTGAAAAGCTGAGGAATTCAGCTGGTTGCTTTCTATTGCCTTTAAAGGTGGTATAGTGATATCTCAAAGTTATTAATACAGCCTTCATA
CPSSR_185	AAT	6|NC_006091.4:1148430-1148847|+	N/A	5|scaffold_23:1096524-1096538|+	6|NC_015019.2:1904045-1904062|+	N/A	N/A	5|scaffold170_size1475892:1099081-1099095|+	4|scaffold94_size4308267:3127362-3127373|-	0.75	0.38		GATGTCCCCAAAATAATTGCAGTGCTGTGTACTAAGAGGGTCCGTCGGCTTTTATTTGCTTTTTGCTCTGGAGCTGTCAGGGTTGGTGCTGGTTAATGCTTCCAGTTTTTCTATACAAATATTAGGGAAACATTGCTCTCTTAAATGGAAACAGAGACTCTCATATAATTCCATGACCATGACACAGAACTTAAAGGCAA	CCCTATTGCAGAAAAATAAGTCTAGGAAGGAGTACAAAGAGGTCATCTAGTTCATCCTGCTCCCCACAGGCAGCACAAACTGTGTTCCTTATGGCCCCAGCCTATGAAATACGGAGTGCTGGAGACCCCCCGTGCTCCCCATGCTCCATCCCAGTGCTTGCAAGGCATTCTCAGAGCCTCACGTCCCCCTGCCCTGCTCT
CPSSR_186	AAT	6|NC_006093.4:23243375-23243792|+	5|scaffold72_size4634870:579396-579410|-	5|scaffold_16:8139596-8139610|-	5|NC_015018.2:22593863-22593877|+	N/A	N/A	6|scaffold1_size15611567:3249407-3249424|+	5|scaffold1_size16080080:3306059-3306073|+	0.47	0.25		TTCCAGCGTGGAGCACAGTGCGTGGGGATGTTTGCCTCCTCGGGCTCTTTCTCCCTGTTAAGGGAGGTCTGGGGAGGCTGCAGCCCACAGTGGAGCCCTTTGCAACAGCTTGACCACCCCTCTTTCAAAAACAGTGCTTTCAGAGTCAAATATGGCTTTGATTAAGCTCACGGACTGTTAATCAGCATTCACAAGATTAA	TTCCTCCTCTCCCCCGCCCAGAAGCAGACTACTGGTAGAAACTGAAGCTGGAAAAAATAGTTGAAAGTCAGCTAAAGTCACCTTGGTAACTGCAGCAATACACTTGCCCAGAATAGGAGACATCAAACCCAACTACAAACAGCTTTAAAGAAACAAAAAGAATGTAATCATCTAAAGAATTAATCTGACAACTGCCCACA
CPSSR_187	AAT	6|NC_006094.4:33480283-33480700|+	6|scaffold85_size4642152:3027820-3027837|-	6|scaffold_44:5235791-5235808|+	6|NC_015017.2:31401465-31401482|+	6|KZ861679.1:2062337-2062354|-	5|scaffold58_size7223149:5456717-5456731|+	6|scaffold43_size8400313:4916574-4916591|+	6|scaffold56_size8939687:3523035-3523052|-	0.33	0		AGGTCACTTTAAGACTTCGGTATCTTAAATTCACACATGCATCACTTCAAGTTCCTTCACAGAAAAATAAAATAAAAATCGAGGCCTAAAATTGTGTGGTTACTTAGGCTGAAAACTGGGAAACGTATGAATAGCAAAGGAAAGTACAGAGGAGTCATAATACTGATGTACTGTAGTGCGAGCACATTAAATTAAAAAGG	ACTGATGTATGGTAGTGCGGGCACCTTTTTAAAATGTATTAATATAAATTAGACATATCTTTTTTTTTTTTTTAAGTTTGTAGTGATATATAAGTCGAGTGCAATTCGTACAATTTACTAGTTTGTGCTTAAAGTATAAATGCTATTAAACACAGGATTTAGTCTCTGAACCACACAGTTTTTAGGCCTTAACACTGTAC
CPSSR_188	AAT	6|NC_006095.4:14935979-14936396|+	N/A	8|scaffold_40:5762893-5762916|+	3|NC_015020.2:2505180-2505188|+	5|KZ861384.1:1475668-1475682|-	N/A	4|scaffold115_size4169157:2658713-2658724|+	6|scaffold24_size13790976:1499246-1499263|-	1.6	0.25		GGCCTTTTTAATGTAATTATTAGCCTCTGCAGCCCTGCTTAGGATTTGAAAATATCATTCATTTTCATCTTGCTTCAACTACCGCTGCTATCTCCTATTCAATCCCAGTCACCTCATCTCCCCACAAGTAAGTGTAGAAACAGAAGCAGATGAGAAGAGTTGAATTAACAAGAAACAAGTTGGCAGGTGAGCTGCGACAC	AAAAAAAGCTAAAAGATTTGACAATACATTCTAATCACCGCCTGACTGTAGCAGAGCTGCAGGCACTGAAATAGCTTTCTGGGGAAAAGAGAAAAGACAGCAGGAGAATGTCTAAATCCTCTTGTGTGAAACCCAAGGGCAGGAACCAATCCTTTTGAGCCTTAGAACAAGTATGTAATTATGATCTTTCAAAATTGTCT
CPSSR_189	AAT	6|NC_006095.4:25721460-25721877|+	N/A	6|scaffold_63:788224-788241|+	6|NC_015020.2:21658261-21658278|+	N/A	N/A	6|scaffold4_size10450508:9323753-9323770|+	3|scaffold13_size14133478:4440278-4440286|-	1.2	0.38		TAATACAGGAAGGCACTTACCACTCCATTTTGTGCAGCTTTTGTTTGTGATAGTCTTAATTTACTGCTGAAGTGAATCCGAGACTGATAATTTTTATGATTTTTTACCGAGAAAAGACATTAAGCTACTTACTTTGGCTGCACTTCCTACTCTGCAGAAATTATTTATCCAAGCACAGCGGCAAAGTGGGTCAGGGGAGG	AAAAGAAACCGCCCACAAAAATCTTGAATCCCTTGCAGAAGTTGGATTAAGGCTCAAGATACTGGATGCAAACCGCTGCCACGTTCTCCATTTCAAAGGAAAGGTGTCAGCTCAGGCAGCGATGTCAAAGGCTGCAAAGTTTGGGCTGCAAAATCCCACTCCTACCGTTTGCCATGCTGGCCACAAAGGAACAGAGAGCT
CPSSR_190	AAT	6|NC_006097.4:16325818-16326235|+	N/A	N/A	6|NC_015022.2:15566000-15566017|+	6|KZ860677.1:87086-87103|-	N/A	6|scaffold3_size11902854:7757249-7757266|+	7|scaffold22_size20487078:16029910-16029930|+	0.4	0.38		CCTACTGTTCCTTACACTGGCTCTTCACTGGGGACAAAAAATTCATTAAATGGCTCTTCATTTTACAATATCAATATGTTTTAAGTCAAATTGTGTATTCTTTGCTGTTAATTTTCTTTTAAACACAAAGCACCATCAGAAAGTTTAGCTGCAGGGGGGCTACAGGCAAGAAGGAAGATACAAACATCCTTCCTACGAAA	GAAGTCTTTTAAAGTTTAAAGGAATATAGTGGCTCTTTTACACCAAGACTGTAAGACCTGTTCATTGATCTTTTCAAAGCAGCAACAACAATAGAGAGAAACCAGAATGAAAGAAAATGAAAGCAAGAGAATAAAAGCTGAAAGAGTTGGGGTACAAGGAGGAAGTAGTTCAGAATCAGTGGATATTGATGAAACCTGGG
CPSSR_191	AAT	6|NC_006097.4:7115679-7116096|+	2|scaffold4_size19517465:13442014-13442019|-	6|scaffold_4:3153244-3153261|+	8|NC_015022.2:4209666-4209689|+	7|KZ861478.1:2583407-2583427|+	N/A	6|scaffold15_size8011694:1505691-1505708|-	5|scaffold22_size20487078:6620551-6620565|+	1.75	0.12		TACAACAGAAGTGAGTGCAGGAGGAACTGAAATACAAGAGAGAAGCAGGATGAGGGACCAGCTGGACGAGGGTGGGGGGAAGAACAGGAAAAAAAAATACACCCACCAACACCACACCCCAGCTTTTAAGTTTTTCTTCCATGCAGGTGCAGATGAGCAGCAGTACCAGCCCTTGCTAATATTCACTTGCTCTGAGTAGC	ACTATCTTCAGACCTCAATCTATTATTTCATTCCCTGAGCAGGGTTAGGGGTCACCTTTAAAATAACAACTGCAAATGAAAGGCAATTACATGGAATAAAAAATGATCAGTGACGGGAAGAGCCAGCCAGTGCATGGACTGCTGGTGACATGTCATTGTAGTACGACAATATGCCAAGTCAAAGTCACCACAGAGATAAA
CPSSR_192	AAT	6|NC_006106.4:8322669-8323086|+	6|scaffold146_size2291085:1713461-1713478|+	5|scaffold_25:8277091-8277105|+	5|NC_015031.2:7236098-7236112|+	5|KZ861166.1:1678150-1678164|-	7|scaffold433_size159018:72521-72541|+	5|scaffold6518_size953:596-610|-	5|scaffold44_size5134011:3353610-3353624|+	0.71	0		ATTATAATATCTGTTCCTTACCAACATGAGTACAAGTCTTCCATTCAGGCTTACAATAAATACAAACGTGGGTTGCAGTAGTATTTCATTTTTGATGACATAGCAGTGGTTTTTGATTATATAAATCAGGCTTTAGAAAACGAATACAGCTTTGTGACTGACTGAATAAATAAGTAAATGCAAATGTAAAAGTCCTTACA	GATAATAAAACCCACTGCTTTCGAATGGACATTCAGGATCAGCTAGAAAACATTGCACTCTTGGTGTGAATAGGAGAAATCAGTTGGGTGCAGCATGCAGGCGGGTTCCTGATAAACTAATGCTCCTTCACACAATTTACAATCCAACTGAATTCATTTGCATGACAAAATTGGCTCGGGTATTCATGTGTTGCAGCAAG
CPSSR_193	AAT	6|NC_006107.4:10638516-10638933|+	N/A	3|scaffold_88:3544067-3544075|-	5|NC_015032.2:13224210-13224224|+	5|KZ860078.1:416094-416108|-	N/A	5|scaffold37_size5386917:2372339-2372353|-	3|scaffold8_size9283797:5553391-5553399|+	1.12	0.25		CTGCATTTCTGACCCCTTCTGATGAAGGAGTTGACCAGCAGCTGCCAGAACAGGGCGATTCTAAGTTCCTGGTGCTTTATGTTATTGTCTTACAAAGGATAAGAGTTATCAGGTAATATTTAGATAGACCTTATTCTGTACTATTCAGAGAGCAGCTTATTCACCTGCTGTTTACTGCCCTGCCAGTACACACAAAACAG	AAAAATCTAATGCTGCTTTGGCATTTCTCTGTCACTGGGGACCTGTGTGTCGGAGAGCCCAGAGAACATTTGTGCTGATGCACTCCCTGCTTAAAAGACCTCACAAAGCAGCTCTAACAATAATAACAAACTTTGAAAGACACCTCGTGGCTCTGTTCCATGCTGGAATAGAAGAGGATGTTAGTTCTGCTGGGAATTGC
CPSSR_194	AAT	7|NC_006089.4:120596722-120597142|+	6|scaffold13_size18637473:12989392-12989409|-	N/A	N/A	5|KZ861471.1:1008975-1008989|+	6|scaffold39_size6087090:4263392-4263409|+	6|scaffold151_size3187222:1569200-1569217|-	5|scaffold63_size5556461:5285415-5285429|+	0.69	0.25		GTTTCAAAGATTGACTGCTGCTGGCTTGTACCCTCCCCCATTCATTCTCAGGGAGCTTTGAAAGGTGGTCTGCTTTGACACGTACATCATTAGACAGAAGAGGGGAAGCAAGGTATCAATATCAGAAATGAGCAATAGCAGGAAAAGAGTGTGGCAGGAAAAGAAAACTATTAGAAACACTTCAGTGTCCTGAAGTAAAA	AACTGCCAAGTTGGGCTGACAGAATCCCATCTAGAGAAATGGAGAGCCAAAATACCATACATACACTCACTGGCCAGCTTTATCAAAAGAATAACACAGGAAAACCTGCTCATATGGATTTTGATGAGTGCCTAAAGTAAGAATTCATGGTCTGGGGTTTAATGATCTTGCCTACCTTTTTGCTAAGGCTGGAAAAAATA
CPSSR_195	AAT	7|NC_006089.4:98448691-98449111|+	N/A	8|scaffold_2:15884612-15884635|+	N/A	N/A	N/A	7|scaffold100_size2707488:2424507-2424527|+	3|scaffold15_size28466079:17444799-17444807|+	1.92	0.5		GTAGCTCTAAGTTAAATAACATTTGTGTTCAAAATGCCAATAAAAGATTCAGCTCACTGATTAGAAGTGTTTTACCCGGACATGGCACATCTTCCCTCCTCCTTACAAGGTCTGGCTCTGATGAAAGGAGATAGTCTGTACTGCATCTTTTACAGTGAAATACTTTAGGTGGATTTACTAGCTTTCACCCTTCCAACAAA	GGCTATATCTATAAACACGCAGCCCCAAGAAGCTTTCCTCTTCCCTCCCTGAGGAAAAATGAAACCTTGGCAGCTAAAAACAGAGATAAACAAACATCTGGGGAAATGAAAAATGACAATAGAACAGAAAAATGAGATAATTTTAGGTTTCTAAAGATCAAGAAAAGAGCCAGGTACGGAGGTTACCTCTAAAGGCAGCC
CPSSR_196	AAT	7|NC_006090.4:13330620-13331040|+	2|scaffold103_size4499649:3744773-3744778|-	3|scaffold_7:7414463-7414471|-	4|NC_015012.2:12586770-12586781|+	N/A	N/A	4|scaffold36_size11916069:536871-536882|-	2|scaffold17_size30478713:18775101-18775106|-	1.7	0.25		CTCTGAGGAGGATGGAAATCCTATATTCTTCCTGTGGGGCAGGAAGTACCTGTAAACACTGCAGAAATATTCTGCTTTAGCATACTGTAAACAAGAATACATCATATCCACTGTTTCAAGCCATGTAGGGAAAAGAAATGGGAAACCTTGGATTCAACCTAGGAGAAGAGATGGCAGGGGAACTGAGTCATAGCTTTAAA	AAAAGATTTAGAAGTGCTTTTGGGAAGTTACAGGAACTAGGATTTTAAGTAGGGGCAATTCCTAAGGAAGGAAGGACACCTACTACCTATTCCAATAATACTTTGCATTTATGTAACAGCAGTGGCTGCTGTCCAAGGATCTGAAAATACTGTAGGGTTTCCAGTTAACCGCACTTCAAATTCCATTGTGATTATAAAGC
CPSSR_197	AAT	7|NC_006091.4:90434794-90435214|+	N/A	7|scaffold_69:846405-846425|-	N/A	2|KZ860792.1:364975-364980|-	N/A	N/A	8|scaffold50_size5062014:873401-873424|-	2.35	0.5		GGCTGCGCTCGCTTCGTAGGAAATCGCTACATCGCTTCTTTCGTGCTGAAAATCGGGACGGCAGTGCGGCCCCGCGGCTCGGCCGCTCCGCGAAAGAAAGGTCGGAGAGCTCCCGTTACCCGCGCAGCCCCCGCGCAATGTCCGCGCAGCGCGGAGCCCCGCTTAAAGCCCGGCCCGGCCCCGCTCTTCCCAGCGCTGGG	AAAATGATATAAAATCGACGAAAAATCCCAAAGTCGCTGTTTTCTCCCCCGGAGCCGCGTTGAGGAGATAGATGCGCGGGCGCGCAGCCCCTCCGCACTTTGGTCCGTCCCGAGTTCACTCCGCAGTTTGGCTCTGCTTCGCCCGCCGGGACGCGGCGGAGTTTTGTTGAGGCGCGGAGGAGGGGGCAGCCCTCCCCTCC
CPSSR_198	AAT	7|NC_006093.4:34308629-34309049|+	6|scaffold35_size12536703:1074706-1074723|-	4|scaffold_86:1142922-1142933|-	5|NW_011213551.1:233-247|+	4|KZ859904.1:224194-224205|-	N/A	3|scaffold1_size15611567:14393010-14393018|+	7|scaffold1_size16080080:14655276-14655296|+	1.46	0.12		GCAAAAGTGGGAAAAGTCACTTAAAAGTGGTGCTGCGCGCAGCGCCTATCGATCCCCTTTTTTACTCCCCACTTCAAGCCCGGCCGCTTAATCATGTGAAGTGCCATTGACTTATTGATCGCTCCTGTTTTGTTTTCCTCCCGTGCCGGGGAAGGAGCCGTGTTTACACGCGTGCAATTTTCATCTCCGAATCTTTACAA	AAAAGGCCTTGAAAAAGAAAGCGAGACTTTGCTGCGGCGCGCGAGGCGACGGCAAAACTTACCATTGCTATACAATAACTGAAGTTTATAATGAATCCCATTGTTAGTTTTTTCATTGTTTGGCTCCTGCAAGTAACGATAAATAACGACATTCAGTACGAGCGCGGCTCGCGGCTCCGGGCGGCCGCTGCGTGCCCCGC
CPSSR_199	AAT	7|NC_006095.4:3792516-3792936|+	5|scaffold9_size15026734:4441636-4441650|-	7|scaffold_49:4361208-4361228|-	6|NC_015020.2:10061579-10061596|-	6|KZ861284.1:1119105-1119122|-	N/A	6|scaffold28_size5226893:819500-819517|+	8|scaffold24_size13790976:9347776-9347799|+	0.9	0.12		GTTATGTCAGGGCCACCTCCTCCTCAGCGTCCCCCCAAAGGAGCAGCCCTGCTGCCACGGGCCCCGCCGCACTGCCCTCGAGCACAGAGGCAAGGTCACACCGGGGACAAAGGGGTGGTCCTGGCCTGGGGATCGATCTACAATCCGCCATCTAAACAGCCTGAGACAAAAACCCATCACGTACTCTTTGATTTGTACAA	AAAAATAACAACAATGAAAGGTGCTGGTGGCCCCTCGCTCGCAGTGCCCCATCCCGGGGCGCTCAGTAGGCAAAGATGACGTGGTAGGTGACCTGGTGGCCATTGTCCCAAGCGTAGAGCAGGCGGTCCTTGGGGTTATAGTCTATCTGCGTGGTGTAGGCGTACTCATTCTCAAAGAGCAGCCGGGGGATGATCTGAGT
CPSSR_200	AAT	7|NC_006108.4:6167411-6167831|+	N/A	5|scaffold_190:253170-253184|+	5|NC_015033.2:4647672-4647686|+	N/A	N/A	4|scaffold258_size1418790:1039394-1039405|+	4|scaffold139_size943834:270157-270168|+	1.1	0.38		CCTCACAGAACTCTCCCTTGATGCCTTCTGTGGATGCCACTGGTGAGGGCCAGCCCTCAGCATCAGCAGTGACGTAGCATGACTGTGGGAGGTCCTTGACCAGCTGAGCAATCAGCCCCCAATTAATTAAGGTCAGGGCTGTGCAGGCCTGGCATGCCTTTCTTCCTTGTCATGCTGCGTATTAATATCCTTTAAATTAA	CTTATCATAATTTTTCCTCATTGAAGGAGATGGCTTGGAATTGGAATTGAGACAAACACAAGCCAGGAGCACCAGCTGCAGAAGGGGAGAGTTTAAGAAAGGCCTTTTGGTAATACCCATCGTTCCCTTATCAGTGAGGATATTAAACGTATTGAAATGCTAAGCAGCTCTTTAATGGCTGTCTCTGATTTTCATTAAAC
CPSSR_201	AAT	8|NC_006089.4:49609731-49610154|+	5|scaffold96_size4048722:2698247-2698261|-	7|scaffold_135:1699898-1699918|-	N/A	N/A	5|scaffold108_size2923136:1901617-1901631|-	4|scaffold202_size1176432:315238-315249|+	6|scaffold124_size3042336:321850-321867|+	1.34	0.25		TGTACATTCTTTCCCCCGAGGAAGTGAAGTCACCTATGTGTTGTTGCCGTCTTTGCTGCTTGCTTCAAATAACACAAAGAACATTCTTGCACTGTTCCAACAGGAAATAGAGAACAAATACTTGCCTTGAGGTATTTCATTGAGTTTCAGGATACCAGCAGATAGAAATGTTCCAAAAAATAGATATTTTGTTGAAAGAA	AACTTTAAAACCTGTATTTATCTGGGGAGAGGAATTTCCCTCCTCCTTCAACTAAGTCTTTGCAAATGCAATGTATTGGATACGTGGCACTAATGGATTTCATGCTCCAGCATTTATTTCACCAAATATCATGCAGTGAACAATAGTTGTCATTTAAGCAGCTGCAGTTTGCATCTGTGTCAGTCTTAGACATTAGAACT
CPSSR_202	AAT	8|NC_006090.4:87784329-87784752|+	N/A	N/A	8|NC_015012.2:87880595-87880618|+	8|KZ860341.1:205630-205653|-	N/A	8|scaffold158_size2393389:952662-952685|-	7|scaffold57_size8563009:976336-976356|-	0.4	0.38		ACAGCTGATGTCCACTATACTTCTTCTGGAGGGGCCATGCAGGCTTAGGAAAGCTCAAGAAACTGGCAGCAAATTAAAGTTTAATATGCACTGCAATTTGTATCTTTTAGAATCCTACATCACTTCCTCATCATAACTGTGTGTTAACTGCCATTACATCCAAGTATATGAAGTAATAAATAGGTCCCAAGTGCCAAGTA	AAAACAAACCCGAGGCATTTCTCCATGTGGGAACCATCCCTGGTGAACTATAGTTCTGTAAAATGAAACTTATTACTGTTGTTCTACAAGTGTTTTCCTTCACTAGAAAGCTGCTATGGAAAATGACACAGAGTTTACTCTTTTGTTGAGTGCTCTGTATATGTTGTATGCCTTCTGCAGATACAGCTTTACAGATGGAA
CPSSR_203	AAT	8|NC_006105.4:8711972-8712395|+	N/A	5|scaffold_18:6282602-6282616|-	8|NC_015030.2:7007656-7007679|-	6|KZ861627.1:299264-299281|-	5|scaffold63_size4650367:3926633-3926647|+	4|scaffold17_size10362789:5754820-5754831|-	6|scaffold20_size9639110:4892855-4892872|-	1.41	0.12		ACAAAGCTCATTTCTGGCCACGTGCCACTTCAAACAGGCTGCAGGCTGGGGAAGGTGGGTGTTGTTTATCAGAGACACATCTCTTTAAGTTTCATAATAACTGCCTTTCAGGAAGAGGTCTAGTTAAAATAATTCCTTGCTGTATCCCATAGTGCCTTCTTGCACCCTGGGCTCTTAAAACCTGATTCTGGGAATCAAAA	TAAAAAAACAACTATTCACTTAGGTCAGACTGAGCCAAGAATGGAAAACTGTCCTAGAGGTGCTTTTGGTTCCAGCAATAATAAGACCTGTCATTTGTTACATGTTAATTGCACGTTATTATCTTTCATAGGTTAAGTCAACCAAAGGTTTCTTATATAGTTGGAAACAAAATTGTAATCTTTAATATGGTTTGCAATGT
CPSSR_204	AAT	8|NC_006106.4:1680820-1681243|+	N/A	7|scaffold_25:1623812-1623832|+	N/A	6|KZ860092.1:559415-559432|-	N/A	6|scaffold167_size1485468:1169595-1169612|+	6|scaffold66_size4290796:2562921-2562938|-	0.8	0.38		TTCATTCTCTTCCAAATTTGACTAAAGCCCGTGACCTGAGGGAAATAATGTCTATATAATAATCTTCTGAAACTCTAATTCTGAGTCATATTTTTTTGGATGTTGCCTCGCACTTTATGAAAATTGCACTGAGCTATGAAATGTAAGTGATGTGATGTCTCTGCCTTAACATAATCATTTTGTCTGCTGAACATGTTGCA	AAAAAGGGAGTCTCCTTTGAAAGCAACAAAAACGAAATAAAATTAGAAGGAAAAAATAAAAATCAATGCCTAATGGCAAAAAAAAAAAAAGAAAAGAAAAGATGTTCTGGCACCCTGTTCCACAGGCTTATTTTCACTGCCCCATGGAAACAACCACTCACCACTGGTAGCAAATTAATGGGGAGAGGGAGGCAAGCAGA
CPSSR_205	AAT	8|NC_006114.4:3695456-3695879|+	5|scaffold164_size2182133:1460747-1460761|-	5|scaffold_188:381639-381653|+	9|NC_015039.2:2729881-2729907|+	8|KZ861482.1:214003-214026|+	7|scaffold251_size719218:169512-169532|-	5|scaffold287_size708377:623421-623435|+	6|scaffold84_size2545050:532859-532876|+	1.49	0		ATCTCTCCCAGTCTGCACAAAAAGGTTTCATCCAGGCACACAGTGCCTGGGCCATGTCATACCCCAGACTCATCAAAGCACTCCCACAGCTACAGCTCCATATTCAGCATGGCCCCAGGGAAGGGCTCACTGTCTAGGAACACAAAAGCTGTAAAGAGGAGTCGCAGTCTACATCTCATTCTTTAATCAAATGGAGACAA	AACCAGTGTAGATGTTTTTCAAAAAATAACCTGATGCCACATGCTCCGGATTTCTAGTAGAGTAAGTACCTTGTAAGAGTAGCCTGTCACAAGCTTGGCTTTGTCTAGCATGAAGTCTTCTCGTTCAGCGTTATCCACCAGAGCAGTAAAAGGAGACAGAAGATATCCCACAGTTTTCTCCACTCTGGCATTGGTTTGGT
CPSSR_206	AAT	9|NC_006089.4:97560101-97560527|+	N/A	7|scaffold_2:15012293-15012313|+	7|NC_015013.2:44919961-44919981|+	5|KZ860585.1:1223734-1223748|+	N/A	6|scaffold100_size2707488:1541287-1541304|+	N/A	1.33	0.38		GGCCAGACACGAGGGTCGATACAACTTTTTGTCTTCTTTCTCGCTATTTACTTGCACAATGAAAGCCGCTGTTGGTACAGAGATCGAAGAGCTCTACAGAATGGTGCTTTGCACGTTCACAATCGGTCTGTGCCATTGTGAAGTTCTATGAATGACCGAAGAATTACCAAACATATTTTCTAAATAGAAAGGAAAAAAAG	AAATCCTCGGTTCCCATTAAAACAACACCAGGTTGCAATTTGGACACTCGAATGAATTCCAATGTTTTAAAGCTGAGACTTCGAAAGAGAAAGGCATGTTTGCTGCAACATCCGGTGACGGTAATACCTCACTGGGAAAGGTAAGTGGTTAATTTGCATAATTTATAATTTTTATACTAAAGAGCATTTTTATATAAACC
CPSSR_207	AAT	9|NC_006095.4:2287790-2288216|+	N/A	N/A	6|NC_015020.2:8500245-8500262|-	2|KZ860692.1:726789-726794|-	N/A	11|scaffold235_size914415:253415-253447|+	8|scaffold24_size13790976:7689452-7689475|+	3.06	0.38		ACTTCTCTTCGGTTGTCTGATGAATTAAAAAAATTTGAGTACAATTTATCAACAACAAATGCTTGTTTATTATAGCAACATATTACTTCAAACTCATTTGCCAAGTGGCTGCAGATGCTACACATCAAGCTGTTTATTTTCCCAAATATTTTGTGGGTTTGTTATTTTGTTTAAAAAAAAAAAGGCTTGAAAATAATCAA	AAAGAAGAAGAGTAAGAATAAAAATAAAAATTAAAAAAAAAAAAAAAACGGCAATGTTAGAAAAGGTTCGTTAAGGTAGTTTGTGAGGGGCTCCCGGGTTCGTGGCTGTCCAAGTTAGAGGTCACTGATGTCACTACAGTGATAGTGGGATTGGTCAGGTCTGTTAAAGTGGTCGCAGTGCCGGGTGGAGTGAGAGCGCC
CPSSR_208	AATA	4|NC_006089.4:120319568-120319983|+	4|scaffold13_size18637473:13164269-13164284|-	3|scaffold_10:5007253-5007264|+	3|NC_015013.2:64961383-64961394|+	3|KZ861471.1:844513-844524|+	4|scaffold39_size6087090:4083286-4083301|+	3|scaffold151_size3187222:1738017-1738028|-	3|scaffold63_size5556461:5116498-5116509|+	0.48	0		TATCTTTAGCTTCTGATTTTTTTTCCTTTGAAAATAAAAGTGGGAGGTTTGTTTTAACACTCTGCCCTTTTCAGAAAGGTTGTAAGAAGCAATTGAGCCCCCTCTGCAAAAAGCTCCCCTTTTCAAGTTTTCCACTTAATTAAAATACCACATTTTAGCTCGTCAGAAGTAAATTCTTCACCACTACCTTTTAGAGAAAT	ATAGCAGCAGTCCTCTGTCAGTATAAAAGTGTTTCTGTTAGTTTGTATGCACAAAGGGATAATTATATACTTTTAAAGTCCCCATTAAAGAACCAAAAACTGTTTCACAGCTTCCTTATTAAAGATATCTGAATACTGCAGATAGCATTAAAGGCTACAATAGTAGCCAATTAGACTACATTAATATGTAAATTTCTGCT
CPSSR_209	AATA	4|NC_006088.4:146630605-146631020|+	4|scaffold23_size10859023:6574315-6574330|+	4|scaffold_61:2888005-2888020|+	4|NC_015011.2:142141217-142141232|+	4|KZ861064.1:1727974-1727989|+	4|scaffold168_size1388929:1146047-1146062|-	3|scaffold191_size2505130:2362762-2362773|+	N/A	0.35	0.12		AATAGACCAGAAGCCTGCACTAGAAAACTTTCCACTAACAGAAGTACTTGCTTGCAAATGACCAGTGAGACAGACAGAGCTTCTCTTTTGGGTACCCTTTATAAATGAAGTATTCCTGTTCAATACCATTCCATTAAAAAATTCTGCATTAGAGAATTGTAGATGAAGAGGCCTGTAGTCACATAAACCACTAAAATTCT	AGCAACAAAAACACCAAAGCAAGGACATCTAATGAAAAATCCAATTTGCTGATAAATTAATTAAATTCCCTACCGACTCAACCCTGACAGAACACCTCCCACGTGGGAGAGACTGAAAGATGAATTTGCTAATTAATGCTAATACAGAGATTGGAACAATTAGAAGAACAAGCTCACAGCAGAATATCCCTCTTTTCCTC
CPSSR_210	AATA	4|NC_006090.4:5505429-5505844|+	N/A	3|scaffold_7:14782007-14782018|-	3|NC_015012.2:5168990-5169001|+	3|KZ860325.1:400728-400739|-	N/A	3|scaffold36_size11916069:7893374-7893385|-	3|scaffold17_size30478713:26349443-26349454|-	0.37	0.25		TTTTAGCACTGTGCTGAAAAGTTACTGCAGTAATTTCAGTTTATGGCTACTGAAGGCTCAAAGGTACCAAAATTTCTCACTGGAGACACTGTAAGACCTATTGCATTCACCTCGGTATGTATGGCCAGATAATTGACTGTCATGCCTTTGCTGTAGAGCCATTATTCATTGTTTTGGCACAACAGCTCTAACGGAAGAGC	AAATCCCGCCGCTATAAGCATACACTTATCTGACAGGACAACACTAGCAACAGCAGGGATACTTATTTTCCCAGATCTGCACGCAGGAGATGCTCTGTGAATATCACAGATTCTTTGAACGTGAAGAAGATACTTGGGAAAATGACAACAAGCAGACTATACCAGATTATGATGGAATTCATTTTCTGTGAAGGCTTCCA
CPSSR_211	AATA	4|NC_006092.4:9973954-9974369|+	N/A	4|scaffold_57:1039493-1039508|+	4|NC_015015.2:7369818-7369833|+	3|KZ861239.1:644247-644258|-	N/A	4|scaffold68_size3367961:2031717-2031732|-	4|scaffold39_size5282402:3027367-3027382|+	0.37	0.25		GACTCTCTTCTGTTTTGTAAATTTTCCATAAATGGTTTAATAACGTTTTTAGTTCAGCCAAAAAAAAAAACAAGGACTAAAACATTTCATCATCCGTATTGTTGGAGAAATATAAAAGACATATAATTCAATTTAAATAAATCTGTAGCTAGGTTATATCATCCTTATCTCAGTAAAAAGTGTTTTCTTTTACAGTCCTT	CCCACGACTGGGCTTGGAAGGCTTCGGTTGGATAAATCAGGTTTTGGCAGCTCTGTAATTCATGAAACAATACCGCTAGCCCTACTGGAATGGGAGTGGGATGTTTCAAGCTTTATGATTCTGTTCAATTCTGGAGCGTTAATGGGGCTATTTGTAAAGAAAGAAACGTAATGAGTTATCACAAAACACAGCAAGAACTC
CPSSR_212	AATA	4|NC_006102.4:3491404-3491819|+	4|scaffold69_size4786978:1043536-1043551|-	4|scaffold_24:3533216-3533231|+	4|NC_015027.2:3537682-3537697|+	3|KZ861013.1:1976-1987|-	4|scaffold31_size6879294:3410030-3410045|+	4|scaffold11_size9230769:5655192-5655207|-	3|scaffold3_size13246251:3548752-3548763|+	0.43	0		TCCCACATCCCTCCCTCCCAGAATTTGAGATACATTCTCCCTGTAACTGACACTTTCTCATAAGATTTTATTTTGATACATCTTTTGTCCTGCAATGTTTCACCACACAGCAGCACTCTGCTAATCTACACTTCAATAGCAGAATCCACCAGAGGTACAGGTTTAAATAGCACACATTGAGACGGAAACAATGGCTCTAC	AAGCCCTATCACACACTTAAAGCCAAATGCCTGCTGGGACTTTGGTTCAAAAGCACATTTGGAAACTGATCCCTTGAGAAGATATGTTTGTTACAGTGTTTGGCCTCAGGATTTAAAAGGATTTGCTTTTAAACTCTTACTTTACTGCAAGTATGTGACTGGAAGCCTCAGGTGTGAAAGTCTTTTGATGAAAGGGACTA
CPSSR_213	AATA	5|NC_006088.4:63534178-63534597|+	2|scaffold64_size5005829:770140-770147|+	2|scaffold_127:1306123-1306130|-	3|NC_015011.2:58762860-58762871|+	3|KZ860105.1:71551-71562|-	2|scaffold67_size4399036:459323-459330|+	6|scaffold45_size4260854:2916116-2916139|-	3|scaffold64_size4031438:2946847-2946858|-	1.39	0		TTCATGGGTCTGATAACTTCTTACAGAGAATATGTAACTCTTTTGCTTTTGTTAGACAATGGCCAAAAGCAAATTAAATATGCTGCTTAAGGTGGTTCATACCACATGCATACATTTGCCTTTATAATCTCCCCCAAAACACTTCTATCTCCTTCAGCGGGGGAACACACGCTTTGGCTGCTTCTATCACCTGGCTGAAG	AAAAGTTACTGTGTGCAGTTAATATCGAACAGCAGCCTTCTCCAGATGATCCCTGCTGCATCCAATTTCTGCCAAAATGCTTTCTGTTAAACCTCCATCAAACAGACACACGGCGCACAAAAGAAAACCTCATCACCAAGGGAAACTAATCCACCGGTGCGCAATGTAAGCCTGTCAACTTTTTATTATAAGAAGTCATC
CPSSR_214	AATA	5|NC_006094.4:25317795-25318214|+	4|scaffold39_size7527452:2795731-2795746|-	N/A	N/A	N/A	6|scaffold385_size248905:95803-95826|+	4|scaffold78_size3183831:217746-217761|-	N/A	0.83	0.5		GGGAAGCAAGAACGTTACAAAGAGGAAATCATAAAATCATGCCAATGGGAAGTAACACATTCCTTTAAGACCCATTATCCTGATGGAAAAGTGTGCTTGGAATTTGCAGAGATTGTCTGGCTCCATGGATAATTTATCGGTGCCACCAGCTAACATCTAGGAAAGGCTTAAAGCTAACAAAAGACAAGTAATCCATTTAC	GAATTGAAAATGTGTTTCAAAAGCTCGTTGGTGCTTCTCATATTAAACAGCTTACCCTGGTGCATTCCGTCTATGGATTTAGACTATTCTTCACATCATTTGCATGAAGAAGCTTACAGCTCTCCCCAGACAGAGAGAGGATTACACATGTTCATAAGTCAATAGCCTTCACATTTTAAAGTATTTGCTTATTAAAGGAT
CPSSR_215	AATA	6|NC_006089.4:112695533-112695956|+	N/A	4|scaffold_27:2617608-2617623|-	4|NC_015013.2:57456360-57456375|+	4|KZ861177.1:119133-119148|+	N/A	6|scaffold74_size4692142:2041351-2041374|+	4|scaffold53_size6428212:2697027-2697042|-	0.94	0.25		ATTTGCAAAGTCTGACGTGTTTTACTTTGGTCATTTTCACCTCCCTGATAAGACTTTAATCCTTAGAGCTTCTCTGCTTAGTCTTATTGCTCTTCTTGAGTTAGCTCTTAACTAAGGGCTGGAGTCCCTCAGGACGTAAAAACTTTTCAGAAGCAGCTTTAGAAATGAAGTTCAATTTTTGCACCTTTCACTGCATAAAT	AGCCCCAGTTTCCCTAAGTTTACTTCTTCAATTCATTTGACTTCACCGAGTTTATAAAAGTATTTATTCTGATATCTCTTTTCAAGAGATTGGAAACGACTTTCCTCCTCCTAGCAAAATGGGAAATGAGAAATGCTGCCCACGCATACTCCTCTTATTCAAATATATGCATACTGGTAGCAACACAATATTTTTCTTAT
CPSSR_216	AATAA	4|NC_006107.4:2426919-2427338|+	N/A	2|scaffold_222:159636-159645|-	3|NC_015032.2:2279783-2279797|+	2|KZ860977.1:387135-387144|+	N/A	3|scaffold339_size468557:159652-159666|-	N/A	0.75	0.38		TACACACATGGATTTTAAGCTAAATTTCTCAGATCACCTAGTTTCATGGTTGGATTTTGACTTAATACTTGATTTAAGAGCAAAACCCCAGGCGTGTGCAAAACTGGTTGAACATTTCAGGCTTTATTAATCCATTGCCCCAGAGCTCACACTTGGGTTCGTGCTCTTTATCACCCCCAGACTGCAGGGAGAAAACCCTT	AAATATATATACATTTTTAATCAGAGCTCAGAATCCAGTAGGAGAGGCAGCTAAGGGGAAATCCACCTCTTGTCTCCTCTCATCCCATCACAACCACAGAGCAGAGCACATATGCCGCACATCCCACCCAATTACTCACATGTGTGTGAAATTCCCACTAGCTCTGGGGAAACACGAGTACACCAGAAATATAAGAAGGA
CPSSR_217	AATG	4|NC_006089.4:34926066-34926481|+	4|scaffold11_size14555443:7270910-7270925|+	4|scaffold_37:2652538-2652553|+	2|NC_015016.2:33113406-33113413|+	4|KZ861027.1:1996384-1996399|-	4|scaffold94_size2928898:1930880-1930895|+	4|scaffold122_size3197354:948510-948525|-	4|scaffold16_size29560198:28149613-28149628|+	0.66	0		TTAAGAGATACAATTTTTAATCTTATTTGAAACAGTTTCAATACTCCAACATTAAAGTATGCACATATATATTAATGAAGCAGACATGTTAATCCCCCCGATGTCGATGTCTATGAAGCATCTTAGCTCTTACTTCCTTCACCCTCAGTCGTGTGTAAGTAACATGCTGTGGCAACATATGAATACTTTATAGCTCCGGC	AACAGTGACCTAAACTCGAGCAGCAATTAAGGTTTCCATTTCTTTACCCATCAGCTATTGCATATACTCACAGCAAACAAGTGTTTTTTTCTGACATGCACACTTGTCTGTTAATAAGTTAAAGGACTATTTCAGTCAAGAGCCTTTCTGTTTTTCCCCTACACGCTTCGTTTCTTGCTACATGCATTGGAGTTTTCCTC
CPSSR_218	AC	10|NC_006089.4:103999957-104000376|+	9|scaffold18_size26810604:2017730-2017747|-	7|scaffold_83:1996171-1996184|-	9|NC_015013.2:48876490-48876507|+	N/A	9|scaffold29_size7160010:3872531-3872548|+	8|scaffold54_size3846624:1594704-1594719|-	N/A	0.94	0.25		TGGGGACTTGGGCCTCATTCCACTGCTTTAATTTAAATGAATTCCACGAGGAGAGGCAGGCAAACAACTGGCAGCGAAGCCTACAGGGGCTCTGAGGGATGGCAGTGTAGTGCAACAGATTACACCAGCTAGCCCAAGTTTTTTTTTTTTTTTTTTTTTTTTTTTTAAATGAAGATGAAGTTGCTATTGGAAAATTCTAG	ATTCACTGGCTGGTTACAACATTTGGAGCTGGCTTGAAAGCCTGGTGTTCTGCTCCCAATACACACTGCGACCTGAGTGATTACCAGCCTCCTTCCCCTCCTGCCTACATCTGTTCTACATCTGAGGACCTCACTATGTAAAATTTTTACACACAGTGAACACTTTTAACCTCTTGCCTGCTAAATTTTGTGTCACTTTC
CPSSR_219	AC	10|NC_006089.4:5659676-5660095|+	N/A	7|scaffold_9:10192565-10192578|-	7|NC_015016.2:5561413-5561426|+	8|KZ861636.1:1065291-1065306|-	N/A	10|scaffold53_size4300666:3098687-3098706|+	10|scaffold73_size7427632:1482770-1482789|-	1.37	0.25		AAGTGAAAACACTCTGTATTCTTTCCTCCCTCCTCACCATCCTTTCCCCTCACCCTCCTCCACCCCCAAGAAAGAAAATTGCTCAAGGCTTCTCAAATTAGAGAAACTTTATACAGATTCCCTGTGTATTTATGCTGTAATCTTATTCTGACTGTACATATCACCCAGAAAGAGTATGCGATTTTTATATTTATATGCAT	ATACATATACCTATACATATATAAGTATATTGTGAGTTTATAGAGTGACTGACACTCAGAGGACACGACTTACTGATTAAAATGTTTTGTTCTCAGTGGGATTTATTGATCATTAGAAATGAGCTGCTGCCTATAATGAAACTGTTTAATTAGGAAATAGTACATGCATTACCTGCTGAACAAGCATTTATTGGCTGACA
CPSSR_220	AC	10|NC_006088.4:125299554-125299973|+	N/A	11|scaffold_95:2759780-2759801|-	N/A	11|KZ860173.1:2219753-2219774|-	N/A	3|scaffold73_size3251448:2553901-2553906|-	7|scaffold98_size1937809:996163-996176|-	3.07	0.38		CGTAATGTCTGCTTATAATGCCGTGTTACTCGCAAGGTGAGAAAACGAAGAGTCATTTTTAGCATGAAAGTAGCACTTCATACTTTAGAAAACAACATCTCATTAATATAACCAGTAAAAAGTGATTGAGTACAGAGCCAACACCTCAGATAACAAATTTCAAGCTTCAAATCGCACCGCCTTTGTACATGCATATATGT	AGAAACACATACATCAAGCAGGCTCCCAAGGAGTATTTATGACAGCTTGGAGCAGCTCCCTCTCTGCCTGCACACAGAACAAGCCATCCTTCAGGCAGCCCAGCTAGAATCACTGTGCTCAATGACAAATCTTAAAGGACTGAAGTCATGCAGCTACCTGGAAAGAAAAAGGATCCTTCATCGTGTATTTAGAAATGCTA
CPSSR_221	AC	11|NC_006091.4:29415902-29416323|+	N/A	N/A	10|NC_015014.2:8807038-8807057|+	6|KZ859981.1:739015-739026|+	N/A	15|scaffold80_size5997420:1126867-1126896|+	4|scaffold40_size4985346:4302229-4302236|+	3.87	0.38		GACTTAAAGATGTCTGTTTGCCCAGACTCTTCCGAGTGCATCCATTCCTGATGGCCACAGGCAGCTGTAGAACAAGCACACGGCATCCACTTTAAGGAAACATCGTCAGAGCCAGGAAACACAGACTGCAGAAGGAAGAAAACTGAACCTTTATGATGTAGAGCAAAAAAAATGAACAGTTCAGTCATCTCTGGATGTAA	TGAATTCTCAACGCAGGAGCTGAGATGAATGTAAATAAATGTGGATATAAGCACTGGTTATAAACCTGTGGATGTGAAATCGGATGCCAACGTGGAATTGCCTTCAGTTGCCTCATTGATTAATGTACTGGAAAGACTAGCATAACTTTCAAGGACAGCAAGCTCTGTGATCAATTGGCTGGATTTTCTTGAAACCTTTA
CPSSR_222	AC	11|NC_006106.4:5583665-5584086|+	17|scaffold109_size2596415:1403560-1403593|+	13|scaffold_25:5528884-5528909|+	8|NC_015031.2:245006-245021|+	11|KZ860272.1:673462-673483|-	13|scaffold71_size4150245:1376240-1376265|+	8|scaffold22_size5826157:1373175-1373190|+	14|scaffold44_size5134011:559084-559111|+	2.85	0		GCAGACTCGAGCTTGGGGATTACAAATCATTTCCCTCTAGTTGTTACCCTGAAATGAGATCTCGGTATCGTTTGGTGGAACGGCTTCAAGGGCAGCCGTAAGGATGTGCTCATGTGACAGGCAGAGCGGGCAGGAGCCCCACTGAGCTCATCCAGCGCTGCTCAACGGGGACTTTTGCTGTGCTCAGGCTGGAGAGTCTG	ATACAGACACACACAGCAGTGCTCTGTTTCACTGGAAACCTTCCCCTTCCCTGCCACAAAGCCCCGCTCCATCTCCTGCCACCGAAGCTGACGGCTACATTTCAGAAACCTGAACTGCAAGTGGAAATTCCCTGCAGCGCGGTGCTTATTGCATCTCCTGCTGGCACTTGGGGCAAGGGGAAAAAAGTCACATGGCTTTC
CPSSR_223	AC	12|NC_006089.4:112544293-112544716|+	N/A	3|scaffold_27:2769993-2769998|-	3|NC_015013.2:57301702-57301707|+	7|KZ860783.1:488636-488649|+	N/A	3|scaffold74_size4692142:1887964-1887969|+	N/A	3.56	0.38		AATAATGAGGAGTTGCAATTGAGCTAACTGTTGCAGCTAATATTACTGTGTATGAATTATGCAGCCTGAAAGAAGGCATATGTTACCAGCACTCATACAGTCACTTTCCCTTCTTTATCTGGTCTTTAATTTTGGGGTCTCTTAAGTGAATCCATCTTCCTGCTGCAAGGCCAGTGAAACATTTAAGTAAACCCACAGAA	ATACACATACATATATACTAAACTGTTCATACAAGGCCAACTCCATTCCTGCTAGAATTCCAGTTAAATTGCTGAAGTTACACTAGAGATTGATTTTGTTGAATGTTGAATAGACATTGAATCCCATTTTTAGTATAATAGCACATTTATTAAGGTTTTTGGCTGAAGTTTTAAAGTTACACTAATGTAAACAAGAACAT
CPSSR_224	AC	12|NC_006107.4:1421697-1422120|+	4|scaffold150_size1509940:1374746-1374753|+	5|scaffold_164:1376006-1376015|+	6|NC_015032.2:1436827-1436838|+	6|KZ861770.1:112766-112777|-	4|scaffold355_size307646:270011-270018|+	5|scaffold230_size1933334:1378937-1378946|+	4|scaffold117_size1469233:31946-31953|-	2.49	0		TAGCACCAAGAATCTGATATGGGTGTAATTAAAATCAATTAAAACTCAGGAGCAATGATTACATTTGTTGTTTTTGCAGACTTTCTGCCCTTTATTAGTGTCTGGAAGGAGGAGGCAGCTCTCCTTGTGCTGAAAGTGAAGGTGACAGTGTCCTGTCCTCTCTCCAGCAGCAGCCGAACTGTTTTGGCAGTAGGCTAGGA	AGCACAGCGAGAGCAGCAGGAGGTTACGCCAAGGGGATGGGATGGGAAGTCGAGGCCCAATGTGTGCGCCTGGGTGCCTGTATGTATATGCACACACACGTGCGTGGATGGAGCGGGGCTAATCTACACAGAAGTGAAAGGTTGTGCGAGTCCAACACACGCCATGAGCCTCTTTGGTGAGAGGGTGATGGGAAGAGGAA
CPSSR_225	AC	13|NC_006089.4:140838030-140838455|+	N/A	N/A	N/A	N/A	10|scaffold59_size4856038:2721582-2721601|+	13|scaffold81_size6057375:2239208-2239233|-	6|scaffold52_size13817731:2080808-2080819|-	2.87	0.5		GTGATCCCAGGCTTTGCTCTGGTGTCAGAGGTGCCAAGGAGGAAGACCACAATAGGTGCTCAGTGCTACAGCTGATACTGTGCTCTGCATTGAACCAGGAGCAGGATTAAGGCAGTGAAATCAAGGAAAGCATTGCTTTTGCCAGACTACCAGATTACAGTGAAAAAAATAGACCTCGTTATTACAGAGACAAAGATTAA	AAAAGAGAAATATTAAAAGTACCTTCACATTTTCACAACGTTGGTGTTAGATTTCTGGTTCTCCTATTTCACAATACTGCAAAGGATCTTAAGGGGATTGATGGTTCTGCAGGGCAGAGGCTGTGCCTTTATTTTCTTTGGGAAGTACCTTGAGCGCTGTTGGTTCTTGCTACCAGATAGAAATAACAAAAATCTGAAGG
CPSSR_226	AC	13|NC_006092.4:44793650-44794075|+	N/A	16|scaffold_79:2227037-2227068|-	14|NC_015015.2:43921049-43921076|+	14|KZ861793.1:14048434-14048461|+	12|scaffold84_size3246608:2773542-2773565|-	11|scaffold44_size4319906:1997683-1997704|+	N/A	1.6	0.25		GAGACTTAATGCTTTGCTGCCTTATAAAATCCTTTACAAAGTTCACCATGCTCTGTTGCCTACTGATATATACCTGCAGTCTGTAAAACAAACTCCCCTGTATTTATTTAAGTTAGAGAAACGAACTAGAAGCTGACAGTTTCAGGCCCTTCTATCTAATAAGGTTAACCTGCCTTCACTACTAAATATGGCTTTCTAAT	CCTTGACCACCAAAGACTGCCTCTTCCTGAAATCCCCCATTCGTATAAATACAGGAAGTAGAAAGAAGAGAGGCTAAAATCAGACCTTCTTGGTAGTTTGCTTTCATTTCAGTGCTTGTTTAGTCGTCTGCCCTCCGATACTACTGAGCCTGAACTTGGTTTTAAACATCCTCCCCCTGCTGCCCCTTGAAATATCATCT
CPSSR_227	AC	13|NC_006093.4:16447189-16447614|+	N/A	14|scaffold_75:4383162-4383189|+	N/A	7|KZ861600.1:94266-94279|+	N/A	11|scaffold40_size7454331:4392468-4392489|+	N/A	2.68	0.5		ACCATTAATCCTGCATCTTATTTATGTTTTTTTCTGCTTTGGTTGTTTCTTCCAGTTATTCGCAGCAATACGTAGGCCTGTTGCTAGGATTGGATAGCACCAAATTAATCTCTCCAGCAAAGTAACACAATAATACTGACTGTATATAACCTACTCATTTAAAGGTTTATTTTCTGTTCTCGCTCTTGCCATTGTAAGTT	AGATCACAACTTATTTTTGTGTTGATTTTTTTTTCCTTATTGCAGTGGATTACTATTTGGCAATTAATAAATGGAAGTATTGAATTACTGTTGTGTTTGTTGTACACATTATTAAATAAAGCCTGTTCCTGCTATTCCTGTAGCAATGCACGTTTGTACCAGTGCTCTCTGTGGCTCTCAGTGGCTGTGGCCATTCTGAG
CPSSR_228	AC	13|NC_006099.4:17848616-17849041|+	6|scaffold29_size9248467:2058670-2058681|-	7|scaffold_17:2126013-2126026|-	N/A	N/A	9|scaffold96_size2866960:2040097-2040114|-	N/A	N/A	2.68	0.5		TCTGCTATGATTGCTCAACAGAAAATAAACAGATGGGGCTGAGAAAAATCCAAAAGAATAAATGGGGTAGAAACTGCCTGAAGCCTTTTGAACAGCATCAGGGAGGCTTTTCTCTTTTCAAGGAGTTTTCTTCCCCCATTAGAAAAATAAACCTGCTGGAACACGAGATGTGATTGGGTTTAATTTTCAACTACATGAAA	AAATGAGTTTCAGATGCTTTTGGGCAGACAGAAATTCTGCTTGTTTTCCTGGGCCTTGCTGCTGTTTTTAATCTGGTAATTGCCTGATCAATATTGCTATTTTAAACTTATATGAAAATGTGCAAAACATTCTAATGGTAGAGAACATATAGATTCCTTTGCTGTGTTGTGGGACTTCAGCAGCAGTAATTTCAGTAATT
CPSSR_229	AC	14|NC_006088.4:71697416-71697843|+	4|scaffold157_size1404277:37274-37281|-	6|scaffold_66:1931613-1931624|-	6|NC_015011.2:68412401-68412412|+	6|KZ861582.1:421572-421583|-	4|scaffold179_size1303509:33029-33036|-	6|scaffold225_size1562429:1312370-1312381|-	4|scaffold121_size1344171:1060533-1060540|-	3.07	0		AGCAGGGCAGGCTCCAGGGGAAAGGCTTTCTGGGCTGCTGAGGGGAAAACTGAGATGGTGGAAGATCCAAGAAGATTCCCCCAGAAGGCCACGTGTTTTTTTCTTTCACTCCAGAACTCACAGGAAATCTCCAGATTACTCATCCTTTCCCAGGAACCCTAGTTGGAAAAAAACCAAGGGGCCTCACTATTTTCCTACAA	AAAGGAGCCCTGCAATAGACCTTAACACCAGCTGTGCTTGCCCTTGCCAGAACTTCCTGAATCCACCCCCGTTTACCCTAGCTTGCCAAGCAATGCAATGCAAATATTTGAGAGGCCACCTCGTTTCCGCAGCATCTGATGTAAAAATCCGCATCAAATCCAAGCAGTAAAGTCTGTGACTCACAACTACTCAGCAGCCA
CPSSR_230	AC	15|NC_006107.4:2461282-2461711|+	N/A	14|scaffold_222:125018-125045|-	14|NC_015032.2:2313986-2314013|+	N/A	N/A	10|scaffold339_size468557:125104-125123|-	12|scaffold130_size1072916:127190-127213|-	1.79	0.38		CAGAGCGGATGTAGCAAACAAGCCACTTTAACTGAATATGGTAAACAGAGATGGAGTGATTATGGCAAGAATGAACGTAATAGGGTTCTGAGCTGCTTTGAATTGCCTCGACGGACCACAATATCTGATAAAACCAATGGAAAAAGTTCTGGTTTCCTCTTGCATGTAATCGATTATCTTGCTGAGATCTGCTGTTTTGT	TCGCAGACCTCTGAAATTCAGTTACTTGGCGGGGCTGCCAGAAATAACCCCGGGCAGGAGCAGTTAGGCGGTGTTTATTTTTGCCTGGGGTCGGGGCCTCCAGAAGTGAGCTCCCGAAATAAACACCTTTGGTGGCCAGGATGCACACGCACCATGCACAGCTATGCTGCTCCTCAGCGGCTTTAGGACAGAGGGAATAA
CPSSR_231	AC	19|NC_006088.4:194961623-194962060|+	16|scaffold199_size874696:491818-491849|-	15|scaffold_248:91162-91191|+	14|NC_015011.2:189450441-189450468|+	15|KZ861060.1:3581-3610|-	14|scaffold163_size1472219:721257-721284|+	15|scaffold381_size367152:322809-322838|-	N/A	1.59	0.12		CTTCTTCATTTGCAACGCGTCTGCTGTGAAAACATGGCTCCCATGAATTCCACAAACTCTTGCCTCTTGGAGGCAGATAGGAAGTGTCTAATTAATATTTTGTGGCCTGGGTTTGGTTGCATATCACAGATTGTCTCTTGTAACGTGTGAAGCACACCTCCTCGTGGTGCTTTTTCATTCTTGCTGTTCGTATGAGAATG	AAATTAATGTATAGCCAATTGATTGTGACGTGCTTGTGATCTTTGCTTGCTCAAAGGGTTTTTTTTCCAATGATAAATAAATGCTAAAGACGAATACCACCTCCTTGATCTTGTTTTCTCGATAAGAAGCACAGTTAAGTGAAATACCCTTCCAACCATAATCAGATTTGTGTTGCTAGAGCCGCCACTTCCATGCCTGC
CPSSR_232	AC	7|NC_006089.4:108538877-108539290|+	15|scaffold1_size27503529:22856501-22856530|-	7|scaffold_27:6807644-6807657|-	N/A	4|KZ861631.1:244038-244045|-	N/A	4|scaffold276_size702755:296816-296823|-	11|scaffold15_size28466079:27679381-27679402|+	3.92	0.25		TGTTCTGAAGAGGTTCCCATAGCCCGGCTCTGACTTTTATCTATCCCCACAGGATGCACTCCTACACTTTTTCTTCCAGGGTCCCATGCTTCCTGTGGGTGTTCCCACAGCTGCCAATTCAGACAGCTTGGGTCTGGAATAGGCTTTGCACAATCTTGAAGATGCTTTTCTCTCACTAAGTCAAGTGACTCTGTACACAG	AGGCAGATGTTTAGCATCAGGAATCAAAACAGAATTTTCGCACCACACAGCACATTCTTCTCTTCCTGATACCTTTCATTTCCTCTCTACAGGATATGGAGCAATTTTCCTCTTTTGCTGCTTCTCATGTGAACTCAGGAATCTGTGAATTATTCTAGGACATTTGAATTCCCATGTAATCTTCTCAGAGAGGTACAGGG
CPSSR_233	AC	7|NC_006089.4:148122541-148122954|+	4|scaffold60_size5271307:3976675-3976682|+	N/A	N/A	N/A	4|scaffold55_size4963888:937506-937513|-	5|scaffold263_size757113:685939-685948|+	8|scaffold104_size1771080:799257-799272|+	1.62	0.38		ATCAAACTTCATATTGACCTTGGGATGATGCCTACCAAGTTGACTTTTACATGTTTTCACATAATTTTCTAGTCCTGGACATTTTTGTTGAGCAATGTTGGAATGCACATTAAGTTCCATTGGCTTAGTTTAAACACAACAGAACAACCCAGAATTTGGTTAAGTAGATTTGTTGGCTCAAAACATACACACCCACACTG	ATACCCAGGACAGTTGGCTCTGGAAGAGAGAGGAACCAACTGGATCCTTTCAAATGAGATGTGAACCAAACTGTCTTGCAAAAAGGCTTGGTTCAATTCACACGTTGTCTTTCATGCACCTTTTGCACTCCCTGGGTCTGGATGGAAGCAGCCACACCAAAGCCAACACAAGAACCCCAGTTCTTGCAGTAACTCTGGCC
CPSSR_234	AC	7|NC_006089.4:3173599-3174012|+	N/A	N/A	6|NC_015016.2:2689483-2689494|+	4|KZ861184.1:3218439-3218446|+	N/A	7|scaffold53_size4300666:595444-595457|+	6|scaffold73_size7427632:4089752-4089763|-	1.1	0.38		CAGTTGGAGGAGCGCTGCCAGGAATTCCTTCCTTCAGAAGCCAGTTCTGAATGTAAACCACTGGTGAAAAGCTCATTTCTAGCAATAACAGCTATGTCATGTTTCCTGGAACATAGGCAATGTGGAGTATCATACGAAAAGGAAAACAAACACCGGTACATTTTCTGAATCCCCAGTCATAAATTCTCAGCGAGGAAAAA	AACTCAAAGGAAGTGCTTACAGTACCAGAAGAGTTTTCTGTCCCCCTCAATCAGAGCATCAACTGGAGTTACTGTCCCCCTTTTCTGAGCAGGAACAAACCAATAACACTGAGCAAGCAGAATAAAACAAAGACAAAACACATCCACCTTCACTTTTCGAAGTGGGACATGTCGTAAAGCAAGTCATCACACCCATTTTC
CPSSR_235	AC	7|NC_006089.4:96532061-96532474|+	3|scaffold18_size26810604:9563542-9563547|-	3|scaffold_2:14015126-14015131|+	4|NC_015013.2:45902398-45902405|+	7|KZ860585.1:231161-231174|+	3|scaffold54_size8792031:3272849-3272854|+	3|scaffold100_size2707488:543603-543608|+	3|scaffold15_size28466079:15559707-15559712|+	1.69	0		GTTCGATGTTGAACATATGCATACAATAAACACCCGACTTTTAGAAGATGTCATGGAAGCATCTGCTATGCTATATTTTTATGACTGGTATAAAATGAAATAATTGGTATTTACATTTTATTTTCATCTTCAGATGTCATTTCTGCCCACCTCCTCTACACTCACTTAAATATGCAGCAGTACATTAAAGTTAAATCCAG	AAAAGTCAGTTTAAAAGCATTTTTGAACTTCTGAAATTAAAACATTCCCAGAGTAAAAATAATCTTAACTACTGCAAAGTTTTATGCTCTCTTGCACTCGATACTCATTACTGACTACAGCTTAAAATCTATGCTCATTAAGGCCTTTAATACCTGTTGGTGTTCACGTAAGTGAAAGGTGTTTGTGTCTGACTACTTAA
CPSSR_236	AC	7|NC_006088.4:145286868-145287281|+	5|scaffold23_size10859023:5203365-5203374|+	6|scaffold_61:1534281-1534292|+	5|NC_015011.2:141202969-141202978|+	6|KZ861064.1:368749-368760|+	5|scaffold125_size2948195:1159658-1159667|-	6|scaffold191_size2505130:1010544-1010555|+	6|scaffold86_size5106784:4639003-4639014|-	0.66	0		CCTTTGCTTACCATCCACTGAACTACAATTTAAACGTTAAGAATGTATATGAAAATCTGCAAAGTGTGCTGTACAAAGTTTCCTTTGTAGAAGATGAGAGCATTATTTTTAGGCAGTTCTGCAGATGAAGGCAAAACTCTCAAACCTAACTCCAATTACAGCATTTCTAAGGGCCATATACACACACACATACACACTCA	AGCCCAGCACCCCTGTTGTCACTCATTTAAACACAAGGAACTACACTGTTACTGCACAAGATTGAAAAACTAATGAACGCATGGTGTTATTTAGACCACAGGCTCAGTGACTCTGTATTTTTATGGCCAATTTTACCTATAAGAGATCCAACTCAAGACAATCTCTCCAGCATGTAAAATCTAAACATTGTGATTGAAAA
CPSSR_237	AC	7|NC_006088.4:162766550-162766963|+	3|scaffold41_size10021001:2887152-2887157|-	7|scaffold_1:3110538-3110551|+	9|NC_015011.2:158058236-158058253|+	4|KZ861681.1:1177656-1177663|-	3|scaffold149_size1620888:1308136-1308141|-	10|scaffold176_size1450177:1201415-1201434|+	N/A	2.64	0.12		AATTCTGTCAAGGTTGATTTTTACTTTATGTTAGCAATTAGTGACTTGTTGTCATGGAAACCACACTTCACATGATTCTTGAACTTAAATGGCTGAATGTGATCATACAGCAGCCCTTTCTTCTTTAGCCTCAGTAGTTAAAGTCTTGCTTTTGTCTGTGTGCGTCATCTTGATTACAGAATCACATAAAATATCTATAA	AAAACCAGCAGAAAACTACATCAATGAAAATTGAGTATTCAATAATTCATTCTTTAATTAAAGCTCTTCCCTTTCCTATTGCTGTAACCTTTCAAGTGTTAAAGCAGACATAAGAGCTAATTATTTGTATGAAATATCTTTTCTAATTAGCAGTTTGTGAGACAATAATAAATAAAAAAATGGGGATTTAAAATACATTT
CPSSR_238	AC	7|NC_006088.4:167345613-167346026|+	N/A	5|scaffold_1:7785505-7785514|+	N/A	N/A	N/A	5|scaffold153_size2705691:1959835-1959844|+	4|scaffold35_size19355046:12106457-12106464|-	1.09	0.5		TGGTCTGTATTCATTATTCCCTTGTTTAAAAATTTCATTTATGCAGTCAGGAACAATGCCGTGAGATCTAGGCCAACAACTGCACATTCAAACTAACTGGGAAGAAAAGCCAAAGCAAATAGTCCTGGGTTCTGCAGCACACAGCACACACTGGATAATTACCCACCCAAAATATTCAGAGAAAAACAAGTACAGTATTG	AAAAAGTCAAGATTGGTCCACAAATAATTTAGCAGCCAAATCTTGAACTAACAAATTATGAGTTTCAATGAAGCACTCGCAGGGCTCCATTCAGCATCGCAGGAGCTGTGGGACTGTCCCCATTGTTGATGCCCGCTGGAGGACTGCTGGGTGCCAGAGCAGAACACCCTGCCTGCAGGCGTTTGGGAGGTGCTGTGTCC
CPSSR_239	AC	7|NC_006088.4:55951082-55951495|+	4|scaffold120_size2723780:1196526-1196533|+	5|scaffold_34:6665337-6665346|-	5|NC_015011.2:54630721-54630730|+	5|KZ860457.1:1933065-1933074|+	N/A	6|scaffold84_size3364728:1145925-1145936|+	3|scaffold78_size2655808:1200494-1200499|+	1.2	0.12		GTGGGGTTCGTTTTTCTTTCCTGATCTGCCTTCAAAATACGTTGAAACAAAGAAAAAGAGGATAGTAACCACCTACTGAGCTCCTGGGAACGTACTTTTTTATGCTACAGCATACAAAATGCAGTCAGGCGAGGTTCATTTGTTTTAAATCCTTGCATACCTATGGTAGTGCACTTTTTTCCTATACATTTTTAAGACCT	AATCGCTTAATTTTGTTAATGCAATATTAAATGCACACTAAGCCCAATAAAAGTCATTTCCCAATGCTGTATGCATTTATCACAAAACCACTAGCAGAATTCTTTACAATAAAACTGCTAGCCGTACACATGACCAAACTAAATTATCTCGGGAAATGGTTAATATCTGACCATGTGGAAACATTAGAAAGCAGGGCTTT
CPSSR_240	AC	7|NC_006088.4:5972869-5973282|+	8|scaffold16_size17665436:3002128-3002143|+	7|scaffold_87:3061828-3061841|+	8|NC_015011.2:8612529-8612544|-	7|KZ860770.1:316134-316147|-	7|scaffold153_size2892616:1599684-1599697|+	7|scaffold118_size4519499:3044463-3044476|+	6|scaffold9_size47896693:44068775-44068786|-	0.6	0		GGGGGTTAAGAGAGAACATATAGCCAACCTTCACCAAGAGACAGTTATTTTTACAGTTACCACTTCCATTTCCCCACTTGTCCTTATTACACTTGGCTCACATTTCCTCGCCAAGTAATTACTGAGTTGTGTTACTGTATTTTGTTTTGCAGCATAATTTATCTCCTTTTTAAAAAATAAACATCTTGAAATTCAAAGCA	TCTCTCAAAAAATGTGCAATTTAACTCTGTGAACCCTGGTGCCATTAGCACACAATAAAAGTTGTTTTCAATGGATGGATCCTATTTTACCAGGGTGGCACCAGCAGTTTATAGGTTAAAGAAAATGGCCTCATGCCAGTCGAAGCACTTATTTTGCAACAAAAAATTTGAAGCAAGTCTTTCCACTACATCAACTTGTT
CPSSR_241	AC	7|NC_006088.4:60171592-60172005|+	N/A	9|scaffold_34:2424089-2424106|-	9|NC_015011.2:62072833-62072850|+	N/A	N/A	6|scaffold109_size2490079:2033029-2033040|+	N/A	1.3	0.5		AGACCTCTGCTGAGACCTAGCAGACCACATCATGTGTAAATACACCTGTATGGTAGAGTATGTATGGTGCATGCTTACTAAAGGAAACACTAAGCAGTTCTGAGAGAGCAGAAGGGAGAGATTGAGCCCAGGGATCTCCCCTGGGATGGATGCGCAGTTTTCCAAAGAGATGGCACCAAGAGGTGACCTCCCACCTCAAA	AAGAAGATTGTCTTTTCTAGCAAGAAACAGACCCACCTCTGCTTTTCTCATTCTAGCTGGTTTTGTGTTTCCTTCCCATCTGCTTTTATGCACTTTGAAAGCAAATCTAAGTGTTATGTTCACCTCCTGGGGGTGGATGGTTCCTTCACTTGGGCTCTTCCTCCTGTGCTAGGGGGAAAAGGCTTTTTGGAGCCCACTCA
CPSSR_242	AC	7|NC_006088.4:63450136-63450549|+	N/A	6|scaffold_127:1388559-1388570|-	6|NC_015011.2:58834736-58834747|+	6|KZ860105.1:155787-155798|-	N/A	6|scaffold45_size4260854:2999576-2999587|-	6|scaffold64_size4031438:3032920-3032931|-	0.37	0.25		CCCCCCTCCCTGCTCCCCCTTTCTCTCCCTCTCTCTTTCTCTCTCGTTCTGCAGCTCGCTCAAGTACAGCCGCCCTCAGAAAGTGCAAAGCAGCCAGGAGACAGATTGGGCTTTGTTGGTAATTTCCCATGGTGAAAATTTACAAGCCTGCAAGTGCAGTCAGCAAAACCACATGCATATGCTAGACACAAACACCAGGG	GCACACACACAAGTGACCTCTACCGAAGCGGCTCAGGATCACCTTCCCAGGGAGCGCTCCAGAAACAGAGCCGGGGAAGCAGGGAGCGTGCCCCCGCATCACTCCGCCCCAAATACTTTGCCTAAACAAAACAATAAGTTGCCTACGCAGAAGGAAAAAAAAATAAAAAATAAAAAAGGCAAGATACGTATCTCTCTCTA
CPSSR_243	AC	7|NC_006088.4:66505868-66506281|+	N/A	6|scaffold_130:2151960-2151971|-	N/A	N/A	N/A	7|scaffold108_size2496828:2395319-2395332|-	6|scaffold154_size748180:84724-84735|+	0.5	0.5		AAAGAAAACTTTCAGAGATGAATATAAACAAGAGGGAAAAACCCAACCCTTGCTTTTGTAAAAAAAAAAATCCAGAATGCCATTCAAAATAGTTGTTCAAGGTGAAAATTCTTCATTCACATCAACCTTCTTTGTCTTGAAAGAATCAAAAAAGCTTTAAAGCACACATGTATGTATATGTTATTTATATGTATATATAT	CACAGTATGTCACAAAGCAATTTAGAATAAATATCTTTGCCGGAGTCTCTACAAAAAGCTCCCCATAATATTTACTCTTCAGTTAAGTTTGTGACTGCATGTGTATATGCACACACAGACTTTGTACATGTGGGCACTTAAGTGACCAAAGTGCAAAGTTTTTCAGAGTATACCCAAGAGCTGAGTATGTGCCTGCCCAA
CPSSR_244	AC	7|NC_006088.4:89005961-89006374|+	10|scaffold1_size27503529:3915444-3915463|+	8|scaffold_45:466270-466285|+	8|NC_015011.2:86896316-86896331|+	N/A	8|scaffold21_size8507130:3740897-3740912|-	N/A	7|scaffold21_size15336542:14632304-14632317|-	1	0.25		AAAACAAAAACAGCAACAAAAACCTCCATTGGTGGGTTTTGGAATCTCTTAATCCTATTTTTGCTTGTCTCAATACCATGTGCATTTCCTGAAGGGGCTTGTGTGCTGATCTGCACTATTACCATATGTTCTACATATGAAAATAATTCAGTGAGAGTAGTTGTCTATGTTTGTATGCGGTGCATATACACAACATACAA	ATTCTTATTTATACTCATAAATCATTGCTTTCAAGAACAGATGCCCTTCTACTGCTCTGTACCTCAGTGTTTCTACACTCGAGAGTGCCTTAATTTGGAAAAAATTGCAACTGTCACAGCTCTGCTGCAGTAATGGTTTTGTAAGAACCAACTTAATAAAAACATCAAGCCTCTCTGTTCCAAACAATTTTATTATAGTT
CPSSR_245	AC	7|NC_006090.4:103740143-103740556|+	2|scaffold84_size3570448:1733711-1733714|-	3|scaffold_113:1269921-1269926|-	3|NC_015012.2:102201450-102201455|+	3|KZ860076.1:514302-514307|+	3|scaffold62_size4672521:1293652-1293657|-	3|scaffold155_size1638623:1285184-1285189|-	2|scaffold85_size2862091:1217421-1217424|-	1.48	0		TTATGTGTCATCACAAAATGAATGTGCAATCTGCTGTAGTATGTAAGCATGGGGTGTAAAGAGAATTTACAGTATATAGAAAGAGGTTTAAAGTTGTTATCAATAAGTGCTCCATCTGAAATAGCATTTTGTAACAGTAGCTACAACAGTGTATATATCAGACACATACACATAAAAATGCATACATATGTCATAAATGT	AGATATAGGCAGAAATTCACAGCAGCAATATTTGAATACCCCTCTCTTTTTCCTGAGCTCCTTCTGTAACATGAGTGATTTTCCTATGCATATTATTAATGAGCTTGATCCTGTGATTACTGCAGTTACATGCAGAGCTCTGAGAACTTGGGAAAACTTGTTTGGCAAGCAGGCTTCCAAAATGGAATCAGCTCTCCAGA
CPSSR_246	AC	7|NC_006090.4:104149214-104149627|+	N/A	5|scaffold_113:862048-862057|-	5|NC_015012.2:102604876-102604885|+	N/A	N/A	N/A	5|scaffold85_size2862091:800827-800836|-	0.87	0.5		AGATGCAAAGGTGAGCACACCTTGCTACTTCTGTCTAATAGGGTAGAAGTATGTTTAAAAGAGCTCAGAGATGTTGACATTCTTGTGAACTTTTGAAGATTTAAAGCCTGGGAATGTCGGCCTCAGAGGTCACTGCTGATGAGTCTTGTTCCTGCAGTTTTGCAGGTTTCTGCATTAACTTCCCAATAGGAATAACAAAG	AAAAACAACAACCCCCTAAACAGTCAACCCAGTAACAACAAAACACCTCACAATCTATTTTTGAGGGCCTGATCCAAATCCCAAAGCACAAACCTAATCAACTTCGTAATGATTAGAAAGTCTAATGTACTTTCCTGGTAATCGCTGCCTCAAACCCTTAATTTCTGTCTGAGCTATAGCAGATCTTTTTGGACATTAAC
CPSSR_247	AC	7|NC_006090.4:14929104-14929517|+	2|scaffold95_size3198638:2442305-2442308|+	7|scaffold_7:5790222-5790235|-	7|NC_015012.2:10999590-10999603|+	N/A	2|scaffold134_size1855668:872012-872015|+	6|scaffold6_size26573335:25355440-25355451|-	7|scaffold17_size30478713:17104942-17104955|-	2.19	0.12		CAGATACGTGCATTGACATAACCTGTTTATTTGCAAAGAATGCTCGTGACTCTTCAAGCCATGAACACAACAGGAGCACACAGTGGAAAGTCCTGTTGTTTGCAACCTCTGTGTCTGTTCTGCCAATCATTTCTAAGCCGCAGGGAGCTCTGTGGCTCTTCAGCCTGTCATCTCTTGGGTTTTCTCCTTGCTCTGCCACA	ATTGCCAAGCAGTGTTCACACCCATTCAATTGCAGTCACCTCTGCCCAAACATTTGCCTCCGGATTGTACCTTGGCATGGACAGTGGCTCCCATTGTTTCCAGCTACATTACTGCATAAGTGGCTTTCTCCTTTCACACACAAAAAGGAGATATGTAACACCCATTAGCTTTTTGCAGAGCTGATATTTGCTGTAGACCA
CPSSR_248	AC	7|NC_006090.4:32274250-32274663|+	6|scaffold5_size16550558:194543-194554|-	N/A	N/A	N/A	6|scaffold34_size11621461:5543906-5543917|+	4|scaffold6_size26573335:7879667-7879674|-	5|scaffold4_size27439314:804863-804872|+	1.02	0.38		AGTGAGTATGTGTGTCCACTTTAACAGCAGGGGTTTAATGCTTTTATAAATGCTTAATGAAATAAATATAAAGTACAGTTTCATTTTACATCTATGTCTTCATCTTCCTGGGTGTTTGATCTTATGCACGCAGCTGGAAGGTTAAACAAAAAATTATATCCCTACAGTTTCTTAGCAGTGAAAATATTTAACTATCATCA	AAAAAAAAACCCCAATTCCCTCTGTCCCCAGAAAACGAATATAGCAGAGAAATGACATCAGAATTACCTTGTTTGAGGTGTGCAACTTTTTATTCCTTTTCTCCACACAGTATGAAAGTGCTTTTTTTTCCCAGTTTTTCTGTACCACAAACTCCAGCCAACATTATTCTAAAGAATCAGAGGCAGGCGGCGAAGGGAGG
CPSSR_249	AC	7|NC_006091.4:15939551-15939964|+	N/A	7|scaffold_48:5642458-5642471|+	7|NC_015019.2:15705425-15705438|+	7|KZ859822.1:61591-61604|-	N/A	7|scaffold85_size3129306:2410729-2410742|+	3|scaffold32_size6391519:526535-526540|-	1.49	0.25		GGAAAGCTTCAGGAGAATTCTCATTTTGATCAATTTGGGGCTTATCTCACTGCCTCTCCAGGCAATAAAGTCAGTTGCCTGTAGATGGTGTGGAAAGACATGCTATACATACTTGAACTGACAAAAATTGTCTATCCATAAAATCCATCACAAGCAGCTTGAACAATATACACTGGAAAATATAGACAGCCTCTTCCAAA	AATTTTCTCATCCATCACCCATATGTCATCAGAAAAATTGGACAGAACAGGTGCTCTAACACTGAAAAAGACAGATTCATGTCTGCAGAAACATTATGCTAACTGATACAGGCTTTACCAAATTGTTTCAGCCAGGAAAAAAAAAAGTACAAAACCCAGAAACCACCATTTTCAAAACAAAACATTTGGATTTATCTGAA
CPSSR_250	AC	7|NC_006091.4:27095731-27096144|+	N/A	10|scaffold_29:1916076-1916095|+	13|NC_015014.2:6625734-6625759|+	9|KZ861578.1:661156-661173|-	N/A	8|scaffold253_size1182797:469610-469625|-	5|scaffold40_size4985346:2012637-2012646|+	2.49	0.25		TGAAGTGGGGACGCCTTTCTTCTTCATTTGGTCAGCGTGTGAAACAATAATACTCGTAACAAATAGGAGGGAGATGGGGGTGAAAAAAATCTTAACATGATTCAGAAGAAATAATACCTAGCGCACTCCCCCCTAAGCCGGAGCCCCCCTTCCTTCCCCCCCTCCCCGCTCCCTCTCTCGCCACACGCTCGCAGGCGCGG	TCGCACACAGAGTCGCGCACACACATCCACACACAGGCGCACGCACTGTGCTGTGTGCTTTCGGAGGAGGAGGTGGTGGAGGCTTTTGGAAAAGGAGGAAGAGGTGGCGTTGGGGAGGGGGGATCTCTTTCCCCTTTGGAGATGATCGTGCTATTCCTCTTTGCCTCGCTCTGGATGCTGGAGGGGGCCCTCGGCCAGCT
CPSSR_251	AC	7|NC_006091.4:69030884-69031297|+	N/A	4|scaffold_103:1565599-1565606|-	3|NC_015014.2:48239490-48239495|+	6|KZ861101.1:792752-792763|+	N/A	6|scaffold20_size11706964:8704593-8704604|+	N/A	1.47	0.38		ATTTCTCAGTATTTACATAATAAGTCTTTTTGCTCATGAAATTTAAGCAAACAATTCAGTTTTCTTTTTATAGACTTCGGTTTCAAGATGTACTTTTGTATTACAGACATAGTAGCAGGAAGTATTATTACTAAAATATGATTTAACACTATTCTTTCTTTCTACAGAATGAATCCTTTTGTGTCAGATCATATTCATGA	CTACTTACCCAAATATTTTCCAAATGTATATTAGCTTAAAAACCAAACTTGAAGTCTAAAAATACAACGTACATCAGCTGAACAGAGTACTGGAAACTTATCTCTTGTTGAAAGGGCCATCAGTTCTTTTCTGTTCAAGGCTTTGTTCTTTCTAATAATGAAAACCACCTTTGTTCTTCTCCTTTCGCACCTATGATTAA
CPSSR_252	AC	7|NC_006091.4:73815862-73816275|+	N/A	4|scaffold_11:1414618-1414625|+	N/A	N/A	N/A	4|scaffold51_size3938410:1770380-1770387|+	5|scaffold18_size16875931:10269405-10269414|+	1.22	0.5		GCTGTGTTTTATCAAAGGTAACCTGTCTGGCACGCACAACAGCAGTGTCTGATGCACAGCACAACACTGCACTTCATTCTCCCAGCAGCATTTGGAAGATTCACTTAGCTATTATTTCTCCAGATATTGCGAGTGGGAGTCACTCCTCAGTGGAGAGAAACAGACTACTTTATTGACTAAACAGTACTGTTCCTCTGAAA	AAGATGCAGATGAACTGTTAAGTAATTTCCAATCATTTGAAATATTTACATTCATGCTTGTACACATTTTTCATCAGAATACATTCTGTGCTCATTAACAAAGATGCTATTCCATTTAAGTCAAATGGAGATTCTCTGGTGTCTCTTAGCACAGATTTGAAGCCAAGATATGTATCTTACTCAGTTCATTAGACTCTCCT
CPSSR_253	AC	7|NC_006091.4:91093151-91093564|+	N/A	8|scaffold_69:185138-185153|-	8|NC_015014.2:63784812-63784827|+	7|KZ860460.1:300865-300878|+	N/A	8|scaffold113_size3402657:3210975-3210990|+	5|scaffold50_size5062014:189484-189493|-	1.07	0.25		TTGTCATCTGCAGGGCTAGGCAAGGTCAGGAGAATGTTGGTGAAATGTTCTTTTCAGTGTTATTTTCACTGCGATCAAAATGGCTAAAAATAAGCAGGATGACATCCGCGCTATTTTTATTTAGATCTCAGTAATTGAAACACATGGACAAAAGTCCTGCGTTTGATTTTCTTTCATGTGGAATTTACTCTTCCTTCCAA	GAAAAAATTATATGTGTGTATGCATGTGTTTGAATATGCGACAGTCCCATTTATATTCTGTGTTTTACTTATTAAAAACAAAGTTTCAGTCGAAATAAAACATGTGCTGGGCCAGCCAATAATTGTTATTTATTTAGCCAGATGTCACCTCTTGGCGAATGACTGTGCACTTTGGGTTTTAGTCATAAAAAAATAATACA
CPSSR_254	AC	7|NC_006094.4:33123291-33123704|+	2|scaffold85_size4642152:3380994-3380997|-	10|scaffold_44:4886125-4886144|+	9|NC_015017.2:31767368-31767385|+	8|KZ861679.1:2412125-2412140|-	N/A	8|scaffold43_size8400313:4566133-4566148|+	N/A	2.56	0.25		ATCATCTCATATGCCCTGATTGAGTAAGCACTTAGAAGCAGTCCTATCTTTAACAGCATAGCTAGTCCTGCTAATATCCAGGGAATGGAATTAGAGCTTCAGATATTAGCAAAAAGTAATGCAAATGTGAATTAAGAAACATGGTTTTGAAGTAAGTTGACTGAGGATTTTTTATTTCTCCGACTGACTGCAGAAGTTTG	AAAATCAAAGCAAGTATTACTGATATTAATAATTATTAAGAAACTATATGAAGTTGAATATTTTAGGCTGGTAGCTGGAAGGAATTAGGCACTGAAATAACCTTCCAGTTAGCAGAGGGAAATAAAATCCAAACAGCTCTTAGAGCCATCAGCAGCAGAGGCAGCAATGTGGCTGCCTGCAGAACGGAGCTCCCAAAGTC
CPSSR_255	AC	7|NC_006097.4:10370874-10371287|+	N/A	5|scaffold_4:6397486-6397495|+	N/A	5|KZ861728.1:33285-33294|+	N/A	5|scaffold3_size11902854:1746991-1747000|+	5|scaffold22_size20487078:9896459-9896468|+	0.8	0.38		GTTTGATTGTGCTTTTAAATAGTTACTGATTCAGTATGACCTTGAAAGTGACATTTGTGCGTGTCTAAAATATCTTCTCACAAATGAATCTCACACTCTGAAGGTGTACTTCTGCTAAGATTATATATATCTATATAACTATGCTTATTGATCTCTATAGATCTACATAGATATACACATATACATATATTCATATATAT	AAAAGGATATCTTCTGGAACAGCAGTAGAAAGTGCAGTCTATTCTTTTTGAATTGTCTTCGTAATATAAAGTTTTATAATAGTCAATGAAGTTTCCAGATACAAATTGTCTTGGGGTTTGTGAGATCCAAGGGGTTATTTGTGATAATGCAAGTGTCCCATATTACTCTCTTTCCTTACAGGCTGTTTCAAGCTCACTTC
CPSSR_256	AC	7|NC_006097.4:15654052-15654465|+	8|scaffold4_size19517465:4738965-4738980|-	8|scaffold_4:11720931-11720946|+	7|NC_015022.2:14916280-14916293|+	8|KZ859966.1:1249295-1249310|+	8|scaffold16_size9568920:4802231-4802246|-	10|scaffold3_size11902854:7082657-7082676|+	8|scaffold22_size20487078:15350123-15350138|+	0.87	0		CTCCTTTAAAGTAAACTGATTTCCCCACTCCTTTCCCTGTGATATCTATTTTGGAGGCTCTCAACTCCCTGGTGGGCCAGTGGGACATCCCGCAGGCTCTTTATGGCTGGTGGTCTGCAGGAGGGAATAGGATTACATATCTCAGCAGCCAATGGTGCTGCCTGTATGTTCAATAAACTGGCTTAAAAAAATAACAAAAA	AGCATGTCCTTCTTACCCTGCTTTGCGTAGTGTGACCAAACCTACGGAGCCAGTGGGAGAGAGTTCTATAGCGATAACGGTCACCGTTGACTTTCCCTTTCCTGATTTCACCTCTTTCATTATGTCGGAGAGCTTTGTTCCAGACTAGGAGATTATGCAATGGGCCGAGGAGGAGATGTGACTTCAGTGAGATATAGCGC
CPSSR_257	AC	7|NC_006097.4:16079263-16079676|+	N/A	N/A	4|NC_015022.2:15323524-15323531|+	4|KZ859966.1:1676915-1676922|+	N/A	N/A	2|scaffold22_size20487078:15780215-15780218|+	1.79	0.5		GTTTAGTTGATAGCATACTTGGTATGAGAGCATGTGTAATATCTGTTTGATAAGTGTCTTCTCACACCCTGAGGTCTTTTGTAGGCAATTTGCATTCTACAGTGAAAGAAATCAGCTGGAGAGGGTTTATTGTTTTGTATAATAGAAAGGAGTGTGAAAATATTCCAGTCTTGCAGATGGTGTTGGCTCGTTAGCCCTGA	AGAAATATTGTTTCCCCTTAAAAAATAGGGGCTCCCCATCTTTCTTTCACGCAGTATATTTATAGAGGGGAATTCGTAATTTGGTTGTAGTGTAATCAGTAGTTACTGTTGAAAGGAAAACTAATGGGATAAAGTCCTCCTTTGAACTTCAGTATGTTGGCTAGTTTAGAGGTGGCGTAAAGAAAATGCCTCCTTTCTTG
CPSSR_258	AC	7|NC_006098.4:8729432-8729845|+	2|scaffold7_size15308173:2683027-2683030|+	7|scaffold_19:8004502-8004515|+	N/A	7|KZ860827.1:2554394-2554407|-	N/A	3|scaffold9_size8990475:6365686-6365691|+	3|scaffold60_size3879006:1217506-1217511|+	2.19	0.25		TAGTTTCTATTCTGCTGTTTATATTAATGACATATTCCCGTCTAAATATATTGCAGTGCTGAAAAGCCATCAAAACACTTCTAAGGTTGAATGAGTGCAGTTGCATTCATGATTTTTTAATAAAATGATCTCTTTCTATTGAACTGACTTTTTTTTTAACAGAGATTGAGATTGTATTATACATACATACATATATATAT	ATAGTTATGGGAGCATTATAAATACAAACTGCAGCTTCATGTACTGTCTGAATGTTTGATTTCAGTTCATAGCTACACAGTGGGCTGAGAAATGGGAGTTACTGTACATAAAATATGAGGGCAAAAGAGAAAGAAGGATAAAAAAGTGAGAGATACCATTGATTGTATTTTGCATATTGATTAAAAGTCTTATTATTTGA
CPSSR_259	AC	7|NC_006099.4:1581804-1582217|+	6|scaffold129_size1936139:475446-475457|-	8|scaffold_184:314997-315012|+	N/A	7|KZ861014.1:1327235-1327248|+	N/A	N/A	7|scaffold134_size1046413:314170-314183|+	0.63	0.38		ATCTGGCACAAATGAACAAACCAGTCGCACCTGAGTCCTGCTGGAAAAATCCCGGCCTCAGCTTTGAAATGTTGCAGAACATTTCAATTCACAGCTTCTGCATAGAGGGGGCAGGTTTTCAGCATGCGAGCTGAAGGCATTTTAGCCTCAGACTGCCAGCCTGCAGCTGCAGCAGCCCACCTTTCTCTGCTAAACCACCA	GTAAATAAATACACCCCGTTCCTCAAAGCAGGCTCCTGCACCTGCACAGCACCCTGAAGCAGGACCTGCACCCACACTGGGAAGGGCTTAGTGAGGGTGCTAACGTCACACCCAGAGCAGCCACATGCGGCCATAAATTATTCATGCACATTACTCTAATTATGCAAATGCACTAAAAGCTGGAGCATATGCTTCCCTGA
CPSSR_260	AC	7|NC_006100.4:11136262-11136675|+	3|scaffold24_size10827540:6904415-6904420|-	4|scaffold_3:9318089-9318096|+	7|NC_015025.2:10369915-10369928|+	5|KZ860444.1:542264-542273|+	3|scaffold15_size10567887:3205860-3205865|+	7|scaffold8_size12387124:5139232-5139245|+	11|scaffold29_size17170547:7329329-7329350|-	2.52	0		CACTCTCACAGTCTTCCTACTTGTCCACAAACCTCTCAGTTCCCCATCTGTAGAATAGGGAAAACAGCACTTTCTTAAGTCCCAGAGGAGCTATGAAGGTGAAAAGCACTGAAGACTGCCTGGCATTCAGATGCTTTGCAGCTGGAGTATCGCAGATAGTTACGGCGCGGTAATATAAATGCAGTGATATATGTGTGTAT	TCTAAAAGTGTTTGAGAGCATAAATCTGGTTTGAAATCTCGCCCTTGCCTTTAGGGTCTCTAACTACTGATTCCACCTAAAAATAAGCATTAGTAAAAGATGTCAGATCCCAAGCCAAGCCAGCGTAAAAGTATTTAACTTCTTGCATATCAGAGAACGCGTTTTATTTTGGCTCACAAAGGATAGTCTTTCTGACAAAT
CPSSR_261	AC	7|NC_006102.4:12355630-12356043|+	N/A	6|scaffold_116:2253454-2253465|+	N/A	6|KZ860715.1:408884-408895|-	N/A	7|scaffold58_size3651695:3228533-3228546|+	N/A	0.5	0.5		TCCTTTTATTTTTTACAGCACTGGCAATAAGCCTTTACATGTTAACTCTTGGCCTCTCTGGGTAACCTCTTATTTAAAAGCAACTTAATTGACTTTACCAGGCCTGGGCTATTTTTCATTTCTTCCTAGAGGACTCATTACTGGAGATGGATGTTTATAAACTGGATCTGGATCCTTCTCTCCCTCTCTCTCACACACAG	TCTTTTACCCCTTCCTGCCTGTTTACACCAGCAGTCCACAACCGTATCTGTGCCTTCACGCAGCTTGGCTGAGGTTTTGTACTGATGAGCCCATGTAAAAAGGGAACAAACAAAGCCAAACATTTAAGTGCTGAAAGGGAAAATGTTAAAATGCTCAATGGTTTGGGGATTTGTGTGTCACTGAGATGCTCTGGGTTAGA
CPSSR_262	AC	7|NC_006102.4:238851-239264|+	4|scaffold69_size4786978:4256576-4256583|-	N/A	4|NC_015027.2:288847-288854|+	8|KZ859918.1:253313-253328|+	4|scaffold31_size6879294:231032-231039|+	N/A	8|scaffold3_size13246251:237768-237783|+	1.86	0.25		TGATGGAAGGACAGGGTGGTAAAAATCCCTTAATTTAATTTAGCTTCTACTTTTATACATTTAATTACTTACAATAACAGAAAAAAATGCCTAATCTTTCACTAACCATCTTATTGTTCTCATGAATTCAAGAGGTAGCAAAGGTAGCAAGTCTGTCCACACAGACTTGTTCTTTAGTGAGGGAGGAAAGCTAAAAACAT	AAAAATAAAATAAAATAAACAATAATAAAAAAGTACCTAAGGAACTTGTAGCAAGTCCGCCTACATCAAACCCCCTCCCTACCCACCCACCATAGAATTAACCTCAGACCTTCCAGTTCAAACATTCACATAAACGTTACAATGGTTTTTCCTTTAATAAAAGTACCTCTAAGCAAAGAATATTCATACGAAACTACTAG
CPSSR_263	AC	7|NC_006102.4:3896497-3896910|+	N/A	2|scaffold_24:3940845-3940848|+	2|NC_015027.2:3941336-3941339|+	2|KZ861644.1:791197-791200|-	8|scaffold31_size6879294:3823037-3823052|+	N/A	N/A	2.71	0.38		AAATGTGTAAATCCTGTGCATTCATAGCTCAATTTAAATTACAATGATTACAAAATATAAAGCCTAAAAGAGAGGATTTATACATGAGCAGATTTAGCTGAGACAGACTCCCTTGAGACCTAGATTGTGTTTACATGCAAAGTAGACTGTGCCTCCTGAATGATCTTAAATCCTGATGACAATTATTTATATATTTAGCT	CCCAGCGTAGCTCTGGACCACAGTTCCTGCTGTTAGATGCCTTGGGGAATATCTACTAGTTATAGGCTCATCCCTGTTTTCTGGCCGTTGTCCAGAAAAGCACTTTCAATGTGTAAACAGTCCCACTGCCCTCAGTGGGTCTACTCATAGGATGCATAAGACCATAAGAACATATTGCTTAAATGCACAATGGCAACAAC
CPSSR_264	AC	7|NC_006106.4:7751605-7752018|+	N/A	4|scaffold_25:7701426-7701433|+	4|NC_015031.2:7825182-7825189|+	4|KZ860967.1:215919-215926|-	N/A	5|scaffold22_size5826157:3544084-3544093|+	4|scaffold44_size5134011:2773434-2773441|+	1.11	0.25		CTGCCAGCATAGATAGATTTACAAATAAAAATGAAGAGGTATAGTCTCATCTCAGGGAATTACGTGTTCAAATCCTCACGTATGGAGATGAGAATGTAAGTGTTAACGTTCAGAGTCCCCGGCTGCATAGCCCAGGCATTAGGATGGCTTAATGAGTCACTGTCTGAAACCAACAGCAAGCTGAAGTTCCTCTCTCACAT	TTAATTTTGCGTATAATTACTCAGTTCTGAGTAATGACAATTTATTAGTTTTTTCCCATCAAACGCACGAGTTGCTAATGTACAACATGTTGGGATTACACGATGCTCCTTCCAAAGAAGGCTGCAGCCATTAGCGTACCAAGTGTTAAACGTAACCATTCCTTTTATCCCCCTCATCACTGTGTGAAAATATTTTTGAA
CPSSR_265	AC	7|NC_006107.4:13439083-13439496|+	N/A	7|scaffold_88:706752-706765|-	N/A	7|KZ861732.1:709971-709984|-	N/A	7|scaffold203_size1171626:694272-694285|-	6|scaffold8_size9283797:8425002-8425013|+	0.4	0.38		AATAATTCTGGGAATAAACAAATGGCAGAGAGACAAGCTGCCATCACCTGTTGACAGAAAATCGATCATTTAAAAAACTGGCACGGGGAGTGGAATTCCCTATTCTCCCACTTAGTCATCGCATCCTGGTGTGACTCATTTTATTACATGGAGGTTCCCAGTGGTTTTATTTTGAGAGGAGCTTTTGTTAAATAATTTAT	AGACACACATACAAACACACATATAATCTTAAGAAAACAACTAATCTATTTTGATGAGTTGGCATAAGGAGTTATTTGGGAGAGCTCTGGTATGACAAGCTGCCTCTGCTGCTCTACTGCTCAACTACTGTCTGTATGGTTCTTTTTAGTGTGAATTGAATTCCTCAACAATAGCTGGGGAGAAATCTTCTCTAGACTCG
CPSSR_266	AC	7|NC_006127.4:2666509-2666922|+	N/A	3|scaffold_111:2716923-2716928|+	2|NW_011163239.1:108-111|-	4|KZ860428.1:902437-902444|+	5|scaffold218_size946831:640071-640080|-	3|scaffold112_size2974663:254660-254665|-	5|scaffold65_size3616160:2757807-2757816|+	1.55	0.12		CTAAATGAGTTCATTTTCTTGGATAGTAGGAGGATTGAAGCAGGGCAGATAAAAGCTAGAGGCTGTGAACAGAGAGGGTAAAGCCACCCACACATTGTAATAACAACCAGTATTTTAAATCTGGCACTACCTTTGGAAACATTTACGGTTTTAAAACGTAATTATAAAGATACAGGGGTGGGAGGGTGGTAGGAAGAAAG	TGAAAAGAAGAAAAATGAGTGAAACAACTGTTTAATTTCTTGCTGTCATTAATACCAGAGTATCAAATAAAATATCCCAGATGAATAAAAAGGCTCAGTTGAGACAAAAACAAAATTCCACTGGACTGGCCCTGTTTTTTGCAAATAGCAATATGTGTATGCAAAGGAATTCCTTGTCCCTGAAAATGTTTACAGCTCAG
CPSSR_267	AC	8|NC_006089.4:116360360-116360775|+	N/A	N/A	4|NC_015013.2:62450631-62450638|+	N/A	N/A	4|scaffold107_size2532086:1010989-1010996|+	10|scaffold63_size5556461:1020081-1020100|+	2.6	0.5		ATGTGTGCCTTGCAAGCTAATTCTTTACTGTGATGTTTATAGATTCTTCCTGTTGGGTGCTACACTGTGATGTATATCAGCAGTAGCAGTTGCTTCTGGATGTGAATAATACAGGGTGAAAACCAGCAGCTCATGGGCCTGAGGAAGCCTGTTGGTCATAATTTGAGGCTCTGGATAACGCTTTAATGTGGCTCTTGAAG	AACTCTTTCACAAGTCCTGGAAAAAAATGTTTCACAGGGGAAGAAAGAGTGTTAAGTCTGAAAAGACTGACAAAGACTGTAATTTTTCTCCTGTGAGATAATGGTTTGAAGGCAGCAGCAGATAAAAGATTGCCATAAGAATGGCTTAATTCCCCATCTTGTAAAAGGATTAGATAATTCTGTCTCTTTATGGATTCCTT
CPSSR_268	AC	8|NC_006089.4:139435190-139435605|+	N/A	8|scaffold_12:3445050-3445065|-	9|NC_015013.2:83582054-83582071|+	N/A	N/A	7|scaffold81_size6057375:3642675-3642688|-	N/A	0.71	0.5		TCACTACTGTGAAATAAAATTCCTGCTATCCCTCAGTGACATGATTTTTTCCTTTCCCCCTTCAATTACATGTTTTAAATATTTATTATATACCCTGTAGGGTTACTTTTACTCTAGAAAGAGCAAGGGTTAAGCTTCTGTTTTTCAAACAAGAGAAAATGTGTTCAAATAAATCACATTTTTCAACAGCAACAACAATA	AAAGAAAGAAATCCAATATGAAAACAAACTATTCTTAGTTAAAAGGGCAATCACTCTTGAGACTGAAGGCTCTCCTGACTAGCTGCTGTGGCTTCTTCATTATTTACTCATATTACAGTAGCAAGTAAAGGTTTGAAATAAAACAGAGGATTGCATGTGCTGAGCCCTATATGACACAGTATATGCTCACTCTCTAAATA
CPSSR_269	AC	8|NC_006088.4:165676036-165676451|+	N/A	7|scaffold_1:6106030-6106043|+	N/A	7|KZ860437.1:381502-381515|-	N/A	7|scaffold153_size2705691:278774-278787|+	N/A	0.43	0.5		TTGCTCATTAGTCTAGTATCTAATTGCTTATCAGTCACACTCTCAAGCTCCTCATTACTTCACTTACACAGCTACAATAATTAGATTTCACATTTCTTTAGACTCACACCATTGTTTTAGCCTACTGAGGAGGCACTCATATATAATACACATATAGTATGAATTATCTCCTATAATTAGCATATTCATTATAATATATA	ATCATGCTACCATGACAAACTCAAATCTCTCCAGTTTCGAGTGCCCAGAATGCTCCAGCAGCATCTCCAAATGCTTATTTGTCGGTCTCGACTTGCGCGGAGCTTCACCCATCTGTGACCCTTCGTTCACAAACCATGCCTGATCACATCATTTTCTACCTCTCACACACCACCACCACTCGTTTCTACCACAAAACAAA
CPSSR_270	AC	8|NC_006088.4:70142524-70142939|+	10|scaffold207_size584357:287340-287359|+	8|scaffold_66:3475014-3475029|-	7|NC_015011.2:64802912-64802925|+	8|KZ860486.1:295679-295694|+	7|scaffold241_size1205301:265107-265120|-	N/A	6|scaffold156_size1586319:273412-273423|+	1.16	0.12		TCACAGATGAGAGTTAGTATCAGTGATTATATAGGAAATGTTACTTGTCACTTTGTAACCTGCATCTCATATGAAATTCTGTATCACAGTCCCCAGTATGTATATATTTTTAATTATATTTTCAGGCTCATTTACATGCGCATATTGGCTTTCTGCCTGAATGATATCAAAGAGAAAGACCTTATGCTCACACTCAACCA	AAGCACATTTATACATAGAGATGCTCGAGTCTGTACATTTCTGAGAATGGAATCTTCTCTCATCTTTTTCATTCTTAGAAAAGCTTCAGTTCGCCAATAAATCTTTAGGCAATCTTAGCTGATTCAAAGCGCTTTAGAAAAATGTAAAATCACAGAAGATGCAGGTTAATCTCTGCTGCATGTCAGAAGTATCAATGATT
CPSSR_271	AC	8|NC_006091.4:29646709-29647124|+	8|scaffold32_size8784919:3364283-3364298|+	5|scaffold_29:4392498-4392507|+	5|NC_015014.2:9037708-9037717|+	7|KZ861676.1:152046-152059|+	8|scaffold23_size13728972:5273888-5273903|+	5|scaffold80_size5997420:1369143-1369152|+	N/A	1.4	0.12		AAAAAAAATTAGAGAGAAACTGCGATTCTGCCATAGTCCATCTAAGCAGCACCTGTACAACCACCTTTCAGACGTGCTCATATGGCAGAACTGACAGCCTGAACCAAGGAGACGCTCTGAAGGACCCACACGACCCTTCAAATAAATCTCCGCATTTCTATTTGAGCCAATCAATCTGGCTCCCTAAGTGTCAGCTGGTA	ATCCGTCAACATCCAAGTGTGCAGTCACAGGGTAAACTGTATTCACAGTTGGAAACTTAGCAATTGCTTGTGTTTATCTAAAAGATAACCCTGGATTATGCATTTCACACAGCAGAGGTTAAAAATGAGACTGGGGTTTAGTTTAATGCTAGTACGACGTCTCTGTCTGACCCCATGCACACATAAATGTTATCTGCAGT
CPSSR_272	AC	8|NC_006092.4:13840479-13840894|+	8|scaffold36_size7989048:3029442-3029457|-	8|scaffold_57:4892732-4892747|+	9|NC_015015.2:10682922-10682939|+	8|KZ861632.1:162351-162366|-	8|scaffold25_size7394782:6123469-6123484|+	8|scaffold95_size2932302:1086444-1086459|-	8|scaffold82_size2606389:1771098-1771113|+	0.33	0		TTGACACAAAATCAACTGCCTGGATGTGGGGGGATGGAAGAGATTTACCTGCTGCATTCCCAGTGCTGTCTATCTCAGGAACATAACTCTACAGAGCAGTTGTACTGTATCAGCCTGTCTCTTATCTAATGTGTAACCTCCTGGACTGAAGACATAATGTACTGTCTATCCTTTCTGAGATAAAAATAAAGCATATAAAA	AAGACCAGGCCAAAAATTCCCTTTGGGGAACATACTGTGACTAGATAAGAAGGTACTAGCTGGCACGTAGTTACCTCTTCTTTTCCTAACTGGGACACCCAGAGAAAAGTTGGAGCTGGGGCTGCTAGGGAGTAGAGGCTGCAGGGAAGCAGAGCCCAGGCCAGCCTCCCAGGGCCAGCAAAACCAACTGTGCTCAGCTT
CPSSR_273	AC	8|NC_006092.4:14185217-14185632|+	8|scaffold36_size7989048:2677425-2677440|-	6|scaffold_57:5240794-5240805|+	6|NC_015015.2:10321019-10321030|+	6|KZ860694.1:33324-33335|-	N/A	6|scaffold95_size2932302:739035-739046|-	6|scaffold82_size2606389:2127677-2127688|+	0.9	0.12		CTGGAGCGGGACGTGGTCCCATGAAGACAGAGCACAGCATCACTCTGTCAAGGTGGGGAAGAGGCAACCCAGCTACCCCTCCCCACGCCCCAGTGCACTAAGCATGTGCCCCCGTGTTTCTCTGGCTGAGTATCCTAAAGATGCTGCACTAGAGCAGCCCTATACATATATAAATATATATTATATATAATATAAAGAAA	AAAGGAAAAAAAGGTAAATGGTTTTACTGCGATTTTTATTGAGACGTAAATAATATTTCGATTTCTTTTTTGTTTTGTTTTTAATTTATTGAAGCTGTTTCATTCTGGCAATGATTTGCAGACAATGTGGGGCGGTACTTTCAGCTCTATTTTTACTGTGTATGGTATTTAAATCTGAAATACGAGTTTCTAAGCAATAT
CPSSR_274	AC	8|NC_006092.4:22313622-22314037|+	N/A	14|scaffold_8:5561486-5561513|+	8|NC_015015.2:23541693-23541708|+	N/A	N/A	8|scaffold13_size6746683:1149432-1149447|-	10|scaffold2_size38725561:7569951-7569970|+	2.33	0.38		TCCTATGCTGTAATGTCCCAGATGCTATGGGAGGGCTGCAAAGCTTTCTGCCAGTGTGGGGTCCTCACCCGACTGTTGGCGAGATGTGTTTCTCCTTCTCGCTTCCAGAAAGCAGAAAGTTTTGTCCCAGACCTCTCTGTACCCCCACCTAAGCACAGCCCTGCTGAACTGTTTCAAGCTGTCTCTCACTCACCCACCAT	AATGAGAGAAAAATATCTAGAAGTCTATTACTACATATGTATTAATATGTTAATATCACTCTTTTGGAGAATATTAAAATGTTATTACTTTACAGACTATGCTTTATAGTACCTGTGTGAAAGGACCTAGGACACTGGATACGAATAGAGCTATGTTGATATATCATGGTATGTACACGAGAAATTTCCTTTTGTCATAT
CPSSR_275	AC	8|NC_006092.4:33579711-33580126|+	7|scaffold8_size24452080:8230942-8230955|-	N/A	N/A	3|KZ861793.1:2699008-2699013|+	7|scaffold157_size2212004:1079790-1079803|-	N/A	N/A	1.92	0.5		GTAAAAAATCACAAAACATCTCTGATAATAAAGCAGATCATGTGAAAAGCAAGGAGGGAACAATAACAGCTTGCCATATTAATCTTTTTCAAACTCTGAAAGACTACTGCAGTGTGCTTTGATAAGCCAGCCCAGGCAAAATGCGTGCACTTGTGGTTGGTAATTGAAGAAATAGAAAACTTAGCTGCTTTCATCATATA	AAAATTCTTAGCTGCAGTGTTGCTTCATGCCTGCACTTCAGTGTGACTTCACGTGGGCATGGAGGCTTTTCTTTCTCCCTCATAAACCACAAGAATGAAGATGGGTATGATTTTTTGCAAGGGTGAAATAGGTTGTCTGTCAGTTGGATTTAGGCGACAGTCTGTCTGCAGCTCGTAAGATGATCTGTATAGTGCCAGAG
CPSSR_276	AC	8|NC_006092.4:51112960-51113375|+	N/A	5|scaffold_67:779074-779083|-	N/A	6|KZ860685.1:2105732-2105743|-	N/A	3|scaffold35_size4852149:4040950-4040955|+	7|scaffold2_size38725561:37272209-37272222|+	1.72	0.38		AGCAGCTGTTGGCTAAAGCATACTGTATTAAATTTACTTAGCACAAAGCCATTACAACTGTCCTTGGCAAGGCTCCTTCCTTCTAAATCAATTGGATTTTGTGTTGCGCAGTGAAACTCTTGAGGAATGAGCAAGCACATTTACAATTCCCACTACAAGTGAAACCACTGCAAGGTAAACACACACAAGTGTACACAAAT	AATGCTCCATGCCAAAACAAGGGAATCTGGCTCTGAGTTGAATATAAAATCAGACTCAGAACAGTTTTAGCTTCATTACTTTTCTCCTCTTTCTTGTTTGGATTGCTTAAGTCTCTGGCAGACCTGGATACAGAAGTTCTGAAGCCACAGGAGAGCCTGAACTCTTGTTTTATACAGTCCAGCAAGAAGCTGGAAGTATG
CPSSR_277	AC	8|NC_006094.4:32900627-32901042|+	N/A	3|scaffold_44:4664958-4664963|+	N/A	7|KZ861679.1:2633425-2633438|-	N/A	4|scaffold43_size8400313:4344208-4344215|+	6|scaffold56_size8939687:4104674-4104685|-	1.85	0.38		GTGATGAGCGAATCTGTTCTCATGACATTCGTAGCCCCAAGGCAGGTAGAAAACCCAGACAAGCATCCAAACTTTTGTTTATTTGGATCAGACCTGGGGTTTGGACCAACTGAGCTTTACATCAGCAGTTCTGTTATCCTTAAGAGCTCGTTCTTCTTGATTGTGAATTTGAAGTCAGACTCTTATTTTATAATCTCATT	AAAAAAAATCCCAAACAAACAATGTTTAAAAATTAAAGTGCCAGGTGCCAACTCTTTTTCAGTAGTTGGCTACTTCAACTTTGAGCTTTCCATTTTTTATCAGCAAATGATAAACTGAAAATTCAGTGCTCCCAGTCTAGATCTTTCACAAAATTAAAGTGTAAATCTGAAGTGGCCACCTGTAAGCACTAAAACCTGAA
CPSSR_278	AC	8|NC_006095.4:23253038-23253453|+	N/A	4|scaffold_126:1039775-1039782|-	N/A	10|KZ860851.1:151512-151531|+	N/A	N/A	5|scaffold13_size14133478:7021249-7021258|-	2.38	0.5		GTATGCTCTGTGCTCAGCAAAGTAGCATGGCTATACTGTCTCAATTAGTATTTCTAAGCTGCTTTGAGATATTTCTGTGAAATGGAGAACAGGACAAAGGACAGACAGCTAACTTCTACATGGGAGCAGATCTGAACAAGCACAGCACTGAAGAAGATATAAAAACAGCTTGAGAAAACAGCACTGTGATGTTTATACCA	AAAAGAATGCAAATGAAATCTTCCAGCATTATTGACAGTAACATCGAGGTTACGGTATGTGTGTATATCATGTCTTATTGCTGATTGAGATTATCGTTAGTGTTTATTCAATCAATATCAGCATGTCTGAGGGGACTGAAAAGGCACTAATAAGGACACACACTGTTTAGGGTAAACACAGAGCTGATTATAGTGACACT
CPSSR_279	AC	8|NC_006097.4:10293888-10294303|+	N/A	N/A	7|NC_015022.2:9526575-9526588|+	7|KZ860765.1:1302012-1302025|+	N/A	4|scaffold3_size11902854:1673215-1673222|+	N/A	1.5	0.5		ACAAACTGATTTCAATTAGAGCAAGCTATGCCAAGAGCTAATTTCCATTCCCACATGAAGACCAAAGCCATTTAAATAGTTTGAACTACATTTGAGATAAAAAGGTTAACAGTAGCTTATATGATGATTTTTGTATTATTTGTTCAAGTAACAGTGAAGTATATTTCCCCATTTTGGGATGAGGAGTGGTTTTACACATA	AAAATTTTCCATAATTTGTCTTACTGCTTCTCAAAGGAACTTTTCCAAGTTAAAATATTTCTTCCTCCTTTTTAAACTAAAATCATTACGGGAGAGACTGCTGGGACAACACATCGTAATTACTAAAATGAGCTATTCTAATCAGTGATATTTGTCCCTTATTACTATGCAGTAAAATCAGTGACATCAAGTCAGTAAAC
CPSSR_280	AC	8|NC_006097.4:18638853-18639268|+	N/A	7|scaffold_4:14713010-14713023|+	7|NC_015022.2:17873302-17873315|+	4|KZ860516.1:96486-96493|-	N/A	5|scaffold3_size11902854:10071113-10071122|+	4|scaffold22_size20487078:18370690-18370697|+	1.57	0.25		CTAAGTTGCAAGTTCCAGTCATTAGATCTTATTAAGTAAGGTTGAAAAGTCCCCCACTATCAGATCCCTTTTTGAAGTTCGTCTATGTAGTAATAAAATTCTCTCTTAATTTTTAGGAGATGGTCTTTGGAGAGAGGCCTAAACATAGCAATGAGGATAACAAAACAAGATTTAAATTGGCAGAGAAACAGAAAAAAAAA	AAAAAAACCCAACCCCAAAGCCCATCCCTTCCCTTCCCCCCAAGAACTTTAAGGAACTGAATTGAAAATGAAAGCTGGGAAATTTCAGGTTTGTGGTTGCATCCACCCACCTCCGTCTGCTCTGCAGCTGCAGGAGATAGCAGAGTTCGCCCAAGAGGTGGTTTTGAAATAAAAAGTGCAGTGTTCTTATCTCACACGTA
CPSSR_281	AC	8|NC_006100.4:10760328-10760743|+	5|scaffold24_size10827540:7291638-7291647|-	7|scaffold_3:8940335-8940348|+	7|NC_015025.2:9990213-9990226|+	7|KZ860444.1:164904-164917|+	5|scaffold15_size10567887:2827398-2827407|+	7|scaffold8_size12387124:4760723-4760736|+	7|scaffold29_size17170547:7714507-7714520|-	0.99	0		TCACAAATGTATCCTTTTTCTCATGTATATTTGATACCAGGCTCCAGTCTAATCTGATAAAGTGCACTTTGCCTGTGGTGTCTTACAATAAGCTGGCTGCATTAGTGCCGGGAAAAATCAATACCGATTTATAATTTACCATCGCAAAAACCTATCACTTTTTATGACCCTCCATCCTGGCTCATTAATATTACATTAAA	CACTGCAACAGGGCAAGATCGTAAGCTTGTCAGGTTTGCAGTCATAAAGAAAGCTTTAATTGGTCTTAGTTTGGGAATTCAGCATTAGATTTTGTTTATTTGCTTGATTGTTGTTTGAAAGAAAATATTCCTGACTTTCAGTGGATTTTAAAATTGCATCCTGGTAATGCATTGATTTCTCGGCCATCTCCTTTCAGTTT
CPSSR_282	AC	8|NC_006101.4:10343690-10344105|+	7|scaffold15_size13196501:2071373-2071386|-	6|scaffold_14:3392619-3392630|-	5|NC_015026.2:3323557-3323566|+	5|KZ860517.1:2279693-2279702|+	4|scaffold6_size12608080:10301005-10301012|+	5|scaffold25_size5409597:3739000-3739009|+	5|scaffold5_size14065818:10430410-10430419|+	1.22	0		TAGCTGTGGCAGACATAACTTGATTCATTAGTAGTCAGGATGAGTAACCTTTTCATTCCAGTACACAGCACTTATTGTGGCTGCCAGGCACCTCCGTGCTGATTTACAATCGCTCGGCTTTGACGTGAGTGGGGGAGTTCTATTTCTCTCCGAGTGGGACCAAGAGCATAAGTGTGGGCTTACAAAAATATTGATCCAAA	AAAGGCACGGGAGGAGGACAAAGTACCAATTCAAGTTACATCTCTTGCTAGGAAATAGTGTTTAAGCTATAAAAGAAAACAAACAAAACCCTACACAGTCTTATCAAAGACCACAGAAAAAAAGCAACCTGCTTACTAACACACACACAGAGTGAGAGCTGTGATGCAAACAACTGCATTCTATTTTAAACACGGAAACC
CPSSR_283	AC	8|NC_006101.4:2411036-2411451|+	8|scaffold15_size13196501:10035561-10035576|-	N/A	13|NC_015026.2:11092201-11092226|+	9|KZ860261.1:415580-415597|+	9|scaffold6_size12608080:2331549-2331566|+	15|scaffold14_size6635043:2430867-2430896|+	10|scaffold5_size14065818:2393469-2393488|+	2.49	0.12		GGATTTCCATATCCAGTCACTCAGCCCTGCTTATCTTCATGTATGGCTGCCTCATGTTTAACACACAATTACATTTTCTCCCTCCAATTCCATTACAAATGGAATCGGGGAGGCATTGTTTGAAGAAATGTACTGCTTCAGTTCTAGTTATGTCGTACAATGCACGGAACACTGGAAAAAATCTAGACACCAAAGAGTCA	GCGTTCCCGGAGCCGGCTGGGAGCGCACCCGCACCCGTATTTACCGCAACGCAACGCGGAGGGGCGGCGGGGAGGGGGCCGGGGCAGAGATAACCAAGCGATGGGAAGTTAATTAATTGCATTAAACTATTGACTAACTACCTAGCTCGATCGTAATTCATTTAGAGAATATTAAAATCTGAGGAACAATAATAAAATTG
CPSSR_284	AC	9|NC_006088.4:5847385-5847802|+	10|scaffold16_size17665436:2873959-2873978|+	14|scaffold_87:2935379-2935406|+	11|NC_015011.2:8741796-8741817|-	9|KZ860770.1:441597-441614|-	9|scaffold153_size2892616:1469839-1469856|+	13|scaffold118_size4519499:2918606-2918631|+	11|scaffold9_size47896693:44194674-44194695|-	1.79	0		CCTTTTTAAAGAGCGTAGGCAACTAATCGGCAGCAACCAGCCGCATAGCTGGAGTGTTTTCCATTCTAGGCAATATCATACTAATTTGATGCACACATGGATGCTTCACACAATCTGCAAATTCATCGCTGGCATCTTGCATTAGTCATCTGACAGATTGCCAAGTGTTTCATATTCCTTTCATGTGACTTTATTACAAA	CCCAGCACTGCCTTATTTCTGCCAGTAGCCAGTTCAGTGAGAATTCGCAGCAGTTCTGTTTACAACGGCCATGGAGAGAAATCTGTACTTACTTGCCACTCTCCTCTGCTTTAAAATGCAAAAGTACTGGCTTGCGTTGTGCAGCACTCTTCTTATATAATGACATTAAGCAGCAGCCTGCAGAGAAAACCAGACTCAAT
CPSSR_285	AC	9|NC_006092.4:56287558-56287975|+	N/A	4|scaffold_110:1218154-1218161|+	3|NC_015015.2:55363139-55363144|+	4|KZ860379.1:142098-142105|+	N/A	4|scaffold33_size4999001:645805-645812|-	N/A	2.14	0.38		GCAAGCTGTAATCATGCCTCAGCAACCCTCCCACCAATCCACGTGTTTAAGTGCATCAAGGAGGAGACGAGAGCCAACCTATCACCCCATAACCACCCTGTGAGCTCCCACCCATGCAGGGAAAGCCTCACGCCGCTGTGCATTTTGTACCAGGCTCTAACCCATTAAAAGCTACTTTAAACAAAAATAAATGTGTTTTT	TAAGCTGTAAAGAGGTTTACTAAATTTAGCATGCAACCCAATCCTAGCAGCAGTGTAGCAAGGGCTGGGGATATGGAAGTGACCTTAAAGGAAGGTAACAAGTGAGGACTGAAGGTAGTGCCTAGCAAGCAGAAATCCTAACACACCCCACAAATCCTCCCTGAAGCCTGGCAGTTTCTAAGGCTTTGAGATACTGCCTC
CPSSR_286	AC	9|NC_006094.4:3639211-3639628|+	N/A	4|scaffold_51:2217924-2217931|-	N/A	N/A	N/A	4|scaffold98_size4372585:2171769-2171776|-	8|scaffold14_size14507889:12040242-12040257|+	2.28	0.5		GGCAAATATACAGTATTATAATTACATCACTGCAAAGTCACCTCTGAAGGTACCCTAGGTCTTTAAAGTGTTACAAAGAGTACGTACCTTAATATCTTTTTTCAATTCAACTATGTTTTTTTCTTTTTCCTGTTTTTAATATAAAACTACACTTGAGTACAAAAATATGTAAACAGACTGTACAGCCAATGAACAAAAAA	AAAAAAAAAAACCCTAGACAGCCCCAAGCTACAGGAGATAAGAGCAGGCCCAGACTTAAAGCTAAGAGAAGGAAAAGGGGGAGAAAGAGAAAACAACTGAAAACCGAAGGAAAATGCTGCATGATGGTGGAAGGGAACAAGTTCAAGCTCTGAGAACGCTTGACAATTAGTCAAAAGAATCGATCACAGTTTCAGAATCT
CPSSR_287	AC	9|NC_006096.4:17790645-17791062|+	5|scaffold3_size20080907:15044521-15044530|+	5|scaffold_28:6310100-6310109|-	4|NC_015021.2:17245686-17245693|+	7|KZ861745.1:1554963-1554976|-	8|scaffold1_size20886872:15817838-15817853|-	5|scaffold7_size10969662:4598612-4598621|+	8|scaffold12_size11284031:4674786-4674801|+	1.73	0		TATTAGCAACAGAAGTCTATCTTGTGAGATAGTTTTGAGAACCTGATACAAGTGTGATTTTGTTTCATATTGGCAGAGAATATAGGAAATGCTGTTTGACTCCCTTCACAGCATGGATTAGCAAAATTAGACTTGTCTCCTTTGCACTAACAAGCCCCAGAACAGACTGTGAGCTATTAAATAAAGGAAACTCCTTTCAG	AAAAGCTGTGGGAAAATAAATCACATAGGCTTCTAGGTGGATAGATTATTACAGAGTTCATATCTGTAGGGCATCTTCTCTGCAGGATTTTTCTGTGCACAGTGATATGGCTGTATGGTTTTATTTACATTTTCTTAACAGTTCACATGACTTGTTTCTGTGGGGAATGCTGCAGTCGCCTGGAATACCCTTTTATATTT
CPSSR_288	AC	9|NC_006098.4:9229131-9229548|+	N/A	8|scaffold_19:8503393-8503408|+	N/A	15|KZ860827.1:2056857-2056886|-	N/A	5|scaffold9_size8990475:6867317-6867326|+	6|scaffold60_size3879006:1724190-1724201|+	3.5	0.38		GTGGCCCTGCGAACAGCAGCCTGCATCATTCTACCTTTACAGCCATAAAAAACAATTGCCAAGACTTTCGGTTCATTCTTCTGCAGAACGAGGTCCAAAAGAACTAATTATGAAAAGGAAAACCCTTGTTGCCAAGCGAGCCTCAATTATCACATCAGCAGCCATATTCTTTTGTGTAAACTGTCTTAAAAAAAAACAAA	AAAGAGCAAGAACTCTCTTGGGATTGTTACTGATGAAGCCTCTTATTTTCTCTAGAGTGATGGTCCTCGGGGAATTCCGTGAGTTGTGAGAAAACCAAGGTGTTGCAGTGTAATGTAACATTATGATTTAAACATGATTATCATTTCTCTTAAGTGCTGAATCCGCAGTATCTTTTTCTGCACACTTTTAAGAAATGTGC
CPSSR_289	AC	9|NC_006104.4:4211241-4211658|+	9|scaffold25_size9965132:3487778-3487795|+	12|scaffold_22:6762091-6762114|-	9|NC_015029.2:3564025-3564042|+	9|KZ861736.1:912468-912485|+	9|scaffold1_size20886872:6604960-6604977|-	12|scaffold55_size6822587:3268552-3268575|-	N/A	1.36	0.12		TTAGTCCCCTCTGTTAAAAGGCTGTTAATTTAATGGCCTACATAACCAATATTCACTTAAATCAAACCCCTGTGAAGCCTTCGCTTTGATGCAGGAGTCTGAAGAATTAAGAGAAACTTCCCAAGGCGAGAAGGTGACTCAGATTAGGGAACCTGCCATGAGATCTAATTCCTTCAATTATTTTTGTTGCTGAATGAAAT	ATATAAATAAGTGAACAGACTTGCAGAGACAAAAGAACATTTCCATTTTGCAGCAATGATCACAATGTAAAAAGGCTCCATCTCCATGGAAACGGCCCTAAGCCTCATCATATCTAATGGTGATTTTCCAAAGAAGCCCTTGAAACATCTTTTGTTTCTTGCTTTGAAGTCAAAAGAAATGGTTGAGTGCCAAGAAGAGG
CPSSR_290	AC	9|NC_006109.4:508945-509362|+	6|scaffold155_size1800308:807532-807543|+	7|scaffold_167:483618-483631|+	N/A	7|KZ861439.1:473123-473136|+	6|scaffold160_size1507474:469830-469841|+	14|scaffold183_size1409315:927100-927127|-	4|scaffold118_size1420799:906642-906649|-	2.97	0.12		GAGCCTTCCACTGGGCAGAACATGCCACAGAATTTCTGCCGGGGCTTCGGACTGCCCGAGCCCAGGTTTTTGAAGAAGGCTGGCACTTCTTCCTCCTCGCCTTGCCGGCCAGACTGCTTCTTCTCAGCCATGGCTTGTGTGATCTCCCTGCTAAGGGGAAATAACAACAGCGGTAACCAGGAGGATCCTTCACACACACT	AAGCAAAAAGAGGAGGAAAAAAAAAAAGATCGCTCAGGGTCCTAGAGACACGGCAGCATCAATTGCAAAGGGCTGTGCCTGGCAAATCCCCTGCCCCCATCGATACAATATAGTCTGTGGCTCGCTCTCTTTTCTTTGATGCAGTGCAAAGTTGAGGGAAGGTTGGGGCAGATCCTGCTGCAATCAAGGGAGGAGGGTTC
CPSSR_291	ACA	5|NC_006089.4:57294233-57294647|+	5|scaffold79_size3641500:955254-955268|+	4|scaffold_118:741480-741491|+	4|NC_015013.2:3984753-3984764|+	4|KZ861791.1:235364-235375|+	N/A	4|scaffold63_size3520195:355608-355619|+	4|scaffold108_size4201377:1797193-1797204|+	0.45	0.12		TGCACCAGGTGTCCGCTGCATTCAAATGATACTATTATTCATAGACTGAAGCAGAGTATTAAAACTCCCCCCAAAAATAATTTGCAACTGAATAAAGATATAATCCTGGAAATATAACTCTCCATTAAGGGTCCCCATTAGCAACACAAGAGCCCCATTGTAAAGGAGTTATGTATATTTATCAAGTTAAAAAAAAAAAC	AAAAAACTTCTCTCAGTGCTTACATGTTAATAGAAAACTTTTATAGCCCTAGTCTCGGAACTAGTAATGCATAAAATGTAAAGCATCTATTATTCTTTGGCAAACTATTTAACATTTGACAGGGAATTGCTAAAACTTGAATAGTGTTCTAGCAAAGGGTTGGATAATGTGATCTCTGCTAACTAAGGGGCCGCCATGAA
CPSSR_292	ACA	5|NT_456270.1:8425-8839|+	N/A	5|scaffold_21:1022968-1022982|+	5|NC_015011.2:16417592-16417606|+	4|KZ860739.1:384134-384145|-	6|scaffold42_size5711620:5536933-5536950|+	5|scaffold224_size2412371:2214249-2214263|-	5|scaffold9_size47896693:32126893-32126907|-	0.53	0.12		AGTCTGATTGATGACAGCTATGGAACCTTTCCTTAGTCACTAAGCTGCACTAATTTGCAAGCTAAAACAATATTAGCAAATTGTTAATGATCCATGAAACTGCTGCAGCAACCTTAAATGTTATGCTCAGAACTTTCTTACAACTAAAGCAGCTTACCTAAATTCCCACAATGGACACAAAATGAGGTGGCATTTATAAG	AAAATAATAATTGTGGAAGTGACAGGCTTGCCTGATGCAGTACTTTACTGTGAATAATTTGTATTGAGGGCATGTGAACAATTAACATTAAAACCCAGACCTCGATTGGATTTAATTTTCATGTTGAGTTAAAGCTGGTGCACACATTTTCTCTCTGTGCTTAATGGCTGTAATTTTCCTCTATTTCCATCAATGTGTGG
CPSSR_293	ACA	5|NC_006088.4:18059882-18060296|+	N/A	5|scaffold_21:1022968-1022982|+	5|NC_015011.2:16417592-16417606|+	4|KZ860739.1:384134-384145|-	6|scaffold42_size5711620:5536933-5536950|+	5|scaffold224_size2412371:2214249-2214263|-	5|scaffold9_size47896693:32126893-32126907|-	0.53	0.12		AGTCTGATTGATGACAGCTATGGAACCTTTCCTTAGTCACTAAGCTGCACTAATTTGCAAGCTAAAACAATATTAGCAAATTGTTAATGATCCATGAAACTGCTGCAGCAACCTTAAATGTTATGCTCAGAACTTTCTTACAACTAAAGCAGCTTACCTAAATTCCCACAATGGACACAAAATGAGGTGGCATTTATAAG	AAAATAATAATTGTGGAAGTGACAGGCTTGCCTGATGCAGTACTTTACTGTGAATAATTTGTATTGAGGGCATGTGAACAATTAACATTAAAACCCAGACCTCGATTGGATTTAATTTTCATGTTGAGTTAAAGCTGGTGCACACATTTTCTCTCTGTGCTTAATGGCTGTAATTTTCCTCTATTTCCATCAATGTGTGG
CPSSR_294	ACA	5|NC_006090.4:62585132-62585546|+	N/A	2|scaffold_15:10420973-10420978|-	3|NC_015012.2:61532803-61532811|+	4|KZ859968.1:90218-90229|-	N/A	N/A	N/A	1.12	0.5		TTGCTGTTGCATCTGTGCTTGTATATCAGCTGTACTGTGTAAACATTACCACAGCATAAATGATTAATAATGGAGTGAGACAATGTGATTGATATAACTAGAAAGCAAATCCAGTTGTGTATTGACCGCACTATTCTACTTCCCCTGCAGCCTAACTCTGGGACTTAATGAAACAAAAGGAGTACATTAAATTTATGCTG	AAAAATGTAGCAGGGAACTTTTAGCTATTCCAGGGACCATCTGTAAAGGTTAGTTGGCTTAGAGCAGCAGTAAGCCTAAATCTTTATGGGGAAAATGTATGATGATGTAATATGGTCATCCCAAATGCGTGGATATAAAAACTTTATAGTACATCACGCTTTGCAAGGCACTATAAAGGTTTTATAGCTGTGCATTTGGG
CPSSR_295	ACA	5|NC_006091.4:30957759-30958173|+	N/A	5|scaffold_29:5699787-5699801|+	4|NC_015014.2:10318356-10318367|+	2|KZ861676.1:1427988-1427993|+	N/A	5|scaffold80_size5997420:2664296-2664310|+	4|scaffold28_size13960756:13678278-13678289|-	1.07	0.25		CCTCTCCCTTTTCTGGCAAACACACTCTGTCCTTTTTATTGTGGAGCCAGAGACTGTGCCTTTAATATTACTATTAAGGTGCAATACAGGATGCAATTTGATAAGATGATGATATAAATGCACCAAATACCACTGGTATTCAGTTTTGAAACTCCTTTGATTTTTTTCTAATCAATTCTCTACATCAATAAATAAAAGCC	GAAAAAACCCTTTTTCTTATTAGACTGCCAGAGATCCCAAAATCTAGTTGATATCTGTTTCCAATTTGTCTTTATGGAAAGGAGGCCAAAGAGTTGCTTTTCTTCCTTTTTGCAGAATGCAGCCAAAATGTAGTCTAACCTGGGTGCACCCACCCACATTCACCAGAATATGCATTCTAGCCATGACTCAAGTTAATAAA
CPSSR_296	ACA	5|NC_006092.4:47862408-47862822|+	N/A	2|scaffold_67:4043582-4043587|-	N/A	N/A	2|scaffold88_size3203826:2820664-2820669|-	2|scaffold35_size4852149:767578-767583|+	N/A	1.3	0.5		CTTTACAGAAACTGAATTTCACTTCTCACAAATAGGTAATAATCATCCAGCCTGGTTCAACCATACCTGGTAAAACCTTGATGCAAGGGGGCCAGGCAACTTTGAAGATATTTAGAGCCCTGTGGGAACAGCACATTTTTGTAGGCCATTTCTGACAAAAAAATATATATATATACAACTAAAATTATTTCTGAACAACG	AAAAAAAAATTAAAAAAAAAAAGCACTTAATTATTCTGTTTTGTTTCTTTTACTCAAAGGTCGTCTAACAACCCCCCTTTTTTTTTTTTTTTCCTGTACAATAAGGACTTCACATACAAATTTTTTTTTTATTATTTTTGAAATATTTTATCCTGCCAAATTAAAAAAATATATTATGGCAGCCTGTTTGTTTGTTTTTA
CPSSR_297	ACA	6|NC_006091.4:60693487-60693904|+	5|scaffold47_size6991323:1152510-1152524|-	3|scaffold_157:1139588-1139596|-	5|NC_015014.2:39697465-39697479|+	6|KZ861067.1:1109135-1109152|-	5|scaffold155_size1549623:339561-339575|+	6|scaffold20_size11706964:339728-339745|+	5|scaffold112_size1511902:344892-344906|+	0.93	0		AATGATTAGAGGCAGAGACACGACCCAGCCTTCAGCGTACAGCTTTGGAGCTATGTGTCACAGAGCATTTACGAGCTGCTGCCGAGTTATGGCCCTCAAGATCCAAGTCCCCTGATCTCCTACTGCGGCATTACTCAGTGCTTGGTTCAACACACAGGAATTCCAACAGGATCGTAACTTTCAGAAAGAAAAAAAAGACG	AAAAAAAGCATTTTCCCCTTTAAAGCAATTACATTTTGGTTAATACCGAGCCACAATTGTTAGCCCAACACCCACACAATCTGTACAAGCTACAGCAAAATGAATACACCCAGCAGAGCCCTTATCTGTTGTAGCACCAACAGAAAGGGGACTGGCCAATTTACCTTCATCAGCCTCAATAGCCTCAACAGTAGCTGAAG
CPSSR_298	ACA	6|NC_006106.4:640595-641012|+	N/A	6|scaffold_25:591519-591536|+	5|NC_015031.2:5070878-5070892|+	3|KZ859869.1:581221-581229|+	N/A	N/A	5|scaffold66_size4290796:3642576-3642590|-	1.1	0.38		TGGGGCACGGCACCGGGATGGTGCTCCACGGTGTCTCCTGGGGCACGTGGAGGGAGGAGAAGGGCCTCCCCTCGGTGAGAGGCAGCGGGATGCCAAGCTGGGGCAGCAGGGCCCGGCCTCAAGGACAGGCCCGATCCGGGGCAGCGGCTGAGCACAGAGCCGGCACACAGCCCTGGAACAGACAGGGAGGTGGAAAAAAC	AAAAAGCACTTACAAAGCAGTTGAGCATGGAGCAGGAGACGCGGCCTGGCAGACTCATGTTCACTTCCCGAGGCGGCAGCTGGGCGCAAGCAGCATCTCCCTCCTCAGGCCCCGTGCTGCTGCCGGCAGCGGCTGCCGGGCGCCGGCGCAGGGATTGCCGCAGCCTCGCCAGTGCTCGGCGGAGGGCAGGAGCATCCCTG
CPSSR_299	ACAA	4|NC_006089.4:91546016-91546431|+	4|scaffold18_size26810604:14585637-14585652|-	4|scaffold_2:9094802-9094817|+	4|NC_015013.2:35680925-35680940|+	N/A	3|scaffold12_size10847560:8771726-8771737|+	4|scaffold97_size3428249:900329-900344|-	4|scaffold15_size28466079:10526311-10526326|+	0.35	0.12		CAAAATAAACATTTGCTCGGTGTATACCTGATTTCCACCCGTTTCATTCAACAGGAAAGATACTGAGGTTAACAAACACCCTAATCTCTCATCTGCTCTAGGGATGAGGACACGCCACATCCACCAACTTGTGATTGAGTATGTTTGCAGTTCGCTTTTTGTGTGGATGTTCATGCTTTTGTATCGGTACTATTTAGAAC	GCCTTAAGCCAAAATCACTTTCAGTTTTTAGAAACTGAGAATGGCTCAAGGCAGAGAGGACAAAGTCTCAGGTTTGGTAACAGAACAAGAAGCAAGAAGGATTGCTGAAGAGAGCATCGCTTGGGGGAAATGCAGCACAAGGTGAGATATAGATGGTATCACTGCTCAAGAAAAGATCTTACACATAATATTGAACAACA
CPSSR_300	ACAA	4|NC_006090.4:101471842-101472257|+	N/A	3|scaffold_13:12275517-12275528|+	N/A	4|KZ861788.1:1124389-1124404|-	N/A	3|scaffold79_size3338358:2626628-2626639|+	N/A	0.5	0.5		TTGTGGGTTTTGTGGGTTTTTGTTTGGTTTTTAAGGAGATTTCTGTCCAACACGTGAGCACCACCTTTTGGCATAAAGTTTGTCTAAGCCACACATCTAGCACTTTCTGTGTCATTCATGTATGCTTTAAATGCCAAGTAATCTTTCCATCCATGATTTAAGAAGTGAGTTTCTCGGGGAGATTTCGCTCTTTCTAAAGT	AAAAATCAAAACGCAAAGTTCTGTGCTCCCATCCTGACAGTTTTGTTTCTGTTCTGGTTCTGGTGTAAAATCTGAAGGGCAGGAAAAGTTCATAGAAGTCGGAGATTCAGCACTTAAGTTTGGCAGGTTTCAGTTCCTTTACTTGCGTGTGCAGTGTCTTGTGGACAGCTAGAGTTCTGGACTGGCAAAATCCTTTCCCA
CPSSR_301	ACAA	4|NC_006091.4:87481792-87482207|+	N/A	4|scaffold_69:3823846-3823861|-	4|NC_015014.2:67402720-67402735|+	4|KZ860870.1:158220-158235|+	N/A	4|scaffold180_size1464920:439681-439696|-	2|scaffold50_size5062014:3954544-3954551|-	0.75	0.25		GCTTATGAAAGTAAGCGAAAAAGCACCACATATGCTCCAGCCTATCTCCATTCATTCATGTTTGTTCTCTGCTGGATATGTACAGGGGTCCATGCTGTCCTACAGGCTGCCCAAGCAGAGCATCTTACATGTCTCATCTATCCTTTCAACAGACAATACCCTGATATTTCTCATTCTAGGAAGCTTTTGATCCTTCTTTG	ATGTCACAACAGCATGTTGATGCCTGGTTGCAAGACTTCAATTTTCTGAATTTCAAAACAGTGTAGGCTTTGAAGTCTAAACTTGACCCTGAGCTCACAGACTTATGCAGGAGTAGATGTGCAGATGCAGAGATAAAGGAACTCATTTTCTGTCCCATGGAGACCAAAAATTGCAGCTACATATGGGCCATGCTTCCAAA
CPSSR_302	ACC	5|NC_006089.4:128804505-128804919|+	5|scaffold13_size18637473:4861695-4861709|-	5|scaffold_10:13186142-13186156|+	6|NC_015013.2:73065746-73065763|+	5|KZ860809.1:1473678-1473692|-	5|scaffold3_size16229182:9445737-9445751|-	5|scaffold65_size4335802:784168-784182|-	5|scaffold123_size1259242:808762-808776|-	0.33	0		TGCCCAGTTATTCTTTAAGGGAGATGAGCTCATTTCAGATAGATAACCATCTTTGACTTCTCTTCTGATTCATCACTGACCTGAACTCCATTTGAACCTTGTTAGACACAAAACAAGCAGGATTCCTGGCTTGAGCTATAAAATATAATTAAGCCCTTTTGAAATGATGTGTAAAAGAACATAGCTTTACCCCCACTATA	ACAACCAATAAAGTTAAATCAAGCACTGCCTGTAATGGATTAAAATAATAAATGTTCCTGGATTTTAGTGTTTGAAGTATTTGAAGAAAACAGGCTCCCAGCAGCCAGGACTGCTGAATGCAGGGGGACATTTATTAGTGACGAATTCAAGGGTTCGGCCTGTTTAAGATCATTACTTTCTGTTTACCGTGTGTTACACA
CPSSR_303	ACC	5|NC_006088.4:140332068-140332482|+	5|scaffold23_size10859023:229672-229686|+	5|scaffold_96:3431014-3431028|-	5|NW_011135298.1:545-559|-	3|KZ861796.1:1181223-1181231|-	6|scaffold81_size3541070:223265-223282|+	5|scaffold174_size1461588:207806-207820|+	6|scaffold77_size5175549:3888138-3888155|+	0.87	0		AGGAAGAGGAGCGGCGGCGGCGACGGGGAGGAAGAGGAGGCGAGGAGCCCTCCCGGAGCCGTCCGTCGGCAGCGGGGGACGCGGCATGCGGCTGTCCGGGGGCAGAGGGCTTTTCTCGGGAGGGAGATGGAGAGCTGCGCTCTGACCATGCCTGGGTGAGAGGGGAAAGGACCAGTCGCGCAGCCCCGCCGCCACCAACT	ATCTCCTCTCCCTCCTCCTCTCTCTGCGTTACCGCTCTCGCTTTCTCCGCGGCACTCCGCGGTGGATGGACTGGGGCTGCTTCGTGTGGCGAGACCAAGGCTGAGCCACCGGCCAACCCCGACGCTATCTCAGAGGAAGAGAAAGAAGAAGAAAGAAGAGGGAGAAAGAGAGAGAAGGGGAGAGTGGAAGAGAGAGGGAG
CPSSR_304	ACC	5|NC_006095.4:15015011-15015425|+	5|scaffold9_size15026734:12425794-12425808|+	6|scaffold_40:5841698-5841715|+	5|NC_015020.2:14308958-14308972|+	5|KZ861384.1:1397101-1397115|-	5|scaffold46_size5579694:5457941-5457955|+	5|scaffold115_size4169157:2738057-2738071|+	4|scaffold24_size13790976:1418222-1418233|-	0.5	0		AAATGGTGATTGATACAATCTAGCTTTTACAGTTTAATATTTGCCAGTAGTTAATAAATACGAAGATTCAGAACAAAAGCGTTCATAAAAAAATCATAACAACATGCCTCAGGAACACTTAAGTTAGAGAGCAGAATGATTTAAACTTAAAATTGGATTTAATCAATCCTTGGGAGAACTGAAGGATCATTTTACCTGTT	TCCTCCGCCTCCACCTCCATGACTCTCCATCCCATAGGACTGGTTAAGGTAAGAGTCCATGGATCGTGGGCCACCATAGCCTCCATGCCCATAATCACGGTCCATGTCTAAAAAAAGAGCAGAAAAATGTTTATCAAGAAAGCAAGAAAGAAGTCTTATTTAGTAGTCTAGCTTATATTCTTAAATAAACCATTTAATCT
CPSSR_305	ACC	5|NC_006095.4:20872442-20872856|+	4|scaffold19_size14662413:9249694-9249705|-	5|scaffold_59:1120509-1120523|-	5|NC_015020.2:26577348-26577362|+	4|KZ861332.1:45021-45032|+	4|scaffold5_size13026571:9148450-9148461|-	5|scaffold4_size10450508:4386668-4386682|+	5|scaffold13_size14133478:9467130-9467144|-	0.48	0		TGAGCAGGGCGGCCTGGGCACCCGGGTAGTGGAAGCCACCCTTGGTGACAATGAACATGTTGTAGAAGGAGAAGTACTTGAACTGGGCTGAGATGAAGGCGTGAGCCTTGGTGTCCCGCGGCACAATGTCTGTCAGGTAGAGCCCGTCATGCACCATGGTGGTGCCGTAGAGGCTCAGTCCCAACAGCGCCAAGAAGAGG	TGTAGGGACAACAGGTCAACCAATGCCTCATGCCACCATGCTGCATCGCACAACCTCACATCCCCACCCAACTTCACCTTGGTCTGGGTCCGCAGCAGGAGTGGGGCATACTTCTCACGGGCAAAGTCGGAGAGGCTCCAGCGGCACAAGGGCAGCGGCACGCACTCGCGCCCGCCTTTGGCCTCATCCAGCTGGGCCAG
CPSSR_306	ACT	5|NC_006089.4:15735533-15735947|+	4|scaffold117_size2293699:128235-128246|-	4|scaffold_9:144544-144555|-	4|NC_015016.2:12173241-12173252|+	4|KZ861080.1:854981-854992|+	4|scaffold185_size2143508:2000688-2000699|+	4|scaffold198_size1200615:1049043-1049054|+	4|scaffold16_size29560198:8812989-8813000|+	0.33	0		CAAAGCTCATACTTCTGTCTGGCTTTGCAGTTTCTAGTGCTACATAGGTGAAGGATGTATGATTCAACAAGTCAGTGTTCAGTGGTGAAGTCTAATATCTTCCTTCTCCCAGCCTGGGGTCAGTGAACATATGAAGTCTCAGGAGTGTGCAGTGGAGGTTCTTCAACCAACAAGCTCTACCGTCTATCACTTCACTCCTA	TTTGGCTATCTTAACTCCCAAAAGGACCGTCAATTTAACCATAACTACCTAGGAACTGCCAAGTCTCATTTTATGAGCTGCTGTTGAGAGTTTAGCTATTTAAGGCTGATTTTAAACAATTTTTATTGGTACTTCGTGGCATGTGCCTGATTTACAGTGCTGTAAATAACCACAAATTAGGGACATTTCTTTCTTTACGG
CPSSR_307	ACT	5|NC_006088.4:150254153-150254567|+	3|scaffold141_size1742527:115554-115562|+	N/A	2|NC_015011.2:145897411-145897416|+	N/A	3|scaffold292_size716206:67070-67078|+	2|scaffold452_size526530:201063-201068|-	N/A	1.1	0.38		GGGATTGTACATGTGATTCAGTTGGACTGCAAAAATGGATACAAAAACTAAGTAAGAGTACAATGATGGGTGGCATTTTTTGTAAATCTCCAGGACACTTAGAAAAAAAAGAACTGAAATCCCTCAACAGTGAAGTCTTGTGTCCAGATTTAATAAACAGCCCTGCCCTACCAACTCATGCCAGTTTTGTAGTTGTAACA	AGCAACACTGCAGGCACCATCCTGCAATCACTTACAGACGCTGTCCCACTTTCTGTTCTAATACTGGGACTTCTAATTGTGTTTATAATTATTGTATTTTGTGCAGCAGGAATAGTTGTTCTTGTTCTGCATCGGCGGCGAAGATGTAAAAAGAAACAAGCCAACGAACAAATGCGGGATAGTAGCCCAGTTCACCTTCA
CPSSR_308	AG	10|NC_006089.4:51016474-51016893|+	N/A	9|scaffold_135:300183-300200|-	10|NC_015016.2:49424431-49424450|+	8|KZ861392.1:883645-883660|-	6|scaffold108_size2923136:465149-465160|-	9|scaffold152_size1864714:542850-542867|+	9|scaffold124_size3042336:1747242-1747259|+	1.28	0.12		GATATAGATCCATGGATCTCTTTCTTTATTAATGAGGCCCTTTCCTCGCTAGATGTTGAAGGCTCCTCACTGATCTTGCTGAGGCCTTGCCCACCTTGTGGCTGCATTGTGATTGCGTTCCTTCTCTCTCTGTGATAGGTCTGTCCAGGACTTTCATCCTCTGGAAAAAAAATACCAAAGAAGAGAGAGAGAGAACAGAA	ACTTTTAGTCCATTTTTAGCAAATAAAACAAGAAGTTCTCCCTGCCACCACCAGCGCTAGGGTGCACGTTGGTGACAGCTGGCATGTAGCTATGAGGGATGCTGTGGGGTGCGGGCTGAGCACGCTAGCCGGCAGCTCTTGGTCAGTAGATCATCGTCACCCATGCACTGATGCATTTACCAGCAAGGCTATCAATCCTG
CPSSR_309	AG	10|NC_006088.4:91148600-91149019|+	N/A	8|scaffold_45:2575098-2575113|+	N/A	N/A	N/A	7|scaffold86_size3097703:1343348-1343361|+	6|scaffold21_size15336542:12451816-12451827|-	1.48	0.5		TATTAAACAATGTAAAACCAAGAATGAGAAGTGACAGAGGGGAACAGATGTGGGTGAAGATTCAGAAAAATGTTTGGAGAAAGGAAGAGAAGGTAATAAAATTGTAACTGGTCTGTTAGCAAGTCTGTCATTTCTTTAAAGGTGAAGATAAGAAGCCTGAACTTTTATGTCAAGGCAGAAGCTCAAAGAAATGTGAAAGA	AATTGCAAAAACATTTCTGCTCTACTTGTAGGGAAAATACTGAGATTTGGAAGGAGCAGAAAAAAGGCTATGTTTTATGAAAAAATCAGTCAAGCATGGCCTAGATTTGAAGGAGAACAAATTAAAAAAGAAAGGAATGAATGCTTATGATTTAAAGGGACAAAAGGTTAAGCGAAGTGTTGCAGATGACTGTGAGGTTG
CPSSR_310	AG	10|NT_460242.1:3299-3718|+	7|scaffold10_size17219335:10575559-10575572|+	10|scaffold_23:5363386-5363405|-	12|NC_015019.2:5392258-5392281|-	7|KZ860380.1:685498-685511|-	7|scaffold10_size11720266:6170801-6170814|+	10|scaffold93_size5657989:4581462-4581481|-	10|scaffold81_size6284956:4914183-4914202|+	1.76	0		TTTTTGAATTTAACACCAATTTTATTCTGAATTAATTCCTTTGAATAGAATTATTCCTGAACTGCATCAACGGGGGGACCAGCTGCTGACCCCAAGTGTTTAAGGACTACAGATAATCATGGATGAAAAGAGACACAAAAATACATTTTATCTAAGAAGTATCTACTGTTGTGATAGAGACTGAAATTAAAGTATAATCC	GGGCAGAGAGTATTCTTTAATTAAAATCAGCTACCTCAAAAGATGGATATTCTCAGGAGGGAAATTTGCACTGTGCTGAAGGCTTCCCACTTAAACCCTTGATGATGCAAGGAAAAAGAATTCTCAAAGGAGAAATATTGGCATTAGCTGATAGCCACTTGCCACTGCACAATACAGCAAAATTTGCAGAGGAAAAATAT
CPSSR_311	AG	10|NC_006093.4:17136799-17137218|+	6|scaffold172_size1113227:578615-578626|+	8|scaffold_98:567548-567563|+	7|NC_015018.2:16513271-16513284|+	7|KZ859911.1:574610-574623|+	6|scaffold207_size1048838:574166-574177|+	7|scaffold40_size7454331:5095502-5095515|+	7|scaffold74_size3048218:587014-587027|+	1.2	0		ACACATGGTGTAATCCAGCAATGGAGTCAGCTCTACAAAGAGAGGTAATAGCAGGCTGCCATGAACAGAGCAGCTCAGGTAATTGGTTTATCTATCTAGAAGCAGTAGTAGCAATCTCTGCACAGACAGAGTAGCAGTAAAGTCTCTTCCTTAAGGCTATTTCCTTTGTCTTTTCAATTGCTTGCACATCCATGTGAGAT	GGGAGAGAAAGAGAGCTAGAGAGAGAGAGGGAGAAATGTTAATTTGTGAATTAATGGCTTTTCTCAGCGGAATTGTAAATTCAAATGTCACCTCACAGGGTGACACTATGCTGGGCTGCTGAAGAAGCAATGATAAGATCCCCCTCATCCCCGTGCCGACATATACCCATGCCCCTCCCCTCCCTGAAAGATAGCTGCGG
CPSSR_312	AG	10|NC_006107.4:2508027-2508446|+	5|scaffold112_size2532354:488354-488363|+	6|scaffold_222:78287-78298|-	6|NC_015032.2:2209332-2209343|+	6|KZ860977.1:488267-488278|+	5|scaffold104_size2353870:1828224-1828233|-	6|scaffold339_size468557:78351-78362|-	6|scaffold130_size1072916:80130-80141|-	1.48	0		GCAGGATGCCCTCATGGGAATGGAATGTGTAGTGGTGGTAAGTGGTGGTGCCCCAGAAGCCTTTGAGAGCCCACTGACTACTGCATGCTAACGATTGGTATTATTAAAGAACAATTGATGGCCTGTAACCAAACAACAGAAACTAATTACTGGAAAACTTTTATTGTCCTTTAATTACTGGGCCTCTTTGTCAATTAGCA	GGGAGAGGGAGAGCCGCTTTATAGCAACAATAAATTTTCTAAAACTACAGTCATCAGTAGCTGAAAAAGCGAGTCTATTAACACACAATATTAAGGCACTGTATTTACTCAAGCTGCTAAATGTAGGTGCATTTCTTCTGCAAAAGTGTAGAGCTCCAGGAATACTAATCAGGGTTTTATTCCCGGGGCTCTGCTGCTGC
CPSSR_313	AG	10|NC_006127.4:55726777-55727196|+	N/A	6|scaffold_152:337260-337271|-	13|NC_015041.2:49920923-49920948|+	N/A	N/A	8|scaffold149_size1860689:816342-816357|+	N/A	2.59	0.5		CTGAGACGCATACATGCTGACACGTACACATATTCCATCACTCACACTGAAGTCCCTCTCCTGCTTGCCAAGTCCATCATGTCAGTTCCCCTAGAGAAGGGTGGGATACTGATGCAAGACGCTGTACTAGATGGCCGTTCCCCTCCCTTGAACTGGAGTCTGATGACATGTCTGCAAAAATGCGTCAGATAGTTGGGGAA	AATGACAGAGGGAAGTCTGGGTGGAGGGATTTGGTTTTAATTAAAACAAGTAAAGTTGTGTTTTCCAGGGCCCAGATTGCATTAAAGTCTGGCAGAAGCTGCTGGGTGAAAGTGAATTTTTAGGTGGCTTGGTTGTTTTCCAAGGGATCCTCTGCTGTGAGACAGCCATGATGCCAGGATACATTTGGCCTGGGATTGAT
CPSSR_314	AG	11|NC_006094.4:25869590-25870011|+	9|scaffold39_size7527452:2242273-2242290|-	6|scaffold_62:2556001-2556012|-	7|NC_015017.2:26716979-26716992|+	3|KZ860321.1:3484014-3484019|+	9|scaffold116_size2112324:1655155-1655172|-	7|scaffold99_size2907039:2561059-2561072|-	4|scaffold54_size6275280:2592098-2592105|-	2.5	0		CGAGCTTGCTTGTGACAGGGGAATGGCAGTTACATCACTGACTCCAAGGATCTGCAGTGATTTATTTTTCCTAAGCATTCCTGATAGGATATTATTATATGTTGGCTTATTTCCAGTAGTCGTGGTGACATCCAGTATTTGAACATTATATTCAAAATACAGACACGTATGAGAAAAAGGTTTCTAGCTTAAAAAAAAAA	AAAGTGACATGAAAACCTTACACTTTCTGAATGCTATGCACATACTCATCAACCAGGGATAATTAGGCCTGTTGAAGCCAGTGAATACTGAAAACGTACAGAGGGTTTATTTGTTGCTCTGAAGGGGTGCAATAACAGGTTTGGTTTCTTTTGCTGTTTGCCTGTCAATCATACTTTTAATTACCTAATTGTTAGATCTG
CPSSR_315	AG	11|NC_006094.4:33954056-33954477|+	9|scaffold85_size4642152:2528080-2528097|-	9|scaffold_44:5712946-5712963|+	7|NC_015017.2:30972173-30972186|+	10|KZ861679.1:1586970-1586989|-	N/A	7|scaffold43_size8400313:5394916-5394929|+	10|scaffold56_size8939687:3040962-3040981|-	1.41	0.12		TTACATCACAAATACCACCTTAAAGGGGAAAGATATGCAAAGCAGATATATTGTAAGTATCGCTAAATCAGAATTTCAATGTAAGATGCTCTTCAACAGCTCAATACAGTCAGTTAGAAGCTGTCTCCCCTTCTTTAATGAAGGTAAAACGTTAGCATTATAAATTGCAGCTTACAGAAATCATATTCAGACTTTAAAAA	AAACCGTAAGCAGTAGATTAGCAGGGGTGGATCGTCTTGTTGAGAGTTGTGCTGCCAAAGCCTATTAAAGTAATTCATGTTTTATACGTAGACATTACCATTTTCTCTGAACTATAATGTCCTTGGAGTATTACTCCACAGAGACATCCAAAATCCACTTTAGATTGGGCACAAAGGCGCAGTTTGAGATTTACCTGTGT
CPSSR_316	AG	11|NC_006095.4:22167856-22168277|+	N/A	11|scaffold_126:2131815-2131836|-	N/A	9|KZ860264.1:110093-110110|+	N/A	8|scaffold4_size10450508:5693963-5693978|+	8|scaffold13_size14133478:8136678-8136693|-	1.36	0.38		CCCATAAATTGTTCATGGTCAGAGGGGGCATGTTCCGTGTCAAAGTCTTGACCGCCAGGATCAAACAAAAAACCCTTGTGAACTCAAAAGTGGAGACAAATAAATGACTATTACTTTTTTTTTTTTTTTTTTCCTTCTTTTGCCTGGAGTTAAACCTTTTCTCTGTCAACAATATTGACTTTGTTCACTTGGAAGGAAAC	GGATTTCTCTAGATGCTGCACAGAAAAAAAAAGCATTTTGGAAGGAGGAATGAAAAAAGACAGAGGTTACAGGAAATGGTAGACATTTTTTGTTGAATTAAACCATTAGGAGTGACCCAAAAACCAACGGGAAAGAAAGGAAACAACTGGATACATTTAGGTCACAAGAACCAGCCAAACGGGGAGCTGAAACCAATTAT
CPSSR_317	AG	11|NC_006102.4:12098191-12098612|+	5|scaffold43_size8958038:742761-742770|-	8|scaffold_116:1988672-1988687|+	8|NC_015027.2:12136327-12136342|+	8|KZ860715.1:668029-668044|-	5|scaffold136_size1806549:1069977-1069986|+	7|scaffold58_size3651695:2968091-2968104|+	N/A	1.92	0.12		CTCTTTCCCCGAGATGCCTGCTTCTGCTAAATACTAGGGCAGCTCTCTAAAATACTGAAGGAACAAAGCATGCAAGGCAGTAAAATGAGGCAATTAAACCTATAAAACCAGGGTTTACAAGGAAATTTATAGTGTCAGAGGATTTTTATAGCTTTTTTAGATTAGTTTAAATAAAAAAAAGGGGGGAGAGAGAAAGAGAA	GACCTGAAACTCGAGGAGACTTAAAAGTTCAGAGAAAGGCTTTTAGGAAGCACAGAGGGGTAATAACTAGAGGCACATTTTCCATTTCACTGTCTTTTCAAATTGAAATTAAAGGAGGAGAAAAAAAAACATACACAAAACAACTGGCAGTTTACATTGCTCTCACTTCCTCCTATTCCCATTTGATCTTCCTATTGCTA
CPSSR_318	AG	11|NC_006108.4:3821458-3821879|+	7|scaffold61_size5233347:1092628-1092641|-	9|scaffold_65:1137786-1137803|-	6|NC_015033.2:1491076-1491087|+	6|KZ861246.1:128575-128586|-	7|scaffold53_size4983519:3782393-3782406|+	14|scaffold32_size5173324:1286539-1286566|-	6|scaffold31_size6105581:2103328-2103339|-	2.73	0		ACAGCTGGAGACAGAGAAAGTTTTACAATATAAATAGCATTCAAAATTATTATCATTAATAGTAAAAAGGATCTGGAAGAACAGAGGAGTGTCCCATTCCCACCCCTGCTCATTCATTAATGCGTCCTCATTTGCGTGACAATAAATACCCACTCCCACCCTCTGCTGTCTGATGCCATCCATTTAATGCTGGAGAAAGA	GGAGAAAGATGGGGAAGAGAGAGCACCCCTCGCCCCCTCCTTCCCACCGGCAAAAGCTGAGCTAGTTGTCTTTGTGACACCAATTCCTCGCATGTTATATATGTGTGTGTGTGTGTACATTATATATATAGAAGAGACACACACACAAATATATATTACTACAATTCATTACCTGTTGTTCCCACCCACCCCCCTCCAAG
CPSSR_319	AG	11|NC_006110.4:812241-812662|+	N/A	14|scaffold_41:6417690-6417717|-	6|NC_015035.2:1470923-1470934|+	6|KZ859984.1:190448-190459|-	N/A	9|scaffold194_size1225377:816940-816957|+	5|scaffold34_size6080140:5157752-5157761|-	3.2	0.25		GGTGCAGCAGAAGCTGCAGCCTTCCCAGGGTGTTGCTTTGCCTGCCGCATCCAGAGCATCCCACACGAGCCAGCTTCTCTGCTGACAGTCACAGGAATAAACTTAACACTAATTTTAGCTCTCCCTCCAAGGTGGGTATATCTCTGGGGTGAGGGCACAATGAATGCCCTATTCATGAGACTACAAACACAGTAAAAAGA	AAAGTGTCCCACCCTAACGTGTTTCTGATCTCCAAACAGCTCTAATTTTGGCTTGCTCAGAGAACAAGCCGAGGTAGTGTTCGTTTTAACAGCCAGGAAAGGGCTGTCTGTTTATATTTAGGGCCTTGTAGATTTGCACAGCGTGTGCAGGTGGCACATTAAAACGTGTGGATGATTTCTTACCAGGATAAGGCTGTGTT
CPSSR_320	AG	12|NC_006089.4:49640181-49640604|+	12|scaffold96_size4048722:2667406-2667429|-	9|scaffold_135:1668969-1668986|-	9|NC_015016.2:48090983-48091000|+	9|KZ860459.1:420721-420738|+	10|scaffold108_size2923136:1870998-1871017|-	9|scaffold202_size1176432:345872-345889|+	9|scaffold124_size3042336:352805-352822|+	1.27	0		TACACACACAAAAAGCACATCCCACAATTAAAGCTGTGTTGGTTATGTTGCTTTCATAGAAGTTTTTCTCCAAAGCATCCTGAATCTCTCACATGCTAGTTGAGCTTTAATAGGGTGGGGAGTAATGGAAAACTCATTGGATCTGTAATAGCTCTTCACTTGACTGCAGCCAGCAATAACAGCAGGAGCAGCCAGAGATA	TGTATGTGTGTGTGTGAGGGAGAGGGAGTGGAAGAGAGACTATACGCACACCAAAGCTGCCACTTTTTTTTTTCCCTCACTCTTTTTTTCCCCCATCCTAGGATCCAATGATAGCTGGACAAGTCAGTAAGCCCTTGCTGTCACTGCGGAGTGAAATGAATGCAGAGTTGAGAGGTGAGGACAAGGCAGCTACTTCAGAC
CPSSR_321	AG	12|NC_006104.4:9383648-9384071|+	N/A	9|scaffold_22:1593497-1593514|-	N/A	11|KZ860467.1:77912-77933|+	N/A	15|scaffold62_size3523704:1913674-1913703|+	12|scaffold7_size10678521:1592932-1592955|-	1.94	0.38		TAGAGTATCAACAAACAAATACTTAAGAGGAAAAAACCCAACTAGTAAATAATAGCAGCAAAGATCCTGATCTGGACATTGACCAGATACTACATTTTCCTATCATTTGGTGATAATTTTCAGAGACACAAAAGCAACTATTTCAAAATCAAGTTCAGGCCTACCCTTTTTGTGCCTCACATTAATGATGTGGTAAAGAA	AAAGAATAACATTTAGTTATACTTTGGAGAAAAATATACTATATTTTCCTGGCTTTTTGCTACATTTCATGTCTGCTGACATGTACAATGGTACAAAGCACTACTGCTTTAGAAGTGACCATTGTAAGTCTTTGTAGCAATCTTTATAGGAAACATGCAAATAACCATAGTATTAAAATTCTAAAATACTTAAGTAGGGA
CPSSR_322	AG	12|NC_006127.4:9113745-9114168|+	6|scaffold255_size173136:51656-51667|-	5|scaffold_212:634893-634902|+	5|NC_015041.2:7955669-7955678|+	5|KZ861059.1:272531-272540|-	6|scaffold197_size1825178:1129951-1129962|-	5|scaffold286_size665540:27736-27745|-	N/A	2.37	0.12		ACTGGAGACATTTCTGGAGGGCATGAATCAGCTTTTCACAGCTTGTTAAAAATCTTGATCCTACCTCTTGTTTTCATGCCTTTCAAATCAGGAAATGAGTTTTACAACTTTTCCAGTGGGGCACAGCTGGTGGCCAGGGTCGTAAAGCTGAACTTTATAAATATCTCTTGTTGGGATCAGGGGAAGAGCATTAAAAAGGC	AAAGAGAGAGAGAAGGGAAAGAAGCAAAGGAAAGAGAGAAGAAAAGCAACTCGGCAGGACTGCTAAGAGCCCAGCTCAACGATGGCCATGGCCCTGAGAGCACAGAAGACAGCATGCACCTGGGGCAGGCTCTGCCTCCTTCTCTCCCTCTTCCTTCAGCTGCCAGGCTCCCAGGCCAAATGCTACTTCCAGGCTAAAGG
CPSSR_323	AG	13|NC_006097.4:15847008-15847433|+	N/A	N/A	16|NW_011144517.1:499-530|-	10|KZ859966.1:1443995-1444014|+	N/A	N/A	12|scaffold22_size20487078:15543678-15543701|+	2.17	0.5		CCTATAGCTGTTCTTTTTTGTATTTTTCTGGTTTCAAACCAGTTTATTCTGTGGTTCTATAATAATTTTTGATATAATCTTGGCTTCTTTAAAAAACAAAAAAAAAACTAAAAAAAAAAAAAAACTGTGTATCCTTAAAATATATGTTCTGAAAGAATTAAAACTGAGTCCACGAACGTATCGTATAGGAAGAAAGGAAA	AAACACAAACTCAACATCACGGTGATGGAAGCGCACTTAAGGTGGTGACCCAAAATCTAAGCTTGAAGCTGAGAGAGCTATAATTATATAGACCCGAATGAACCACACGTGTCATACAGCTCCCCCCAAATCTCGGTTTTTTGATATTTCGGACAGAAAATGAACTGTGGGGATTATATTCTAGGTAGAAGGAACTGTGT
CPSSR_324	AG	16|NC_006093.4:14456993-14457424|+	9|scaffold62_size5086852:2543260-2543277|+	7|scaffold_75:2402172-2402185|+	13|NC_015018.2:13843363-13843388|+	8|KZ860435.1:758722-758737|-	14|scaffold61_size4925228:2668248-2668275|+	7|scaffold40_size7454331:2407709-2407722|+	8|scaffold23_size11536959:9224882-9224897|+	3.31	0		CTGAAAAAACTAATAGCCATGATTAATGACAATGGGCTAGAGGAGAGCTGGGACACAGCCGCCACATATATCATCCGCTCCCATCAGTCTCTGCTCCTCCCTGCCCCTCTTCCTACTACCAGCAAGGCATTATAAAAATGTCTTATCTGCTTTCGACTTTTTTCTGAAATCACAGCACTGCTGAAAAAGAAAGGGGGAAA	ACAAAGAGGCAATAGGGTGAACAAGAAAATGGCATGTAAAATAACTATAAGATATTCCAGGGGAAAATGCACGAGCTGTAATCATTCAAGATTTCAGCAACTTGACTCTTCACATGCTGAAGCCACATTTTCAAGGTCTTATCTGCCATATGGTTCCCTGTTTGGATGATTTATTAGGTGTAGAAAGCACACTGATAAAT
CPSSR_325	AG	7|NC_006089.4:104076435-104076848|+	6|scaffold18_size26810604:1940664-1940675|-	7|scaffold_83:1920563-1920576|-	9|NC_015013.2:48952293-48952310|+	7|KZ860220.1:1002528-1002541|+	7|scaffold29_size7160010:3951872-3951885|+	7|scaffold54_size3846624:1518685-1518698|-	7|scaffold15_size28466079:23134017-23134030|+	0.78	0		ATAATACCCAATGGACTCCTGAGAGATACATGAAATTAATCCCAGTTGTGAAGGTCTTGATATTAGCTCTTCACTCCTGGGATGAATTTAAAATCCCACAAAAGCCCATGATTTATTTCCTTCCTACACAACAGCAACAAACACTCACATAATTTTTAAGTAATGTAAAATATCACTTTAAAGCCATTCATACACATCTA	AAAGGAAGGAAGGAAAGAATTAGTTGTTTTGAAAGGTGAGCACTTAAGGGTCCATTCTACCTGCATAATTCCCATAAATGTTATGTTTATGAATTGAACAAACAGGGCGAAGAATTGTTGGCACAAAAACTGCCTTTCATCCACTTCCTATGTTTTAACGCACCGCACCTCTTCTAATGGCTAGTTAAAGGTTTTAATAA
CPSSR_326	AG	7|NC_006089.4:126332136-126332549|+	7|scaffold13_size18637473:7354967-7354980|-	7|scaffold_10:10743119-10743132|+	4|NC_015013.2:70311389-70311396|+	7|KZ861188.1:1074833-1074846|+	7|scaffold3_size16229182:11916596-11916609|-	7|scaffold65_size4335802:3223507-3223520|-	7|scaffold47_size7683639:5538906-5538919|+	0.99	0		TGTCCCAGGGGGATACAATTGAATGCAGAGGTGATTTGAGCCAGAAATAAGACAGAGTGTTCAACAAACTCATACTTTAATTTAGCTAGTATCTATATTCGTATCTTTTTTAATGTATGTTTTTCCACTGAAAATAATTTCTGAAGAAACTTGCTGAATCAGGATCCTTGTTCTATGGGATTTTGTGGAAAGAAAACCCA	GAGGGAGAGACAAAAGCTTTTCAGGGAGCTGCCAGATTTGCTGAAACCTCTGCTGGCTTGCCAGATGAATCAGACCACAGAATATTGAATTAGCAAGATTTATGACTGGGAATTCAAGGAAGTTACCTGTGATACAAAATATGTTGTGTGAATGAGATCTCTTCTGTTCTATTGACAGAAGTGTATAATGAGCCCAGCAT
CPSSR_327	AG	7|NC_006089.4:128235441-128235854|+	7|scaffold13_size18637473:5435407-5435420|-	8|scaffold_10:12625588-12625603|+	7|NC_015013.2:72506543-72506556|+	8|KZ860258.1:1321537-1321552|+	7|scaffold3_size16229182:10012422-10012435|-	6|scaffold65_size4335802:1335021-1335032|-	N/A	0.64	0.12		AAAAAAAGCCCTGCAAGTCACATTTTCCCTCAGAAAGGAACTCACAAGTTACAGCTGAGAAAGAGTGCAAGGGCCTAAGAAAAGAACAGATACAGAAAAAGAGCTTAATGCTGTATGCACTGTGGGCAGATCCTCCCACCAGTTCTGTGACGCAGCCGATGCAAACCCTCTCAAGGGCTGGCCTGTACTTTTATTTAAAA	CAGATCAGATGGGTTCTCAAGAGTAATCATGAATCTGCATAAACTTATTGAGTGATCAGCCTTTTCCCTTATGTAACTGTTCCGAGATCAAACACTTGTAGCCAACAGGCAGATCCAACCGCTTCCTCTCCCAGCACCCCTGGTGCTCTGCGCTGTAATATCCCGCTGGCACTCAGAGGGCACAGCGGCATTTCTTTTCA
CPSSR_328	AG	7|NC_006089.4:135384222-135384635|+	3|scaffold20_size11155945:1541912-1541917|+	N/A	6|NC_015013.2:79463212-79463223|+	6|KZ860930.1:2691854-2691865|+	3|scaffold3_size16229182:2705315-2705320|-	N/A	N/A	1.67	0.38		AGTATATTCATTATTCAGTAAACTAATGATGTATGTTCCACCTGGTTGCTACAGAGCCCTGTAAGTAAAAACTGTGGGTAGTATCTTGTTACCAAGAACAAATATTGGACTTGCCAAGTTTCCAGTCAGTAAATATAACTCACAATAGCTATGCCAGATACGCAAATAAGGATGTTCCCTAACAGAAGAAAAAAATAGAA	ATACTAATGTAGTGGTTCCATCCCAAAATTCAAGTTCCATAAAAGAAACCCACTTCAGAGATGGGCAGTTTTGCCTGAATGAAGACTGTGGCATAACAGTTTGGAGTAATGCTTAGATTTTTTTATTCCAAAAGAGTAAGTTAGTGAGTTAGAAAATGTGTGTGTGTTAAAATAACATTAATTTTGAAACCCATAAGAGT
CPSSR_329	AG	7|NC_006089.4:144326043-144326456|+	N/A	5|scaffold_54:1411490-1411499|+	N/A	N/A	N/A	5|scaffold265_size848707:645813-645822|+	4|scaffold48_size4638110:3105084-3105091|-	1.09	0.5		AGAGACAGAGCATAGAGAACAGAGACAGCAGGGTAGAAACCTGCATCTAGAAGAAGGTGTGAGCAGTAATGAGGTGATGGTAAAAATTCAGCACATCCCTCACTGAGCTACAATTCTGTAGGTGGACTGGAAGCTTCTCAGAATTAGCAAGCCAATTACTTAGAAGGGAGGAATTATAATTATTTGGCCAAGTGTGAAAA	GGAGAGGGAGGAACATATAAAGTTCAAGAAGAAAGAAACTGCAGAGAACATTTTTTATTTAAAGCTAAGGAAAGAGCATATTGTGAACAAAGAAAAGGACACCATTAATGCAATTACAGCTTTAGAGTCATGTTGTAGACAGACTTGGGCCAATTGTTACCAAAAGAGCCAGCATTCATTATAATTCATTTAGAAAGGAT
CPSSR_330	AG	7|NC_006089.4:67752990-67753403|+	6|scaffold134_size1895169:139967-139978|-	6|scaffold_33:3431542-3431553|+	6|NC_015013.2:13572700-13572711|+	6|KZ860687.1:36080-36091|-	6|scaffold354_size346940:175801-175812|+	6|scaffold56_size6070816:1428738-1428749|+	7|scaffold89_size2305379:1095399-1095412|-	0.43	0		ATGCCTTCTTCCATTGGTCGCCACACAACGGTTGCAAGACCACCTAGAGAAATGTCAGGGTAATCTCAAAAAGACACCCTTTCTAATGATCTTTTCTCCATTCTGTTTTCAAGGGTTTGGTTTCTTTCACTGTGCTCTGGACTGTGTCATCTGGCAAGAGCTGGCTCTATCTAGATCTAATTGTTTTCTCAATTAAGCCT	ATTTTCCCTCTTGGATTACCAAGCTCATTTTAAGAAGGTAATTTAGTGGCTTAATTTAGTGACATTAAAATTAAATTTTAACTTCGTTTTTTCTCCCTGTGCTGAGGTGTGTAATGAATAAGTTGCCTCTTGGGAGGGGTAAATTTCTCTCTTGTTTTTCCTTAATGGAGAAGACACTGAGGAGGAAGGAAGTAAGAGGT
CPSSR_331	AG	7|NC_006089.4:88010294-88010707|+	N/A	3|scaffold_2:5581220-5581225|+	N/A	3|KZ860476.1:376592-376597|-	N/A	3|scaffold140_size1887734:690591-690596|-	3|scaffold15_size28466079:6920737-6920742|+	1.6	0.38		AGCATGTAGTACAGTACACTATCAATAATTTCTGCTACTATTAGCAATGATTTATGCTACTTTAAATCCTATGTTTTGCAAAAATGCAATTTGAAAATCTTCACATTTATCTGTTGGTTGCCTGGAATACTTGCAGGACGAAAAGGACATAAGAATAGCAGCATTCATTAAAGCATCTAATTTAAAAATCAATATAGAAA	AATTTAGATTCTGTTTTTATAAGCTATTACTTCCAATATCTGCTAAAACCAATGACTAAGATAAGACCTCAAGTTCTGGATATTTGATAAAGGGCCTTGACTTTCAGAGGACAAGTGCTCACCGCTTTCTGAATCATTAAGTAGAAAATTAAAGGCTATGTTCCTCCATACTGGCAGAAGCATACCATATGATTTAGGTG
CPSSR_332	AG	7|NC_006088.4:185158937-185159350|+	N/A	N/A	7|NC_015011.2:180218520-180218533|+	N/A	N/A	5|scaffold119_size2348225:775724-775733|+	4|scaffold72_size7351267:6043407-6043414|+	1.3	0.5		TCCCTGCTTTTGCAAGTTCCTAAGCAAAGATTTGAGGTTTGATTCTTATTCAAGCTGAGATCGCCTCTATATCATTATGACCTTAGAAAGAAGCCTGTAATAGAAGAAAAATTTAATTACACATTCAGGCCTATTGGTGTAACAGGGAGTTAGTGTTAATAAGAGCCAGGCTTTAGGTGTTCCAAATGCTCTTAAAAAAA	AAAAAACAATGTGCAATGTAAACTCCGAGTTATTAATTCAAGAGCGGCATGAGCAGCAGCAGCGGTAAAGAAACCCGATCTATCCATCAATCAGCGCCGTGGAACCCTGTTTGTTTGCACTAGTTAGAGAGTGATGAATAGGTCCTCTGTGTAAAACATTCAGCTACAGTGTGAGAGGGTCATAAATTATGTTTGTTAAT
CPSSR_333	AG	7|NC_006088.4:68693209-68693622|+	4|scaffold27_size11563098:9322387-9322394|-	7|scaffold_66:4918954-4918967|-	7|NC_015011.2:110125530-110125543|+	8|KZ860746.1:236528-236543|-	4|scaffold159_size1492202:1357089-1357096|+	7|scaffold108_size2496828:205170-205183|-	7|scaffold99_size1920231:309731-309744|-	1.41	0		TATTTACATCTTGTACCGAAACCGCTGAAGGCAAATGATGCATTGCAAAGCAAACAGAAGCTGACCTTTGCACGTTTTCCCATCAGGCTGCAGGGTAAATCCAACTGGGCAACTGCATCGTACCCCTGTCGCGGTATCCTTGCAAGTCCGATCACAGCCTCCATTATTGACAGCACATGTTTCTGCAGAATGAAAGAGAA	GGGGGAGAAAGGGAGTGTAATGAAATGTTCTGGGGGAGGGGAGAGGCACCAACTCTTTGGGGCAATATTACAATATTATGAAAGCAGTCTAAGTTATAAGCAAGCCAACTCAAGCAAGCTCTCAAGGTCATCAGGGCCCACATACTTGTTTTGACTGGTAAATCATTTCCACAAGTCACATTTTCTTTCTCCCTCCAAAC
CPSSR_334	AG	7|NC_006088.4:81675739-81676152|+	6|scaffold74_size4512321:1483519-1483530|+	6|scaffold_38:1660359-1660370|+	3|NC_015011.2:79731778-79731783|+	6|KZ860113.1:564449-564460|-	6|scaffold70_size4288380:2723263-2723274|-	6|scaffold48_size4518139:3183165-3183176|+	6|scaffold43_size4684449:3124417-3124428|+	1.09	0		AGTATCCTTTTGGGTTTGGGGTTGTATAATGAAATGTTATTGCATTTGCTTCAGCAAGGCAGCCCTGAAAAATTGGCACAACCGTTGATCAGACAAGGTACAAAATCTACTCTCCCACTCTCGTAAAGGCAAATGCTAATGAACTATTTGTTCTGCGCAGAGAGAATGGTTTTGCAGGGCTCTTTGTATTTAAAAGAGGA	GAAACAGCATCTGCTACCCTTTAGAGCCTGAAACAGCTTGTGAGAGTTACTGAATCATCCAGCCCTGTCTTTATTTCTGAAGGGTTGATGTGATCTGGAGGCAATGGCACAGGAGCCTGCGCTTTCTCCTTAGGATTGTTGCGATCGTGCAAGCCCTGATCTGAGTAGCCCGTTACTATCTTTCTGTATCTGTTATAACC
CPSSR_335	AG	7|NC_006088.4:8700875-8701288|+	5|scaffold22_size17138527:14937698-14937707|-	8|scaffold_26:8029690-8029705|-	6|NC_015011.2:5821871-5821882|-	3|KZ860722.1:283403-283408|+	5|scaffold151_size1578028:661712-661721|-	7|scaffold196_size1633740:1251521-1251534|+	3|scaffold9_size47896693:41264984-41264989|-	1.73	0		GTTTGCAAACTGTGACCAAGTATCAGATTCCTGCCTTTTTGCTAAGCACTTGCCAGGGAACAATATAGGGCTGCGACTTCTCGTTCCAGCTCTGATTGTGTAGCCCATAATTAAGGATTTGGATAAGGACGAATGGCAAAGAATGCCACTGTGCAATTGGCTGTAACCAATGCGACCTGAACTGATTCTGAATCTAAACT	GAAGAGAGAAATGACCTCTTCTACCCTCTCCCATGATCCGTGTATGTAGTTAGCGCAGACTCCCCTGCCAGGCTTTTCATCGCTGTGCTTTTAAAACCATTAGCTTGCTTTGTAGTCTTAGCAAGACATACATTTTTGAGCTATCATAAATGAAATCTTAGAAGATACCTTTCAACATATGCCAGGCACAGTTAAAAAAG
CPSSR_336	AG	7|NC_006088.4:96555075-96555488|+	7|scaffold1_size27503529:11518506-11518519|+	6|scaffold_55:4732984-4732995|-	6|NC_015011.2:94327827-94327838|+	6|KZ860683.1:1007189-1007200|+	7|scaffold41_size5854389:2297209-2297222|+	10|scaffold34_size6116803:4519043-4519062|-	7|scaffold21_size15336542:6934893-6934906|-	1.22	0		GGAGCCAGACTGTCTTCATCTTTCCTTTTTGAAGTAGTATTCTGGCCTGCTTTTCTCTGATATGTTCATTATTTGATTTTGTTTGAAGTGTATGCTGTTTGAGAACAGCAGTCTGCAGCAGAGGAGACTGTGTTGGACTGATCATTAAGTGAATTGTTTGGTGACATCGAAGTAAATATTCAGAACCATGTGTGAGAGAC	GGATGTGCAAAATCCTCCTCCAACACACAATGGGAAATGTGCTTTTTATCTTCACTGCAGTGTGCACTCCTCCCTGCTGAGTTCATGGTCTGGTCACAAGTGACTTCTGTCAGATTCAAGCACTTACTAATCACTATCTTGAGTAGATAGCAGACACCGCAGAAATCATCAAAGCACTGTAGCTGAGAGAATGGAAACCA
CPSSR_337	AG	7|NT_458352.1:5087-5500|+	N/A	5|scaffold_54:1411490-1411499|+	N/A	N/A	N/A	5|scaffold265_size848707:645813-645822|+	4|scaffold48_size4638110:3105084-3105091|-	1.09	0.5		AGAGACAGAGCATAGAGAACAGAGACAGCAGGGTAGAAACCTGCATCTAGAAGAAGGTGTGAGCAGTAATGAGGTGATGGTAAAAATTCAGCACATCCCTCACTGAGCTACAATTCTGTAGGTGGACTGGAAGCTTCTCAGAATTAGCAAGCCAATTACTTAGAAGGGAGGAATTATAATTATTTGGCCAAGTGTGAAAA	GGAGAGGGAGGAACATATAAAGTTCAAGAAGAAAGAAACTGCAGAGAACATTTTTTATTTAAAGCTAAGGAAAGAGCATATTGTGAACAAAGAAAAGGACACCATTAATGCAATTACAGCTTTAGAGTCATGTTGTAGACAGACTTGGGCCAATTGTTACCAAAAGAGCCAGCATTCATTATAATTCATTTAGAAAGGAT
CPSSR_338	AG	7|NC_006090.4:10824477-10824890|+	5|scaffold40_size7576828:4821665-4821674|+	4|scaffold_7:13701651-13701658|+	N/A	4|KZ861393.1:629267-629274|+	N/A	4|scaffold36_size11916069:6813231-6813238|+	5|scaffold17_size30478713:25247034-25247043|+	1.07	0.25		GTGCTCTCATAGAACTGCAGGGATGCCAGGAGGAAGGACAGACTCCATGTGGTCTCTCTGGTAAATCCATGCCTGGGTTTTGCCACAGCAACTGGTGGGAGAGCATGGCCTAATTCTTTCTGCAGTCAATATGTGTGCAGGTGTGCTAAAGCGAGAGATCTCGGCTGCATGACACTAGTGACACAGCCATAAAAAAAAAA	AAAAAAGAAGGAGAGGAAAAATCAATAATAGCTGGACATTCATTTAAACAAATGCATCATCCCATAAACAGTGCAGCAGCTTTCAAATGTAAACAAGAAAAGGTGAACTTTGTTCACATTATGTCTCCAGCTGTTTTGTGTTTCAAGACTGTGCGCCACAGCTGGGCTGATGAGCTCTGAATCCTGGGAAAAGGGGAAAT
CPSSR_339	AG	7|NC_006090.4:108490147-108490560|+	N/A	7|scaffold_170:490362-490375|+	N/A	6|KZ861480.1:199303-199314|-	7|scaffold65_size4558722:3061201-3061214|+	6|scaffold288_size669153:361958-361969|+	8|scaffold76_size4056920:3202839-3202854|+	0.69	0.25		TGCGGTTTCTTTAAGAAAATACTTATAGTAATAAAAAAAGACTTTAACAGCAAAAACTAATAATTGCTAAGGAGCCAATTAAATTCTGAAAGCGAGATGAAACCCTTCTTATTTCCCCTGGTGATTTTATGCTTTAAACTCGCTTCCGTGTTGGAGGGGGGAAAAGGGAAAAAAAAAAAAAAGGAGAGAGAGACAGAGAA	AAAATATAATTTCAGAAGCTGACAGAACTCATTGTTCGAGAAATTTTAAATTCAAAAAAGTTAATAAAGCCCAACTATAAGATGAAGGGAATTTGCATTTCACAGATTAACAACATGTACAGCAAGAAAGGCGATCCGCCTTGCCCCAGGTGATAATTTAAGAAACCTTTGCATATTTTATTTAAAACTGGGCCCAGTTT
CPSSR_340	AG	7|NC_006090.4:20611051-20611464|+	6|scaffold5_size16550558:12047802-12047813|-	5|scaffold_7:29397-29406|-	N/A	N/A	6|scaffold77_size3791827:432409-432420|-	7|scaffold6_size26573335:19609485-19609498|-	7|scaffold17_size30478713:11221942-11221955|-	0.75	0.25		TTTAACACAAAGGTCTTTGAGCAGCACAATGGGAGGGGGGCTTCTGCTGGTAAAACCTCATAGAAAGAAATTGAAACGTACATGTTTTTTCTCATTTATCAAAGAAGTGCAAAAATCTAAACTGACATTTTATATCAAATGAATTATGAACTGTGTACTTTGTACCTAAGGGAACAACAACTAAATTAGACTTCTGTTAA	GAAAAAATAAGCTTTTAATAAATGTACAGTCATTTTTGGTATTTTGTCTGAACCTGACAAATTCTGTGCTTTGCAAGAGAAAACTAGAATGTAGGCTACTTCAAAGGCTATATGCTCTGAATGCCTCGCAGTGAATTGAGAATCAGGTTAAGATAACACACAAGTCAGAATTTCTATTTAATAAGTATTGTTGGTTTGAT
CPSSR_341	AG	7|NC_006090.4:3503312-3503725|+	7|scaffold95_size3198638:876336-876349|-	6|scaffold_77:856903-856914|-	6|NC_015012.2:194363-194374|+	6|KZ861678.1:802859-802870|-	7|scaffold148_size1654297:694705-694718|+	5|scaffold36_size11916069:9914214-9914223|-	5|scaffold17_size30478713:28419032-28419041|-	0.78	0		ACCTTGTGCAGTGCTCTACGAGGCAAGCTCGAAATCCATCAGCAATACCATCGCCATGACACAATGCCAGGAGAGCAAAGCAAATGACAAACAGAATCTGGTTGTTCAGAGACCAGAGTGTGTTGAAGAGAAATGATCTGAAGCGAAATTTGGCCTCCCTCCAGCCACCCTTCCTGCTCTGCTGTTGGCACTACCAGAGA	TAAAAATATATGCGAGGGAGTGAAAGAAAACAAAACTAATTGGGAGAAAAAAATAACTCAAACCTGCTAACATTTGGTCTCTTTTTAGCAAACAACCATATGGAAAATCCACATAAAGCTTAAGGACTATTTCAGCCAAACACGCTTGTTATACATATAAATAATTTCATCAGAGATCAGCGGAAACAATGCAATTAGAC
CPSSR_342	AG	7|NC_006090.4:65793625-65794038|+	N/A	8|scaffold_15:7212663-7212678|-	8|NC_015012.2:64525342-64525357|+	6|KZ861445.1:301052-301063|+	N/A	6|scaffold94_size2908453:1747215-1747226|-	N/A	0.89	0.38		GGGTATGGAGGGAACCCTATGAAACTAATACCCAGACTTTAAAATCAGCTTACTATAAAGTGTTTTTGCAAATACTAGAGGAAATGAAAGAGAGTCTTTGTATACTATGAGATTATATTTCTTCTTTTCATGGTTAAATCCAAAATGACTGGCTCCAAGTAAACATCTGAACTTCATCTGGATTTCTAATGAAAAAAAAA	AAAGATGTGGATTCATTTAGGCGATAAAGAGCAAGTAAATAGTGCTCTTGCTAAAGGTTACAGGTTTGGATTAATGTCTGAATTTGAAATGATCCGTTTTCACACTGCCAATAATCTCTGGAAAAATTAAGGGTATTTTTCTCTTTATTCTTTCAAGTCAATTTAGTTCTGGTGAAGGCTGCTCAATTGACAGCCCTGGA
CPSSR_343	AG	7|NC_006090.4:69804400-69804813|+	N/A	6|scaffold_15:3216868-3216879|-	6|NC_015012.2:68577234-68577245|+	N/A	N/A	6|scaffold524_size114156:41808-41819|+	N/A	0.43	0.5		GCTTGGGTAGATGGCAGGAGCACAGAGGACAAAGCAGTACTGAGAAAGAATTGCCAGTAAGACTAGTGGTGACAATACCCTGCATGTGATCTGACCATGACAGGGGAATGAAAAACATTTTGTGAGAATTTCTGTCTGTCTATAGAGAAGAAAAGAACAATGAATAAAGACTGCTGAAAAAGAGCAAGGCAAATAAAAAA	GAGAGCTGAAAACATGCCCTGAAGCTGCAGCTCCTGCGGGAGGGAGAGGGGCTGTGGCTGACACCGTACAGAGCTCACAGATGGAGGAATGGAGAGCAGAAAGCTAGATAGGGGGGACAAGTATGGTTGATTAGCAGAGAAAGGAAAAACAGGTCTATTTTTAGCTACTGTTAAGTAATGCTAAAAGATCTAAGTGAGCC
CPSSR_344	AG	7|NC_006090.4:8576909-8577322|+	6|scaffold40_size7576828:2578634-2578645|+	N/A	N/A	4|KZ861233.1:448771-448778|+	6|scaffold24_size7686769:66009-66020|-	N/A	N/A	1.09	0.5		GGCTGATTCTCTTATGGGGAATAGTACAGTACATCTCATTCCGAAATACTCTCCAACAGAGCTGTTAAGACTCAGAGAACTAATCATTCCTTACAGGGCCTCACAGATGATAAAATCATGTAATAGCCAAGTAGTAAAAAAAGGAATAACTTTTTTAAATCAGGACTTTTTTCCCTGCTGAATGGCCAGGTCGATAATAA	AAAGAGAGATAGCTTAATGATATAGCTCATTTCTAGTCCAGAATGTATCCACCAAAAATGTCACCTTACTTACTCAGCAATACTTCTCCCTAGCTGCATTCAGCATCCCAGCTTCATATCAGCAATAAAGTAATCATTGCTACAGCGTACGCTCGTTATTTGGCAGAGTTAACACCAAGCTGAGAGACCAGTGAATCTTA
CPSSR_345	AG	7|NC_006091.4:57174220-57174633|+	6|scaffold47_size6991323:5253812-5253823|+	6|scaffold_30:3173265-3173276|-	6|NC_015014.2:36192201-36192212|+	6|KZ860631.1:3281960-3281971|+	6|scaffold7_size12334200:10782731-10782742|+	6|scaffold2_size14752457:13682845-13682856|+	6|scaffold10_size13748630:423444-423455|-	0.33	0		TGGAGAATCTGAGCATAGAAGAGAAAGACAACATTCTGAATAAAAAAAACAGAGACATTTTAATGCATCTACAACTCACAGTTGTGGTGGTAGTAATCTCCTCCGTTACAACCTTCAGCGTATCGACCACTGAGATATATCCCAGACGCCTAGCAATAGCTAAGGCAGTGTTACCATTCTGAAGAGAAAAAGAGAAGGGA	AAATGAGAGGGAGGATTGTGATGTGAACCAATGAGATCACTCTCAACACTGCATGAGCCAGCATTTCCATCCAAAACAAGGCGCAGCCTAGGAAAATCACTGTTTTTTTTTTCACTGTTACATCTGACTCTGTCTTTGCAACCCCTTTAAGACTATAGCTCTGGTTGCCATGGTAACACAACACACATACATCCGCCTGC
CPSSR_346	AG	7|NC_006091.4:88228612-88229025|+	N/A	5|scaffold_69:3077532-3077541|-	4|NC_015014.2:66688235-66688242|+	5|KZ861197.1:369193-369202|+	N/A	5|scaffold113_size3402657:312978-312987|+	N/A	0.98	0.38		TGATAATGAACTTCACTGTCCCCAGCTGCACTGTGTTTTTACATTCTTTCACACCTAATCCTCACCATCTGCACATTCAATATTAGACACAATCCCTGGTGGAGCTCACAGCAGATAAGCCTGCAGCTCAGTGGTTCTGACAAATTTCTCCCATCAGTCAAACCACATCCCAAGCACCTACAATTACTTCACAGCATTAC	ATACTCAGCTGAGTCAGAGAAATGCATTAATATTACTTTGCAATTATTCAGTACCTGGGAGAACTATACTTTTAAATTACTCATACATCATTAGCATACAGATGTTACAGGTTTTCATGTATTTTACATTTTCATAACAAAATTTTAGTGTCTGTTTATCTCCATATTAGCACAATGCCTGCCTTCTCTGTATACCAGAC
CPSSR_347	AG	7|NC_006092.4:39632883-39633296|+	N/A	8|scaffold_53:3181589-3181604|+	7|NC_015015.2:38675791-38675804|+	N/A	N/A	8|scaffold29_size5224432:2005984-2005999|-	N/A	0.5	0.5		ATGAGCATGGGATCTATCTATTGCATACACTCCTCCTTTTCACAAATTTAAGAAAGAGTAGAAATTCTAAAATATTTTTTCAAAACCAAAAAGGTGCCAGGCTCTTTCCCCCACATCGTTTCTAGCTGTTCTCTGTTCTGAGTATGAGCTTATGTGTATTATGTTAAGAATAATCACAAGTATTTTGTACTGTATATTTA	GGAGCGTTTCTTCATGCAAGTGATTGTAATAGTAATTGTAGGGGCCTGATCCTAGTCCATTCAGTGAGGAGAGACATCTGCTGAATTCAGTGGGTGTGAGGTCCTGCCCTGACCTGTGATTATGCACTTGGGTCTGCATCTGCACGGATCCCGCTGAACGCTGGAGGTCTACATTTAGACATTTGTACACTAAAATTTAG
CPSSR_348	AG	7|NC_006093.4:30982964-30983377|+	6|scaffold35_size12536703:4401100-4401111|-	7|scaffold_16:365384-365397|-	7|NC_015018.2:31534703-31534716|+	7|KZ860088.1:128112-128125|-	N/A	7|scaffold1_size15611567:11064107-11064120|+	7|scaffold1_size16080080:11248211-11248224|+	0.35	0.12		TCTCCGAGCAAATCTGAGCATCACAGCTATTAAACATTAATTCTGGAGGACTAATGGGAACCGGCTGGCAGCCTCCGTACTTTCGCATTGTTTGAACTTCTTTCATTCGCTTTCCAGGACTATCCTGTTTTTCTCAAGTCTTTTACCACTAAGAGATGAGGAGGGGGGAGAAAAAAAATCTGCATTTTAATTGACATTCC	AAGTCCAGAGGCTGTTGATTGCTGTCTATTCAGCCCAAACAGGCTTTTCAGATGAAAATGAGTAAAGGCTAGTGGAAGATTTACAGGGATTTGGTACAAAGGAGACAATGAAGTTTTAAATGTTGATAGCGTTTCACACCGAACGCATAATGGCTCACTGTTTGAACGCGCCGTTTTGCATTTAAACCTATATATCACCG
CPSSR_349	AG	7|NC_006093.4:33783915-33784328|+	9|scaffold35_size12536703:1606217-1606234|-	8|scaffold_86:1678339-1678354|-	4|NC_015018.2:33095356-33095363|+	6|KZ859904.1:758413-758424|-	N/A	8|scaffold1_size15611567:13860450-13860465|+	3|scaffold1_size16080080:14115201-14115206|+	2.06	0.12		TTTAATATATGTAAGCTCCTTACCCATAACTTAAGAACCACAAGGGGACAGAACATTGTCTTCCCACAAGGCTGCACTGCAGACTGATGCAGAGTGTGATGATGGAAATAATGGCTTTGGCAGAAGTACTTGGTTTGGAGCCAATTTCTCCATCCTAATGAATGGTGGAATTACCACAGAAAAGCTTTAGAGTGAAAAAA	AAAGAAAAAAGAAAAAAAAAAGTAAAAAAGAAAGAAAAAATGTGCTGCTTATTCCCAGTTAATCAACCCCGTAGGATGGATGGCCATGACCAATTACTATTCCCAGATACTAGTGGTTAATCACAAAGCACATAGTTAAAAGGACTTGTGTTAGCTACTTGGCTGCTGAAAGCAATAGTGTAGAATCTGCAAATGTTCAC
CPSSR_350	AG	7|NC_006094.4:33533429-33533842|+	6|scaffold85_size4642152:2971105-2971116|-	7|scaffold_44:5288813-5288826|+	7|NC_015017.2:31344903-31344916|+	7|KZ861679.1:2008909-2008922|-	6|scaffold58_size7223149:5511328-5511339|+	7|scaffold43_size8400313:4969951-4969964|+	7|scaffold56_size8939687:3470016-3470029|-	0.43	0		GATTGCAGATCGTGTCAACTAAAATCTGTTTGGATTTCTGTAAATTGGAGTCCGACAAGCCTGCAGTTCCGTCGCCAACCTGATAACTCTCACCCCCCTGTCTTTTGTTTTTCCTTCCAGCCTTTTTCCTGTCGCCATCTCGGTATTTAATCTGACACCGCCAGGCAGCGAGAAGGGTTTACTCTTCCCCTTGCAGAGAA	GAGGAAAAGCAAAACATTTACGTGGGGACAGGAGGGCTGGCTGCACAGGAAACCTGGACCAAACCTAAACTCCTGACAAAAGCCTTTAATCTTGCTCACATTCCTCAAGGCATTCTCCTTCTGTAATAGGACATATTCCTTTCAAGTAAATCCTGATAAGGGAATTCATTTTTTACAGGAAATGTATATCCTTGTAAGTC
CPSSR_351	AG	7|NC_006097.4:11570587-11571000|+	N/A	8|scaffold_4:7622173-7622188|+	N/A	5|KZ861728.1:1245617-1245626|+	N/A	6|scaffold3_size11902854:2971183-2971194|+	7|scaffold22_size20487078:11134443-11134456|+	1.02	0.38		TCCTTGGTCGTTTGAATAACCTTTTTCTCTTTGTGGGGCAGAGTGGAAATGTTGGTTCCTTGTGAAAGGACTGCTCTGGGGAGGGCTTCCTCAGAAACTGACACCAGTCTTTGTTACTACTCCTGTTTAAGCAGGAAAAGAAAACAAATTGACATCTAATCTTTCCTGGAAAAATATTGTTGTTTAGTCAACTGCTGTTA	AAACAGCAAAAACCTTGATTCTCCAGGATTGTTGCTATAAGATCAGTCTGTTGGGTTTTGACATATACTTGGCACAGCCCGTAAATAACTTGGCAAGCACTTTTACAGTGAACTCATCTAAATAAACATATCATACTGCTGATGTGGATATCTTCGCTTTTATGCCTGGGAGCACCAAAGAGTTAGTATAAGGAAACTGG
CPSSR_352	AG	7|NC_006097.4:15870713-15871126|+	N/A	N/A	N/A	4|KZ859966.1:1467109-1467116|+	N/A	4|scaffold3_size11902854:7300535-7300542|+	4|scaffold22_size20487078:15567154-15567161|+	1.3	0.5		ATTTAAATTGATGTATAAAGATTAATGGGAGATGAAGCATACTAACAACCTGGTTCCTAACGGCAGCGATACGCACGTATAGGGAGAGCCACAGAGACACGCGGTCCCCGCTCGGGTTCTCTCTCCCACGTCGCCATGATGTGTGTCCACCGTGACATGTTTAATTCCCCCGTGGACTGCGCTAATACGATTAAAAAGAA	AAAGAAGGGAAGAGGGAAAGGCTGATTAAAAGGGAGAATCTACAAAATATCAACGTGCCGCAGAGAGGAGGGAGGAATAGATAATTAGAAGCAAAAGAGGAGCAGGTAATTGTGATCTGAAATTAAATATGATGTTTAAGACGTCTCCTTTGTACCGGCGGCGAAGATTTCAGATTCATACACATAATAAACACTCAGGT
CPSSR_353	AG	7|NC_006097.4:4122742-4123155|+	6|scaffold4_size19517465:16578029-16578040|-	9|scaffold_4:119838-119855|+	5|NC_015022.2:7164311-7164320|+	5|KZ860474.1:1048460-1048469|+	6|scaffold28_size14221655:6148075-6148086|-	8|scaffold15_size8011694:4550600-4550615|-	6|scaffold22_size20487078:3512544-3512555|+	1.32	0		TTAAGGGACTCGGAGTATTTGTCCAGCTCATCCTCAGTGCCCTTCAGCTTCTTTTGCAGAGCCACCAGCTCGTCCTCCAGCTGTGACACGGGTGGAAGGTGGTGGAGAGGGGAGGGCAGGCAGGAAAAGGTGCAGCAGGCAACGTGATCGTGCAAAGGGAGAAGTGCGAGTGCAGAAGAGACAGAAAAGAACGGACGGAC	AAAGAAGGAGAGACAGTTAGATTCTCTTTGCTTACGGTAAGGGCACGATACCTTGGCAGCATTCTCCTCTGCGGAGAGGAGGCTGTCCTCAGACTTGTGCAGCTCTTCCAGCACTTGGTCCCTCGAATCCTCCGTCACGCGCAATTGCTTTTCCAATTGCACAATGTCATCCTCTAACTAGGTGCACAAGAGGAAATACA
CPSSR_354	AG	7|NC_006098.4:8280218-8280631|+	7|scaffold7_size15308173:2231580-2231593|+	7|scaffold_19:7564931-7564944|+	7|NC_015023.2:4853217-4853230|+	7|KZ860827.1:2993763-2993776|-	7|scaffold43_size9303778:6059236-6059249|+	7|scaffold9_size8990475:5922516-5922529|+	5|scaffold60_size3879006:756121-756130|+	0.66	0		TATCTGGTAAGCCATCTTTAATGGATTTTTGCCTCTGTGATTGTCTCATATCCCAGCACACAAGAGGTTAATGTTGAAGTTGTCTCTCTTACACGATGTGCTGAATAATCCTTCCTTGTCCCAGTTCAGATGGCATGTAATTCTGTGGACCTATTCCCCACTTACAGTTAATCATGCCAAATGTAATGTGGAGGAAATCC	ATTGATAGCATAAAGAATTAAATCGAAGGTCTTTCAAGATTAGGAGTTTCACTGGCCATAATTATGTCTCAGATTTCAGCAGATAACTATCTTGGCAGAATGATCATTCTCATGGCTTGCAACAGATCCAAAGTATTTCAGGCTTATGAAGTATTTGCTTGATCATAATTAGAAGGGTTGAAAGCAATTCTCTCTTAATA
CPSSR_355	AG	7|NC_006099.4:10128573-10128986|+	4|scaffold33_size8409074:6530844-6530851|+	3|scaffold_17:9871974-9871979|-	N/A	3|KZ861718.1:541487-541492|+	N/A	N/A	4|scaffold6_size17795740:7484818-7484825|+	1.47	0.38		CTCCTTTAAGGGCCAGTGGGTTATTAACTTCCTGTCGCCTGCCACAATGATATGCTGTGACATATTGTCACCGCATTCCAGCGAAGCCTTAAACATTAATTGGGAAGTAAGATGAGTGAAGCGGCTTTAATGAGATACCTTGTTGTAACTTCTAACTTTACACATTATTTACAGTGATTCCGCTAATGGTTCCATCCATC	GGATTGGGGAGGAGAGCAGGGGAAGCAGGGGGTGAAAAAAAAGATAGGTATCAGAAGTGGAATGAGAAAGGCAGAGAGCAAGGTGGGAGGTGTGGAACAAGGGGAGAAGCACCGTCCCTGGGGTGTTTATCCCCCAGCTTTGCATTCCTTCTGTCATTTTTCATGTACAGCCATTTTTGCAGCAAGAAGACAGGGAGGGA
CPSSR_356	AG	7|NC_006099.4:13194897-13195310|+	7|scaffold29_size9248467:6759877-6759890|-	4|scaffold_17:6788203-6788210|-	5|NC_015024.2:12840240-12840249|+	N/A	7|scaffold4_size16054494:5581267-5581280|-	6|scaffold10_size13540684:10379274-10379285|+	N/A	1.15	0.25		CTTATCCTCCTGTCTTATTTTGTCACATTTTGGGTCTCTCCTGCTTGGTGTCCAAGGAGGAGAAGGCATTTACTTACATCAAATAACCTTTCTATATACATCTCCTCATTGACCTTATCACGCAGGACATCCTGAGAGTGGCGGACAAATGTCACATAGGCATCAGCAACATCCATCCCCGGCTTCTGCATGGGGAGAGA	AAAACCATGAATACATCACAGGAGCAGCTCCTCCGCACGCCCTCAGCACTGCCTCTCCTCCTCCATCTCTCTCCTGCCGTCCTCGTGCAATTCACCCCTTCCTTACCTGCTGTGATGGGGACAGGGACAGCGTGCCCATGCCCAGCACAGAGCCATGCAATGACACCAGACAGGGATAAGAGCATTTCCCAAAGGAAAAT
CPSSR_357	AG	7|NC_006113.4:4469296-4469709|+	3|scaffold56_size5697669:4461360-4461365|+	7|scaffold_196:52290-52303|+	6|NC_015038.2:3985278-3985289|+	6|KZ860268.1:409735-409746|+	4|scaffold113_size2129652:1245170-1245177|+	7|scaffold76_size3611354:3246188-3246201|+	7|scaffold97_size1995212:514248-514261|-	1.45	0		GAGGTGGCATATTATTACAACAAGTCCCCCAAGCCTTTGCTCAAAAGAACTCTTATCCCCACCGATCCCAGCGGATTACAGAAATAGCAAGAACAGAGGATCTAAAGAAAGAGACAATTTCCTGCACTGATAAGGCAGCAGCTGAACAGCAGTGTCATTGTCTGGTGCTCTGTTTATCACATTTGCTTTCAGCAAGGGAA	GATGAATAAGGAGTGTCCAGCAGTTTGCTTAGTACTGCTGGGGAAGGGATAAGTGGGATTTTCTTTCCTCAGCACCCACTGCAGGGACTGAGATTGATGCTGCTTGCATGGCTTGCTCGGCCTCTTGCAATGTGTGATTATTGCCAGATGAGGCTGAACGTGGGCCATTGGTGCCTGGGTTTGGGGATCTGTGTTGGGTT
CPSSR_358	AG	8|NC_006089.4:106975046-106975461|+	N/A	7|scaffold_27:8362779-8362792|-	N/A	8|KZ860948.1:1036225-1036240|-	8|scaffold29_size7160010:6888064-6888079|+	8|scaffold159_size2503480:1156090-1156105|-	N/A	0.4	0.38		AAAAAAAAAAAAAAAAAAAAAAAAAAAAAAAAGAAAAAAAAAAAGAGGGTAAGAAAAGAAAGAAAGAAAAAAAAAAAACCTTCTGGTTCCCAACTCGGAGCAGTCACTCTTTACAATTTATTTTGTCGTACATCATTTGATCACCATGAATTAGCAACAGCAAGAAAATGTACGAGAGAGAGAGAAGGGGAGAGAGAGAA	CGCAGAGCTTTCTGCAAGAGAAGAAGAAGAAAAAATGTACGTGTGACAAATTATGCTACCAAGAAACAACACATCATTATCCTTGGGCCTGGGGCTCAGTGAGTCGTAACGAGAGTAATAGGAAATCCACGGTTGGGGAGAGAAACGGTCGTGCATGGCCAGTGGAGAGAGACCATACAGGGGGATGGATGCTGGAGAGA
CPSSR_359	AG	8|NC_006088.4:102610326-102610741|+	9|scaffold16_size17665436:9545389-9545406|+	7|scaffold_101:2848497-2848510|-	8|NC_015011.2:100247971-100247986|+	7|KZ860520.1:1584521-1584534|+	8|scaffold122_size2033618:711088-711103|-	7|scaffold181_size1406015:761921-761934|-	8|scaffold21_size15336542:768803-768818|-	0.66	0		CCCCATCCATTCTTAAAGCATGTTTCAATTAGGACTTAATTTCTGTCACGAATCACAAGAATAATATACAACTGGCTAAGGAGCTACGTGATAAATAATTGGGAAAGAGAAGCTATCCATGCACTAGTTAAATACAGCTAAACTCTTTACAGTTCACAAAAAACATTCATTAATAATGTAGTGTAAAGACTGAAATGTAA	AAAATACATTACTGATTTTATTAATTCAAGTTCAGGCATCTACTTGTGTTACAGCACAGCTGTCAAAAGGCGATAATGAGTAAATAATAAAACAGAGTGTTTTTGTTTCTCTCCATATTATTCTATAACTGAACACCAATGGGCAGTGAAGCAATCATTCTGCTGTCCAACTCATGAGGCTGCTGTGGTGTCCTAATTCT
CPSSR_360	AG	8|NC_006088.4:2391938-2392353|+	8|scaffold16_size17665436:1893853-1893868|+	3|scaffold_202:429546-429551|-	11|NC_015011.2:2431295-2431316|+	9|KZ860876.1:242908-242925|+	8|scaffold222_size906329:466477-466492|+	9|scaffold266_size777820:429023-429040|-	8|scaffold155_size744628:443394-443409|-	2.12	0		AGTCTCTTTTTTTTTTTTTTTTTTTTTTTGGTAGCTTTCTCCTCCTTTCTTTCTCAGACTAGAACAAATACAGTGCGACTGGCAGGAAATTGGCAGGCTTCAACGATCCAGAGGCAGTGATTTTTCTTCTAAGTAGCTTAATGGAGTCTATATTTTTTTATTGTTTTCTCAGCCTGCAGGTTGATAGAGTATTTAAAAAA	AATTCAACCAGCTCTCTCCCTTCCTCCTCTTACAGACCTATTTTAGAAAGTCTGCAGGTTTACGAGAACTCTTCTGGGTCATCCACATTTCGGAAGTATGCTGAATTGGTCACAGACGTTAATGAAAGAGGTTGAATTCCACTCCAGGCTCATATTTGAATGAAAAGATGAAAATAGAAACCTGCTCACTTGCATCAGCA
CPSSR_361	AG	8|NC_006090.4:56873179-56873594|+	N/A	7|scaffold_20:6451702-6451715|+	8|NC_015012.2:58884461-58884476|+	8|KZ860717.1:88750-88765|-	N/A	7|scaffold24_size5450805:1641217-1641230|+	7|scaffold4_size27439314:25919205-25919218|+	0.5	0.25		ATTCTGTACATATAAACAGTGAGATCTGGCCTAGGTCCAGATGGTGTTATACCCGTAGCATGTAGAAGTATGTCCATACATTATATGTAAACATTCATAAATACACTTCAGCTTTTCCATTCAATGAGCTGACTCCGTAAGTGTTTTCACTTGAACTGGGGAATTGCTACTTAGAATAACACTTCCTAAGATAATGTCCC	GCACGGGCTCATGATAAATCTTGCTTGCACACAAATTACTCTCTCTGTAAGGGAAAGGGCTCTGCAGACAGGACTGGAAACACTCTGATAACCAGCTAGCTCCAGGTGGTCTTAGCCAACTTATTAGCTACGGTGCAGAAAGCTAAACAAAAATGCGTAATAATGTCCGGGATAATCAAATAACATTGCAAATAGGTTAT
CPSSR_362	AG	8|NC_006091.4:36621431-36621846|+	3|scaffold16_size17665436:7269436-7269441|+	3|scaffold_36:6002148-6002153|-	2|NC_015014.2:30395312-30395315|+	2|KZ861537.1:3451411-3451414|-	3|scaffold23_size13728972:11034751-11034756|-	3|scaffold114_size2423176:798755-798760|-	N/A	1.92	0.12		AGGTGTCACTGCTTTCTAGAGTGTTCCTTAGTGATCTTCAGGGCCTGATCCAGAGTTTGTCATGTTCCAGGTGAGTCGTTTTGTCACTTCAGAAGATTTTAAACTGATCTTGTGGATTGCTGACTATGGCAGGCGGCTCCCTTTCATGTTCTTAAATAACTCTTACCATTATTTCAACTTCTTTGTCCTTATATAAAGAC	AAAAAAAGCAGCCATCCAATTTCAAGTGACTTCCTAACAAATGCCTGACATAGCAATCACTGTGGCTGCTGCTGCTGTGTGCTTTCAGATGACTACTTATGGATGCACAGAGCCTTTATTCTCACAGTGCCATCTTTGAAAAAACACACTGGAGAAAAATCTTTTAAGACTGTGACTACATAAACCTACCAACTAAGGTT
CPSSR_363	AG	8|NC_006096.4:4312119-4312534|+	7|scaffold3_size20080907:1256434-1256447|+	8|scaffold_104:1961368-1961383|-	7|NC_015021.2:9826512-9826525|+	8|KZ861259.1:671848-671863|-	8|scaffold14_size10575149:9103332-9103347|-	8|scaffold136_size3214359:698726-698741|-	7|scaffold11_size13126064:3853866-3853879|+	0.48	0		AATGTTTGATTACATTTTGTTGGCTGACATTACAAATGACACGGATGCTTCAGTGAGACTTGCTGCAGGCTGGAAAATGAGCCCATCCATCACGCCGAGCTGGCAGCTACCCCTTTCAGTCAATAGCTGCCAGCATCGGGCACTTCTGTCAAAACGTTTAGCAAACAGAAAAGGGGAGAATAAAAGGGAAAAAAAGAGAA	GGGAGAGAGAGAGGGAGAGAGAGAGAGGGGAAAAGAAAGCACGGGAAAGGGAGGAGGGCAAATGCAACTCCAGCTCGGAGCTTACTGCCGGAATAAATACTTACATAGGGATTTGAGGTACTAAGAAATGAAATTTGACAGATTCTGTGTCATGTTCTGGCAAGGCGTTGTGATAAGAGGTGCTTGTAGTGGCCTGAATA
CPSSR_364	AG	8|NC_006099.4:13456063-13456478|+	N/A	8|scaffold_17:6525530-6525545|-	7|NC_015024.2:13100240-13100253|+	7|KZ860515.1:363877-363890|-	N/A	8|scaffold10_size13540684:10640147-10640162|+	7|scaffold6_size17795740:10905745-10905758|+	0.5	0.25		TACTATTGCAGCAGAGGCTGTGATTGCAGTCTGTGTTCCTCCAGGAACATGTTTAATGCAGATATACCCTCTGAAGATTTATCTATCAGAAATATTTTCCTCTTGCTTCACTGTTATTTTTTACTATTTTTTTTAAAGTGAAAGCTTGTAAAACATGGGCAAAATGTAGAGCTGAAAGGAAGAGAAGCCAGGAATACTAA	CTTGCTTGAAAGTGTTGGCCAAGCAGCTGTTCGTGCCTCCTATTTAGCATGAATGGAAGACATAGCCCTGATTAAAAATGGTAGGTAGCAGCTGCACAGCCTGGGCTAAGGATTACCAGATGGTTAACTGTGATTGACTTGTCTCCATGGAGCTCAGTGGGGAGGGAGGAATGGAATATCTGAAATGTGATGAACATGCT
CPSSR_365	AG	8|NC_006100.4:9560162-9560577|+	7|scaffold24_size10827540:8506636-8506649|-	7|scaffold_3:7754069-7754082|+	7|NC_015025.2:8792006-8792019|+	7|KZ860162.1:275504-275517|+	7|scaffold15_size10567887:1624861-1624874|+	7|scaffold8_size12387124:3572177-3572190|+	7|scaffold29_size17170547:8952287-8952300|-	0.33	0		CACACTGCGATGATTCCCTGTGGGTACAGTCGGGGAAGCACAGATTTGGTAGGGGCTGCATACTGCCTGATACTGGATCAGACCAGCCAGCGAAAATAGAGTTGCCGTCTCAGACGTACTTCATTGGTATTCTGGAGGCAGCCAGGCTAGAGACTGCACAAAATTATTTTCAAACAAGAATTACAATTGGAAAGGCAAAA	GGAGAATTCTGGGGGCATTTGTCAGCTGAAAGCCTCAAGGTTGTATTCAAGCTGCCTTGCTGATGACAGAATAAAGACAGGAAAACCTGAAACAAATGGTGCTTCGAGGATCAAAAAGACGAGATTCTGCCACAGATACTTAGCGTTAAAAAGCTTTTCATTGTGGAAAGGGGGAGTGGGACCGAGCTGAATCCATGATG
CPSSR_366	AG	8|NC_006101.4:10986192-10986607|+	N/A	6|scaffold_14:2746200-2746211|-	6|NC_015026.2:2684007-2684018|+	6|KZ860517.1:2918976-2918987|+	6|scaffold6_size12608080:10957493-10957504|+	6|scaffold25_size5409597:4386092-4386103|+	8|scaffold5_size14065818:11080145-11080160|+	0.9	0.12		CATTTACCTTAACACGAGCTAGTTGGAAAATTTACAGTATAATGGGGCTTAATTCATAATAATGTCCTTTGTCACAAAACAGGAAAAAAATAACAGCCGTTAACACTAGCTTACTTGTGGATGTGTATACTAGTGAACTGGGGGCACTGTACACGGGAGATCCCTCCTGGTTTGCCTGGCACAGCAGCACCCTGCCTACA	TGGTATCTGGTTTTGGAACACTCAAACTAAACCTCAGTTTTATCTCAAAACAGAAATAAAGCCATAACTGAAGCAGTGCATTGAAGCAGAGGCACTTCATGTCCTTTAATTTCACCAAACAGAAAGAGCCCCAGTAAGCGTGTAAAATTTTACATTGGAAAAAGCAAAAACACAGACATCCCCCCCAAATCCAAAAGCCC
CPSSR_367	AG	8|NC_006105.4:3004306-3004721|+	N/A	8|scaffold_18:2838202-2838217|+	N/A	9|KZ861061.1:258252-258269|-	N/A	10|scaffold17_size10362789:2301632-2301651|+	N/A	0.83	0.5		ATCCTTTTGAAGCACTTCTTGAAGTCTGACTTGAATGGGAAGCAAGGCAGAAGCTGTAGGCATGCAGCGACGTGGTTGAGAACAAAACTTGAAGTCATCTGCCGTTTTGAAAGTGATGTCCCTTGATCATGAATTAACATCAAGGCAAATGATGAGGGATGAAGCAAAGAATGAATGAGTGAAAGAGCAAAGAAGGAGAC	AAGGAAGGAGAGAGAGGAAAAGAGGAGATTCTCTGGAGGCTTACGAGAATCACGCCAGCATAGAGACTGTACACACAAGCCATCTCCTTCTCAAAGTCTGTGTTTTGCCAAAAAAATAAAAAGCCCCTGATCCCTAGAAATGTTCCTGTCTGCTGGCTCCCAGAGATAAGGAAGAGATATTTCACAGTCTGACACTAATC
CPSSR_368	AG	8|NC_006109.4:1347242-1347657|+	3|scaffold155_size1800308:1642825-1642830|+	7|scaffold_167:1306364-1306377|+	7|NC_015034.2:96723-96736|+	8|KZ861439.1:1294870-1294885|+	3|scaffold160_size1507474:1316315-1316320|+	7|scaffold183_size1409315:103007-103020|-	5|scaffold118_size1420799:64161-64170|-	1.94	0		AAAAAAAAGCACTTTTTTTTTTCCTTGGGTGGGGAGTAAATGCCATTGGAAGACTTCTATGCGAAGAGATGCCGGGGGGCACAATATATCAAAGGAAATATAATGCACCCAGGTTAAAAACTAATGATTGCCATATAATTAGATGTGAACCATTGTGCTATAAATGTGTATTCTTCAGCGTGCTGTGATTGTACAGTAAA	TGAGCGCACGGAGAAAGAAAGACAGAAAAACACCGAACCCAGCAACGTACTATAAAAAGCACTGTTGACTTTTCTGCTGTTTAGTATTCCTTGCCCGTACTCCCCCAGGAGTATGTAATTAGTGCTTTATGAAGAGCGCATTTAAAGCAGTTTAATATTCACCTCATTCAGTCTGAAACAATGTGATCACTGCTTAGACA
CPSSR_369	AG	8|NT_463065.1:2444-2859|+	3|scaffold155_size1800308:1642825-1642830|+	7|scaffold_167:1306364-1306377|+	7|NC_015034.2:96723-96736|+	8|KZ861439.1:1294870-1294885|+	3|scaffold160_size1507474:1316315-1316320|+	7|scaffold183_size1409315:103007-103020|-	5|scaffold118_size1420799:64161-64170|-	1.94	0		GAAAAAAAAGCACTTTTTTTTTTCCTTGGGTGGGGAGTAAATGCCATTGGAAGACTTCTATGCGAAGAGATGCCGGGGGGCACAATATATCAAAGGAAATATAATGCACCCAGGTTAAAACTAATGATTGCCATATAATTAGATGTGAACCATTGTGCTATAAATGTGTATTCTTCAGCGTGCTGTGATTGTACAGTAAA	TGAGCGCACGGAGAAAGAAAGACAGAAAAACACCGAACCCAGCAACGTACTATAAAAAGCACTGTTGACTTTTCTGCTGTTTAGTATTCCTTGCCCGTACTCCCCCAGGAGTATGTAATTAGTGCTTTATGAAGAGCGCATTTAAAGCAGTTTTAATATTCACCTCATTCAGTCTGAAACAATGTGATCACTGCTTAGAC
CPSSR_370	AG	8|NT_456797.1:6052-6467|+	9|scaffold16_size17665436:9545389-9545406|+	7|scaffold_101:2848497-2848510|-	8|NC_015011.2:100247971-100247986|+	7|KZ860520.1:1584521-1584534|+	8|scaffold122_size2033618:711088-711103|-	7|scaffold181_size1406015:761921-761934|-	8|scaffold21_size15336542:768803-768818|-	0.66	0		CCCATCCATTCTTAAAAGCATGTTTCAATTAGGACTTAATTTCTGTCACGAATCACAAGAATAATATACAACTGGCTAAGGAGCTACGTGATAAATAATTGGGAAAGAGAAGCTATCCATGCACTAGTTAAATACAGCTAAACTCTTTACAGTTCACAAAAAACATTCATTAATAATGTAGTGTAAAGACTGAAATGTAA	AAAATACATTACTGATTTTATTAATTCAAGTTCAGGCATCTACTTGTGTTACAGCACAGCTGTCAAAAGGCGATAATGAGTAAATAATAAAACAGAGTGTTTTTGTTTCTCTCCATATTATTCTATAACTGAACACCAATGGGCAGTGAAGCAATCATTCTGCTGTCCAACTCATGAGGCTGCTGTGGTGTCCTAATTCT
CPSSR_371	AG	8|NC_006111.4:3259815-3260230|+	8|scaffold87_size3487344:164399-164414|+	8|scaffold_50:3304723-3304738|+	8|NC_015036.2:3322960-3322975|+	8|KZ860436.1:275759-275774|-	7|scaffold86_size3242955:124897-124910|+	8|scaffold30_size6414915:3303135-3303150|+	8|scaffold55_size6637523:3160842-3160857|-	0.33	0		GATCTCAAGCTATTGCTGACTAATTGATAGTTGTAGTAACTGCTATAGGCTCCTTAGATTAGAAATGCATGCAGACGTGTGTCTTGATTCAAACATTAAGGAACACACACTCTCACTTACTTACATGGGCAGAAAGTCTTCATACTATTAGAGGTGTGTGATGGAGATAGCAGGACATAAAACAGAAGAGAGAGAGACAC	ACAGAGACAGAGAGATGGCATGCAGCATATATACCCCTACAAATAGTTCTAAAATGCGTTTGCAAATGCAGAAGTCTTCAGAACCATCCAACAGTTCAGCACACCCTTTTTATCTCTTCTCTGCGGGACGTCTCCATCCAGATTACTCGAAACAGGCGGAAAAGGTGAGAGCTCTGCCATCTTAGCTCTGAATTCATCTG
CPSSR_372	AG	8|NC_006127.4:58373172-58373587|+	8|scaffold99_size2960804:519860-519875|-	9|scaffold_92:1491344-1491361|-	N/A	9|KZ860432.1:2431304-2431321|-	N/A	8|scaffold117_size2426440:738309-738324|-	8|scaffold51_size4175460:2409012-2409027|+	0.47	0.25		AGAGCGGTATCCATGCGCCCCATCCCCGCCCGCGGCCCCCGCTATCCCCGAGCGGCGCCCGTGGGCCGCCCCCGCGCAGCGTCTGCCCGCAGCGCTGGTACCCGGCTGTGAGCGTGGAGCTGCGCTCGCCTCGGATCTGCTGCGCCTGGAATATTAAAAGCCCCAAGCGGGTTGGGTTGAAGGATCTTGTTAATGCAAAA	GGCAGAGGGAGAGAAGGAGAGGATGGAGGACAGCAAATTAAAAGAACACCGCCCGTGACTCCACGAACCTGCCTCATCCGGGCTCGTTGGGGGCACGGGGGGTGCCTGCGCGCGGGGGTAGTGTTATTTTTAAAGATCCGGCTTTATTAATACGTTAAGAAAGAGCTCCCCTGGCAGCGTGTGTTCTTACAGCTCTGTCT
CPSSR_373	AG	9|NC_006089.4:114800981-114801398|+	4|scaffold1_size27503529:16472608-16472615|-	8|scaffold_27:525897-525912|-	8|NC_015013.2:60565508-60565523|+	10|KZ860119.1:401095-401114|-	4|scaffold20_size8502259:548500-548507|-	5|scaffold74_size4692142:4143460-4143469|+	N/A	2.29	0.12		CATCTGTTTCTGTGCTTGTGCCGAACAAACAAGGCAATTTAAAGCATACCAAGGGATAACCAAGCAGCAAATGAGCATGACCCTCATTTTTTTCCCCTTCTTACACACACGAGATGCTAAACTTTGCCGTACACACACTACATAAAGAAGCCAGGCTGTTGTTTGATAAGGTGTTGTCAGAGAGATTTTACATATTTTCT	AAATATCTCATAGTATTGTTATTCTTAGAATCCTCCCACTTCTCTCTTCATTCCTCTTATACTAAAGCTAGCACTCAGTCTCCAATTCATTCTAGATTTTTTTTAAAAACTGTTTCAATATACTTATAAATATTCAGTCTTTAAACCCTAATTTGCTATACTTAGTTCACATGCCTTCAAGCATTTGTCTTCCAATTTCC
CPSSR_374	AG	9|NC_006089.4:116651522-116651939|+	N/A	6|scaffold_10:1308087-1308098|+	N/A	6|KZ859928.1:1494287-1494298|-	N/A	3|scaffold107_size2532086:1297907-1297912|+	3|scaffold63_size5556461:1317403-1317408|+	2.24	0.38		TCCTTCAGCCTTTCCCCCAGGAAGGTTGGAGGGATCGCGGCGCGGTACGGAGCGGGGATTTGGAGATGCAGATGTGACACTGCAGTGCGAACGCCGCCCGCGGCAGCAGTTGATCAGGATCTCGGACCGCGTCTTTTATCTCTTTTAGCTCGGAGGAGATTGCCCTCAATAGACCCGCCGTAAAAAGAAAAAGAGGGAAA	ATCGCAGTGCTGCCCTCGTGCATCCCACTGCGAGGAGGTCCCGGCGGTCCCTTGGGAATACCGGGAGTCGCGAGCAGGAACACGAGCGGCCACCGGGCTAATCCGCTCCTCCACCTTCCCGCGAGTACCTCCCCCTTCTGCTCCTTTCTTCAATAGCAGCCCTTTCTCCAAATCTCAGGTTACTTCGCTAAAGAGTTCTC
CPSSR_375	AG	9|NC_006089.4:1200875-1201292|+	N/A	6|scaffold_9:14670721-14670732|-	N/A	6|KZ861184.1:1248798-1248809|+	N/A	6|scaffold321_size948334:734434-734445|-	4|scaffold73_size7427632:6099945-6099952|-	1.6	0.38		AGGCACGTGGTTGGAAGTGGGTGATCTTCAAGGTCCCCACCAACCTAAAGCCATTCCCTGCTTCTGTGATTCTATCATCTCTGTGCTTCCAGAGATCAAGCCTCCGCACTAACCAGCAGGCCATCAGGAGGGGGTGGATGTTTCAGCTCTCTCCTTAAGCCACTGTGCTTTGCATGAGATAATTCAGTATGAATTGGACC	ACATCAGTGAATGTAATTTTTGAACCCCAGAGGCCAGTCAGCTACTGGAGGGAAGGGAGCTGCACTTGAGTCCCACTTCTAATTAACGTAAGTAATGTATGCATTCACTGGAGCATGGTGTAAATGCAGCTTCCTTTCTCCTGGGTTCATGTGCTAACTGCAAACCCTATTCCTTTCTCTTGCTCAGGTAACTGTTAATT
CPSSR_376	AG	9|NC_006088.4:189051941-189052358|+	8|scaffold57_size5693541:1326238-1326253|+	6|scaffold_112:1691123-1691134|-	N/A	4|KZ860328.1:7477-7484|-	N/A	6|scaffold261_size771032:528863-528874|+	6|scaffold70_size7387377:5406902-5406913|-	1.61	0.25		AATACACACAGTCTGAAAATACTGTAAAAAAAAAGGATTCATTTGGAGAGCTGTAGCTGGCAAAAATGTTACGTTTTGGTTACCAGCAAGGCTTTCTTAACCAGATGTTTTCAGTCTTTTCTGAACAGAACCACTCACAGATTGTCCCCTGAATTATTTCATGTTTAGAAATGGGGCCTTGTTAAAAGAGAGAGGGAGAC	TAGCACAAACTGCCATTATCATGCAAATCGCCCCAGAGGAAAAAGGACAGTGAAAATGATAGCACTGATCTAATTATCTGCAGGCCAATATAGCTAAGTCACTGAAAGAGGCCCACAGAAAAGGCTGCCACAGAAACACAAAAAACAGCCAGAAAACAATAAGGAACTTAGCAACAGTATAAAAACGGACTTCTTTCTGC
CPSSR_377	AG	9|NC_006088.4:195423236-195423653|+	N/A	7|scaffold_288:32187-32200|-	N/A	N/A	N/A	8|scaffold453_size232147:91535-91550|+	8|scaffold153_size804742:592378-592393|+	0.71	0.5		TCTGCTGTTGCCAAAAAAAAAAGGAGAAGGGGAAAAAAAAAAAAGGACAATCCGCAGCCCTGCAACCATCCCCCTCTGCAGGAGGAAACCACGCCTCTCGGGGAAAGTTTATTTGAATGCAACAAATAAAAAAGAAGGGGGTGAGGGAAAAAAAAAAAAAAAGAGGGAGGGAGGGAGGAAAAAAAGCTGGAAAAAAAAAA	AAAACAAAGCGGGAGGGATGAAGGCCGGCGGCGGCCCGGAGGAGGAGCGGGGCCGGGCGGTGCCGGGGGGCAGCGGGGGGCGGGCGGAGGCGGCCCCGGGGGGGCACACAATGGCGGAGGGGGCAGCGGCCGGGGGGCATTGCAGGGCCGAATGCTGCCCGCCTCCTCCCCGCCTTCCTCCTCCTCCTCCTCCTTCTCGT
CPSSR_378	AG	9|NC_006088.4:45759893-45760310|+	8|scaffold37_size11570176:4859875-4859890|+	9|scaffold_76:2262139-2262156|-	N/A	7|KZ861588.1:995104-995117|+	10|scaffold36_size14746209:5847009-5847028|-	7|scaffold90_size4430043:2287176-2287189|-	6|scaffold9_size47896693:3683914-3683925|-	1.31	0.12		AAAATGAGTCACTGCTGCTCACAAAGAAACTCTGTGGTTTTCTCCCTCTCAGGTTTATGTATTTGCTCTTTTTACAGTTTCCTTTGTAGTCCTCTGCGTTCTGCCGGCCCTCCCCCTCCCGCTCTGCCCCGAGACCCCTTGGCCGCCGTCGGTAGTTTCCACCACCAGCCTAAAAACACTGCTAATGTTTGTGAGGAGAA	AAAGGGAGAGAAAGTGGAGAGTTGTTTTTGGATCTGGCTGTGCTGAAGGTTAGAGGGACTCTGATGCTGCAGGGGGAAAAAGTTCCCTGAATTTTCCACTGGCTGCAGGAAGAGAGCCCATTTAGTCATGGCTAAGTAATGTCTGCACACACACCAACTAATCTCATTAGGAGTTTCCGTTCCCTAACACAGGAGGGTTT
CPSSR_379	AG	9|NC_006088.4:5664219-5664636|+	3|scaffold16_size17665436:2691058-2691063|+	4|scaffold_87:2749411-2749418|+	2|NC_015011.2:8924355-8924358|-	3|KZ860770.1:624303-624308|-	3|scaffold153_size2892616:1278848-1278853|+	3|scaffold118_size4519499:2736727-2736732|+	2|scaffold9_size47896693:44380126-44380129|-	2.12	0		TCTTCAATTTCTTCAAGTTCCTTTGCAGATTTATGGGGTGAAAGAAGGTTAATGATAGAATTTTTTTTATAATGTCTTCTACTGACTATAGATGGCAGATCTGACAGTTAAAATGAAAATTGTTCCAGAAGAAACTTGAGTCAAACTAATTATTGGAGATGTTATAGGGATGTATAATTATATTCACCTTTAAAAAAAAA	GGGGAAAAAGTTTTATTACAACTGTGCTTTTTAAAGAACAAGTAGAGAAATAAAAGCTGTAATTTTTCTTAATTATAGCTAACTGTAATTGCACACGACTGCAATATGCAGCACATCAGCAGCAGATTAAGAGATCCTGGCATATGTGTAATGTACAGAACAACTTTGAGCAGAGGTGTAGTTTTATGAATACAGTTATG
CPSSR_380	AG	9|NC_006088.4:66227771-66228188|+	13|scaffold64_size5005829:3542752-3542777|+	10|scaffold_153:1412883-1412902|+	6|NC_015011.2:56063815-56063826|+	6|KZ860597.1:1367096-1367107|+	12|scaffold67_size4399036:3217193-3217216|+	11|scaffold45_size4260854:186239-186260|-	10|scaffold64_size4031438:183911-183930|-	2.39	0		TTATTTTTTTGGTTGGTCTCTGTTTTTGTTTTTCTTTGGGTTTCCTTTCTCTTCCTGCTCTATCTCAAGTTAGGACAGTGTTGTATCTTAGACAATCCCTTGAAGAACCTGATATACCAGCAGCTGGTGAGATTAGATTTATATTTTTGGTTTTGGTTTTGCTTTTTAAAGGAAACTGTAGGTGCCATTCTCAGGTGAAA	CATAAGAAATTTAGAGAAAAAATATTTTATGATCTTGGATTTTCATGTGTGCGTGTTTATGGTACTAATAAGAATAATATTGGACTATTGTGAGCAAAAAGCATGTTCCAGAATGAAATCCCGCACCCTCCAAAGGACTTGGTCTGCAAGGAGCTTTTGCTTTTCATTTACACTTCAAGTGGCAGCATATAGGACATTAA
CPSSR_381	AG	9|NC_006088.4:67641644-67642061|+	6|scaffold27_size11563098:10404598-10404609|-	14|scaffold_130:1012395-1012422|-	N/A	N/A	6|scaffold159_size1492202:301315-301326|+	15|scaffold108_size2496828:1265438-1265467|-	11|scaffold99_size1920231:1406535-1406556|-	3.53	0.25		CCTCCTTCCCGCACGCCCGAAGCCGGCGGCGCCCCGGGGTGCCCAAGGCACTGCGGCCGCCCATAAAGTGCTGGCACAGGTGCGGCGCTCCGCCGCCCCTCCGCCCCAACCTGAGCCCGCCCGGCGCGGTGCGAGCATCTCGGCGGGACCCAGGGACACTACAAACCCATCACAATAAGGTGCGACATTTAAGTTACCTT	AAAAAAAAAAGTATCCTTACTATTTCTCTTCCTTTCCTTCTTCTTTTTCTTTCTTTTTTCCTTAACATACGTATGCACTTATAAAGCCAAACATTAAAAAAATACTGAGTAGCAAATTTCGTCCGGGACGGTCCTCTGCGGGCGGCGGCGCGGGGGCTCCGCGGGCCCCTCCGGCGCCGCCTCCCGCCCGCCCTCCGCGC
CPSSR_382	AG	9|NC_006090.4:108308399-108308816|+	6|scaffold151_size1496330:400790-400801|+	4|scaffold_170:302481-302488|+	8|NC_015012.2:108346967-108346982|+	N/A	N/A	7|scaffold288_size669153:173694-173707|+	7|scaffold76_size4056920:2987489-2987502|+	1.57	0.25		CAAATTTGCCTAAGGCTTTGGGCCAGAGTTGATGAGACTTCATGAAGATACAGGAACAGGCACATGGGTAGGAAAGAGAAAGTCTGTGAAAAATTAAAATGACAAGGCTGGTTAGGGAGCGGAGATAACTGGTGATGTAGTGAAATTAATTACAGTCTGGGTTGAAGGAATTGTGTGCCTAAGACAAAATTAAAAAAAAA	AAACCAAATAACAGCAATGGGATTATAAACCCTTTCATCATCTCTATATGGTATAACTCTCTATTTATTATGGCAGTTATTTCTATAACATGAGAGGTAACAATGGCAAGGAAAGGAGGTGAATCTCCCCTCAGAAAGTGCTGATTCTGCAACAAAAAGCCTTACTGAGAGTGGAATTACACAAACAAAATAACCTCCAG
CPSSR_383	AG	9|NC_006090.4:76473505-76473922|+	7|scaffold6_size22146434:18059274-18059287|+	8|scaffold_42:3645728-3645743|-	8|NC_015012.2:75135188-75135203|+	8|KZ861016.1:239676-239691|-	7|scaffold11_size15412139:2407830-2407843|-	9|scaffold31_size5746299:2023103-2023120|+	8|scaffold36_size7341439:3520862-3520877|+	0.71	0		AGAAGCATACCCATAACATCACCTATTTCTATTTTTTATGAATTATGTCAGAATGTAATGAGCACCTATAGAAACCAGGACTGTGAGGCAGTAATTTACACGGGAGAAATTCAAATGAAACGGGATGATATGAGGCTATGTTTGAAGACTGTCAGCTTTCTGCGATAAAATTGCGTTAGTAATTAATAATCTCCCAGAAA	ATCATCTGCTACCATGTGTCTATTAGCAGATAAATCCAGAGTGAAAGATATCCCCTCTGGGACAACTTGATGGATTATATTAAATTTAATGGTAATGGAAGGAATACTGTAATTGGAAGACGCTGGAGGGAAGAGATATGGTGGGAGCAAGAGGAAGAGGTACATGCTGATATGGAAGACCTCATCTTATAGAAATGGGC
CPSSR_384	AG	9|NC_006090.4:95842089-95842506|+	N/A	5|scaffold_13:6585727-6585736|+	7|NC_015012.2:94358994-94359007|+	N/A	5|scaffold8_size12054627:7102571-7102580|+	5|scaffold42_size6183011:3028795-3028804|-	8|scaffold30_size11057579:3690388-3690403|-	1.61	0.25		GCCTCTAGCACACTCCTAAAAGAGCAGCTCCACATTTCAGGAAGTAACACATTACAGAATGATTCTCTCATTAAGATTTATGCTTAAAATAGAGAAGCCACAACCTTGTGCATCAGCAGAGTTTTCATCAGCTGATTAAGCATGACAGATGAAGCAGGCTCCTGACCTTTCTTAGGCTGAGGGGAAAAAGGAAGAAAAAA	AAGGGGAATGGCCTCTCTTTCACCTCTGTATTCAATTGTGCACTTCCTCAAACAAATAAAAAGACACTTTTGCAGCTGAACAAGAGGCCATGCAGTTAGCCATGGGCCCCTGAAGTTGTTCAATCAAGAAGGAACATGATACTATGTGATTTGCCTGTTCATTGCTCCTGGGGTGGGCCATCGCTCCTAAGTGAAGAATA
CPSSR_385	AG	9|NC_006091.4:10645206-10645623|+	5|scaffold10_size17219335:5251222-5251231|-	5|scaffold_48:371901-371910|+	10|NC_015019.2:10551515-10551534|+	3|KZ860032.1:687804-687809|+	5|scaffold10_size11720266:893668-893677|-	N/A	6|scaffold32_size6391519:5923544-5923555|-	2.29	0.12		CACTGATAATGCGGGGGAGAGCGAAAACAAAACCTTCTTTGTGGCACTGACACCTCCTATAGTTGTTGTGAAGAAACTTTTCCCCTCGGTATCTGCTCACCAATTCTAATTAATGCTGCACATTCCTCCACTGAAATCATTTAATGCATAACAAGGGGGGGAAGGAAAAAAAAAAAAGGAGAGAGAGAAGGGAGGGGGGA	AAGAAATTCTCAATGCTCACGATTGCCCTGTTCGAATTATGGGAGTGAAAGCCCGGGCCCCCTAACCTACTGTCTATAAAGCAGAGCTTTGAAAGAGAGCTGCAACCTACAAAAGCTGTCAATCTTCCTTGCCCCGAAAGCCTGGGTTCACATGGCTTCAAGTGACAGCCCTCCTCCCCCGCTCACAAAGCATCAATCTG
CPSSR_386	AG	9|NC_006091.4:80699418-80699835|+	N/A	7|scaffold_11:8237350-8237363|+	7|NC_015014.2:57140894-57140907|+	N/A	N/A	7|scaffold83_size3138631:120858-120871|+	6|scaffold27_size6469934:650255-650266|+	0.98	0.38		ATATACATATTTAAAACCATTTTATCTTCTCCGTCTAATTCTAAGCACCCCTTCTGTCAACATCAGACAGAATTAAAAAGAAATAACCCTCAGTGGATGTCTTTATTTATTTTTCCTGAAATGTGTCAGATAAGCAAAATGTAACTGGGTATTTATTTTACTTTTCATATGGTGTGCCCTACAGACTGTGGAAGGCAGCA	CAGCAACAGTCTGATAAGCACGACTGTTCCTTTTTGCCTGCTTTCTGTTTATACTGCCTTTGAGTGAACACTGGGCTGGTGACCAAATGTCTTCACTCATATGGGACATTTTAGAGCTGCTGGGAATAAACTGGGCAAAAAGCAACTCCTTGGTTACAATATCTGTAGGTAAATGTTACCCTTCCAAAACTCACTGTTTT
CPSSR_387	AG	9|NC_006092.4:47957522-47957939|+	N/A	12|scaffold_67:3947909-3947932|-	10|NC_015015.2:47096623-47096642|+	N/A	N/A	12|scaffold35_size4852149:863646-863669|+	10|scaffold2_size38725561:34016792-34016811|+	1.2	0.38		CTGTGTGATGTGATTTGAGTTTCTTCCCGACCCATACTAAGTTGGAAGCAAATTGTTTTTGATACGGATCTGGGAGCTGGGGGGAGAGGAGAGAGGGAAGGAAGGAAGGAAGGAAGGAAGGAGGGTCGAGACAGTCTGACATAAATGAGGCTGCTATCCTCATTCTCTTTGCATCTTTAAATGTTGCTGCTTGGGGAAAA	AAAGAAAGAATAAACACGGGGTGCGGATGTGATCAGCTTCGTTAGCCGCTCCACCTTGTGAAAAGACACAGAAGCACAGGATCCAACCAGATCATATTTACATACATATTAATAAAGCTCCCGAGGTGGCAGTTCAGCCTTCACACACAGTGCAAGGATCTCTGCGAGTTCTCATTTTAGACCCATAAAAAAAAGATAAA
CPSSR_388	AG	9|NC_006093.4:12264971-12265388|+	11|scaffold62_size5086852:275130-275151|+	7|scaffold_75:187026-187039|+	8|NC_015018.2:11626863-11626878|+	10|KZ861400.1:2824831-2824850|+	8|scaffold61_size4925228:370691-370706|+	6|scaffold40_size7454331:195318-195329|+	10|scaffold23_size11536959:6968550-6968569|+	1.58	0		GTTTCAAACGCGTTGTGGCGAGCAAATAAAAGTTACTGGATTGGGTCTGGGATGAGGAAAGGAGTAGGGTCAAATTTGCTTTAGTAACAAAAAGAAATTAACTGATAACTCTACAGTGGGCAAAAGCTGAAATGTTGCACCACGAGGGCAAAGTTGGCACACATGCACTTCTTACACAGCTACTGTACATAATTTATAAA	ACAAAGAGCACAGAAATGGGCACAGAAGCAATAGGAAGCTCATGCAGGAGAAGCAACCACACGAGAAGCACGGATCACAGGGGCAAGACAGTGATTGTGGCATTAGGGTCTCTTGAGGGCAGCAGCAATCTACCAAGTCACTTTTCCTCCCCATGCCCTTTCCTTCATGAGAACAATCTCTTCCTGGCACCTAAGGTTTA
CPSSR_389	AG	9|NC_006094.4:33158280-33158697|+	5|scaffold85_size4642152:3345168-3345177|-	3|scaffold_44:4921355-4921360|+	N/A	N/A	6|scaffold58_size7223149:5142296-5142307|+	7|scaffold43_size8400313:4601385-4601398|+	7|scaffold56_size8939687:3842805-3842818|-	1.86	0.25		GCACTACGATACATTTTAACAATCTATAAATAATTGATAATTTTTTTTCTTTCATCTTCCTTCCTAGTTTGCATAAAACTAATGACTTGGTAAATGTTACTCACTTCAAAATATTCCACTGCTCCTATGAAAATTAAACTAACACTGTAACCTTAGCAAAGAAGGAGATTTTTCTTCTTATTGTAGGTTAAAAAAAAGAA	ATGCAACACTCACTTGTGTCAAAAATCTGTCTATGAAATCCAAGTGAAAATCATGCATAATACAAAAAAAGTGAGCAATAAGAGGACTACTGTAATAAATATGTTTGACTTTTAAAGGATCCAAATAAATTCAGGAAAGTTGTGATTTCACTTTATTCTCTGGTATTTTTTAAGCTTTAAACAGGATAAGACTATGACAC
CPSSR_390	AG	9|NC_006096.4:4216444-4216861|+	7|scaffold3_size20080907:1157973-1157986|+	9|scaffold_104:2055022-2055039|-	N/A	7|KZ861259.1:766893-766906|-	7|scaffold14_size10575149:9200606-9200619|-	8|scaffold136_size3214359:792546-792561|-	8|scaffold11_size13126064:3757363-3757378|+	0.83	0.12		CCTGTGCTGCCTCCGGGACTGAGGGCAAGAAGCCAAAATCAAATCTTCCCTTCTTTTTTCCCCTTCTTTTTTTTTTTTCCTCCCAGAGTGTATCACTGGCTATTGTCCTTATCAAACAAAGCCCTTTCATCAGAGGTTCTTTAACACACTTTATTTCTCTTTTATTTTGCTTTGAAATAAGCCGGGCAACAATTAATTTC	AAAGAGAATTCAACAAGGATCTATTACTACTCTCGGCTTCTATTGCTGTAATGAAAATCTATTTCCTTTCCCTTTTGTGTCCCATATAATTTAATGCCCATTTTATTAATGGTCTGAAATAATTACGGAACCTTTTGTGATTCTCAAGTATGTTTCATTTAATTGTGCAATAAACGCCTAATCTCTTCCTCCATCTGAAG
CPSSR_391	AG	9|NC_006097.4:12869962-12870379|+	N/A	6|scaffold_4:8929868-8929879|+	5|NC_015022.2:12110555-12110564|+	5|KZ860385.1:1277922-1277931|-	8|scaffold16_size9568920:7614475-7614490|-	5|scaffold3_size11902854:4282067-4282076|+	5|scaffold22_size20487078:12470333-12470342|+	1.55	0.12		AGGAGCTGTTGATACCCATGGGGATTAGGTGGTACAAATTGGCTGGGAAGCACCGGAGGCATTGACCAGAGCTGTCCTGGGGCAGGTTCCCATGGGGGGGCTGCCTGAAACAACCCTCCTCCAAGGAGGCTGGAAGGGCCAGCCTGGCTGCTAATCCCCTGGGAGCTATGGAGCACGAAGCAGAAAAGAGGTTAAAAAAA	AAAATCTCGTGTAAAGATGGTGGTTTCCCCAAGGGGATGATAGAGAGAGAGGGAAGGGGGCGGGAAGGGGGGGAACAGCACCATTTAATCCTGCTTTTAATAGGCAGGTGGTGGGCTTAGATCACACTCCCGCTCCCGCAAGCTGCTGCAGAGATTTTGGAGAACGGCCGTGCGGACTGGAGGGGACCCCCACATCCTTG
CPSSR_392	AG	9|NC_006104.4:5198309-5198726|+	4|scaffold25_size9965132:4469743-4469750|+	6|scaffold_22:5790880-5790891|-	6|NC_015029.2:4549585-4549596|+	4|KZ861736.1:1884148-1884155|+	N/A	4|scaffold55_size6822587:2291278-2291285|-	7|scaffold7_size10678521:5873103-5873116|-	1.75	0.12		CTCTCTAAGTCCAGAGGAGAGATCCTTGGGGGGGTGGGAGGCACATCTGCACTGCAAATAAAAATAACTATCGCAACCACCAACCCAACCAACAACAACAACAACAAAAAGTCACAGCTAAGAAAAAAATAACACTAACCAAGGATTTTGGAAGCCAGAAGTAACAGAAATTGTGCTATTAATAAGGAGGAGGAAAAAAA	GCAAGAAATCCAGCGACCATGGGCCAGCGTGGCTTCCTAGCATGTACTTTCTGTTCTCTCTCCTTTTTCCCAAGGTAATTGCAGTCTGCCGAGAGGGAGTTAAATGGGATTAAAAGATCTGTGTAAGCAAAAGGACCCAGAAGAGAAGGAGGAAGGAGTGAGCCGTCCGGGCCAGGGGGTGTCTTTGACACAGCTGAGCC
CPSSR_393	AG	9|NC_006107.4:4628138-4628555|+	N/A	N/A	10|NC_015032.2:3716660-3716679|+	13|KZ861586.1:245900-245925|-	N/A	9|scaffold71_size3252298:3035145-3035162|-	N/A	1.64	0.5		TTATGTTAATACGGTTCAACATCATAGCTCCCAGCTTCACAGCACAAATATTTTTCTTTGGCAATCAATAGTAATTTCAGCTGAGTGGATGGAAGTCACGTTTTAATGGTAATCTTTCCTCCAAGCCTCCAAGTGGAAACTCGACTGGTACCTTAACACGGCTGCGGTGCACTGCATGTAATCAGATAAATTAACCTAAA	AAAACACAGATCAGAAATAAAAAGCAGTGCCAAGAAGCTCTACATTTGCCTGATAGATTAAAGTGCTCATTACCATGAGAGAGGGAGATGATTTCAAGAGGGGGAACCAAATTCCTTGGCTGAGAGCCTCGGCAGTGTTCAGTGGCCAGGGATGCTGCGAAGAGTGGGAGCAAAGCAGCTCAGTGGCACTGCTGAGTGTC
CPSSR_394	AG	9|NC_006107.4:9308949-9309366|+	4|scaffold34_size8360870:4845920-4845927|-	8|scaffold_73:3643681-3643696|+	8|NC_015032.2:6197310-6197325|+	8|KZ861330.1:167661-167676|+	6|scaffold47_size7877968:4824293-4824304|-	7|scaffold37_size5386917:3714957-3714970|-	7|scaffold8_size9283797:4166233-4166246|+	1.45	0		AGGGGGAGCCGCACACCCATTATTTTCCCAAGATAATTTGAAAAATGCTGATCTCGATTTTAATCAGCTGCAAATGCAGCACAATTCACTTATAATATCCCTGCCAGCAGGATCCTCGGTAAATTCATAACATCATTGCTTTTGTATGATCATGAGCAAATTACTGAATCCTCAGGAGGAAAAGGAGAGGAAAAAATGAA	AAACAAACCCCAGCATTTAGCATGCAGCCATTATGGCCCGACCGTTCCATATTTTACACTGTTAATTTAACTTTCATTACACTTTCATTGTTAAAAAAATAAACCAGAGCCTTATTGTGCAAAACAGCTGGCTCGGACATTTTTAATTTTTTTTATATTTTTATTATTATTATTTAACAGAAGCAGCAGCAGCACTTGAT
CPSSR_395	AGA	5|NT_458515.1:2013-2427|+	N/A	3|scaffold_135:1609864-1609872|+	5|NC_015016.2:48149824-48149838|-	N/A	N/A	4|scaffold202_size1176432:405384-405395|-	N/A	0.83	0.5		TCTCTTCCAACCTTGGTTACTTTATGATTCCATAATAATGAAAAGAGGACTTGGTCCCTTCAAAAATAGTGTGGTTTTTTGTTTTGTTTTGTTGTGTTTTTAAATAAAAAACAGAAAGGATATGGAAGCACTGGAAAATAATACTTAATTTTGTGATATGATTATGTCCTTAACTTGATAATCTCTTGCTTTCACTACTT	AAAATTAACAGCCAAGCTACTGCAATGTAAAAACTGGCCGTGGGGCATATGCACTAAATTTTATTCAACTAATTACATTTTCTTGTGGATTTTCATCTGGGATCTAGCACATCTTCTAAGCAAGGTAAAATTGGGATGGCTCCAAATGAGCCATTCTTGTCTATAAGGAATACAAACACATTCACAGAAGTGATCTTATT
CPSSR_396	AGA	5|NC_006093.4:6623810-6624224|+	4|scaffold101_size4360201:1165345-1165356|-	4|scaffold_39:1127076-1127087|-	N/A	4|KZ861579.1:69276-69287|+	N/A	N/A	4|scaffold41_size4887231:3669129-3669140|+	0.4	0.38		GAAATCAACAGATGACAGACCTTCAATGAGAAAGCTAAATCATGTGTTAAAACGCATCAGTGTCTCCAGAAAATTTCAAGAGCCTACTAGCAAAGATGCAGTGCATTTGGGAGGAAAAGAAGAGGAAGAAAGAGATGAAGCAAAGTCAGGAGTTTCAATAAGTATCACAGCAGAGAGCGAACATGAGGAAAGTGATTATG	GGAGAAGAAAATACAGCTCGGATGAGTCCTCCGCGAAGAGTAGTAGCTCTGGGTCAGAGTCAGAAGATAAAGACTATTTGACAGTAACTCTGGACCAAGATGAAGCCACTGAAAGTACCGTGGACTCCGATGAGGAATCTGGGCATGATATCGGGGATTCCGATGATGGCTCTGGATCCAGCTCTAGCAGTGAATCAGAG
CPSSR_397	AGA	5|NC_006094.4:15443648-15444062|+	5|scaffold46_size10573059:1614572-1614586|-	4|scaffold_35:7208155-7208166|+	5|NC_015017.2:14865903-14865917|+	N/A	4|scaffold14581_size18258:9273-9284|+	5|scaffold5_size14279594:7214156-7214170|+	5|scaffold14_size14507889:563818-563832|-	0.45	0.12		GAGCGCTATGACAGGGCTGCCTACAGACCTCCCAAACAAAAGCAAAGAATAATGGCTGAAAGAGAGGATGAAGAATTACTCCGTCCTGTTGGTGCTACTCAGCGACTCTCTGAGTACAAGAGCGAGCTAGAATATATGGCAGAGGAGGAAAAGAGCAGACTTAGGAGAAGGAGGGAAAGAGAAATAACTGAGATCACATC	AATAGAAATGGTGCAACATGTTCACAGGGAATTTTCACCTCCTTCCCGATTACTAAGGAGAAGAAGATCCCTTTCTCCCACTTACATTGAGTTGATGCGCCCTGTATCTGAATTAATTAGACCCCGATCACGACCTCCTGAGGAAAGTGAAAGAAGATCCCCAACACCAGAGAGAACTCGACCACGTTCACCCAGCCCGG
CPSSR_398	AGA	5|NC_006099.4:6110560-6110974|+	N/A	4|scaffold_56:2888195-2888206|+	5|NC_015024.2:5727134-5727148|+	5|KZ861394.1:3809589-3809603|+	5|scaffold4_size16054494:12776127-12776141|-	4|scaffold2451_size2266:518-529|+	5|scaffold6_size17795740:3331349-3331363|+	0.45	0.12		AAATTAAAAATTACCTGCCACATTTCTACCTTCTGCTTCACTTCATCTTCTTCCAGAAATTCATTTATATTTGCAAGTGCTTTTGCTGCCAAAACTCTTCGAGCTTCCAAACTTAATTCCGACTGCAGAACAATGTGCGGAATTGCCTCTGAAGGATCTTTGCTACCTTGGCTTTCACATCCAATGGAAAAGTTCACTTT	ATCAGAATCCTCAGAGACGTAGACTCTTCTGCTGTACGTACGAGTCTCACGTTCCTTCCTATGGCCAACCTCATTGGTAAAATTATGCCTTGGCGTTCCAGGCTCCCTGGTATAGTGGAGAGATGCTAGACCTGAAGAAAAAGTTCTGCTGCGTTGTACTTCTTTGGTAGAGTTCCTTCTCTGATAAAGTGAAGATCCAT
CPSSR_399	AGA	5|NC_006101.4:2766317-2766731|+	N/A	2|scaffold_14:10939502-10939507|-	3|NC_015026.2:10737380-10737388|+	3|KZ860644.1:215326-215334|+	N/A	3|scaffold14_size6635043:2778676-2778684|+	N/A	0.98	0.38		GCTCAGCCTGATTTAAGGCCTATTGGGACCTCTTCTAGAAAAGCAATGGACATCAGTCTGCCCCGTGCTACTGCTCGCTTGGTTCTGCCGGTAGGGGATGCAACTCTTGCCATAGATCTGAAGGGCGACATCAGATTTCTCTTCACAGACTGCAGTTCTTCATAAAGCAATCAGATCAGGGGCAGATTTCATTACAATGT	CAGGTCTATTTACCACATGGTGACATCAACTTGCAATAGCTGCTCCTGGCTCTGCTCAGAGAAAGGAGCTGTTAGTATGAGTGTTTTTCCAGGAGAATCAAGATCAGCCTCTGCCTGCCAGAAGGAAACATCATACGTCTTCCCTTTAACCCTGGAAATTGGTAAATTATTCAAGGCTGCATGGTTTAGATATACATATA
CPSSR_400	AGAA	25|NC_006127.4:3695840-3696339|+	165|scaffold113_size2426326:395944-396603|-	N/A	128|NW_011252447.1:27-538|-	141|KZ860956.1:134352-134915|+	175|scaffold3_size16229182:1542124-1542823|-	120|scaffold39_size4561049:1675420-1675899|-	175|scaffold56_size8939687:3824823-3825522|-	48.51	0.12		GAAGAAAGAAAGAAAGAAAGAGAGAAAGAAAGAGAGAAAGAGAGAAAGAAAGAGAGAAAGAAAGAGAGAAAGAAAGAGAGAAAGAAAGAAAGAAAGAAAGAAAGAAAGAAAGAAAGAAAGAAAGAGAGAAAGAAAGAAAGAGAGAAAGAGAAAGAAAGAAAGAAAGAGAGAAAGAGAGAAAGAGAGAAAGAGAGAAAGAG	GGAAAGAAAGAAAGAAGGAAAGAAAGAAAGAAAGAAAGAAAGAAAGAAAGAAAGAAAGAAAGAAAGAAAGAAAGAAAGAAAGAAAGAAAGAAAGAAAGAAAGAAAGAAGGAAAGAAAGAAGGAAAGAAAGAAGGAAAGAAGGAAAGAAAGAAGGAAAGAAAGAAGGAAAGAAGGAAAGAAAGAAAGAAAGAAAGAAAGAA
CPSSR_401	AGAA	4|NT_458064.1:10399-10814|+	N/A	2|scaffold_9:10660839-10660846|+	2|NC_015016.2:4704899-4704906|-	N/A	N/A	2|scaffold53_size4300666:2633084-2633091|-	2|scaffold73_size7427632:1961068-1961075|+	0.8	0.38		TCCATGTCTCATCCTTAAGCAGCTACCTAAGGGCAGGGGTGCTAACCCAGCCTCCATCTCCTTCCTTGCACCCTATCTGAATTATAGGTGTGATTTTTCTGGAACAGCTTAGGTAGGTATCAAGCTGTAAATTCGGCTTTGGGTACGAGGCTCTTTGCTTTCCCTTCTTGCCTACATATTTTTGAGCCAAAACCCACAAG	AAATCCTCCTTCCACCTGGAACAAGGTTCACAAAAGAGGCTCATTAAACTTTGATGATTACCCAGTCAAATGGAGCTCTGTTGGACAAAGAGATAGCTACTGCTGAGGACAAGCCAGTTTTTCAAGACTCAGCTCAAAGGGGTTGTTGGCTAAATGTGGGAAAGCTTGGCAAGGAATTCAGCTCCATGGAAGAGCCTGAT
CPSSR_402	AGAA	4|NC_006088.4:136519901-136520316|+	N/A	2|scaffold_32:5242174-5242181|+	N/A	2|KZ861196.1:1371284-1371291|-	N/A	N/A	2|scaffold77_size5175549:104960-104967|+	0.87	0.5		AAATAAACCACCAGTAGTTAAACAAAAAAATGTTTGTCTTAAAGCAGCCCTTGGATGAAGGTTTTTTAAACTGTTACGGGAAGTGAGGAGGCTGCCAAATCACCATGCCCGTGAGCCTCTCTCTCATTATCAGCCTAAACGAACGCACACACCCCGACACTTTCATCCTCTTCCAGGCCCAAGAAAAAGCAAAAGGAGGC	AAAAAAAAACAAAAAACACCACACAACCACCCCTCCACACAAAGAGGTGTCTCTGAAGTCTGGAATGCACCCTGGCTGTTTGAAGAGGAGATTTATACCTGACACCCTCCTTGAAGCTCATTGTTGAGACTCGCCTGCGTTCAAATCAACCGCAGACTGGCTGCTGCAGGTACTTCATCTTACACAGACCGCATAATCTG
CPSSR_403	AGAA	4|NC_006090.4:20202203-20202618|+	3|scaffold5_size16550558:12467136-12467147|-	3|scaffold_7:447892-447903|-	N/A	3|KZ860530.1:2843967-2843978|+	3|scaffold77_size3791827:851599-851610|-	3|scaffold6_size26573335:20027605-20027616|-	3|scaffold17_size30478713:11642346-11642357|-	0.35	0.12		CGCCATCACTCGTCTTCCTGGGATATTGCTGGAGGCAACAACAAACCTGTGTCTTTGGCACATGTGAAGGAATTTAGTGCTTGAGGGGTTAAATTACACAGGGTCCCCTGTGGATCAGCTTATGCTTGGACAGTAATAATAGCACTAACATTAATAATAAAAATGCCAGAGAGAAGGGAGTGGAGGGGGAGTAGAGGGAG	GAGTGATGGAAGATGGGCTGGGACAGTCAGGTGGAAAAAAAAGGCAAGCTGGAGATAACGCATTTTGTACAGCAGGTGTACAGGCTCCAAGTCAGATGTCATAGCAGCCTCCTCTAGATGCACACGCACAAATACACAGCGCAGAAGGTTTGAGGATGGTTGGTGGCTCTGTGTGTATGTGCTCTTGCTTCAAGCTGTGA
CPSSR_404	AGAA	4|NC_006107.4:13924568-13924983|+	4|scaffold34_size8360870:206812-206827|-	N/A	N/A	N/A	N/A	3|scaffold203_size1171626:194393-194404|-	3|scaffold8_size9283797:8932525-8932536|+	0.5	0.5		TTTAAATTGCAGCAGCAACACTGCCCCAATTCCGGAAGCAGTTGAAGGACAGGAATTAGCTCATTCATGCCTGACAGAGCTCTAGCTCCAAAACTGGATTATTATTCAAACAAATATAAATACCTTTAGTACATCTTATCTTTCAATCTCCTCTACCTCAGCCCTCATAAACTGAATTTTTGTTGGAAGCTCTGTCATTT	ATGTGTCTGAGGACATCTCCAGTCCTCCAGCAATTCCACCCTCGGCAGCACTCAGCTCTGACTGGGAACGCTGCTCGTAAGTGTGGGTAACATTACATGGCCTACAGCACAGCACGAAAATGGGATCTAACGATGTGGATAAGTTTCGTAACTAGAAGAATAGTAGAATAAACAGCCACAGGAGGCTGGAGAAATCAGCG
CPSSR_405	AGAA	6|NC_006090.4:15082127-15082550|+	2|scaffold95_size3198638:2594665-2594672|+	3|scaffold_7:5636960-5636971|-	N/A	N/A	N/A	3|scaffold6_size26573335:25201214-25201225|-	2|scaffold17_size30478713:16948008-16948015|-	1.47	0.38		GACGTGCTGCTCCTGCTGCATAGGGCTGCCGAGTAGAGAGTTAATATCTTGCACATGAGCCATTTCACCTACAGCAAGAAGTGAAAGCATGCGACTACACCCAGCGAGTGATCACAGAGCACCCTGCAGGGAATTTGCTTCCATTTCAAAGGGAGAGATCAAAACCCACAAAGAAAAGTTGGGAGGGGGGGAAGAAAGAG	AGATGCTCCCAGCCTGCTCATGAGATCAGTGTTGGGCCCAACCTCATAAGCTTTCTGACAGGAAGGGAGAGGTATGGACAGAAGAATCAGAGAGCGCCTTCAGTGCTGATTATTTATGTGCCGGGGTTTGATCCTACACACTGCAGCGAATGGGAGGCTTGCCACCAACTTCAATGGGAGCAGAAACAAGTCCCATCACC
CPSSR_406	AGAC	4|NC_006088.4:63105627-63106042|+	N/A	N/A	4|NC_015011.2:59133863-59133878|+	3|KZ860122.1:726471-726482|+	N/A	4|scaffold45_size4260854:3334260-3334275|-	4|scaffold64_size4031438:3384494-3384509|-	0.4	0.38		GACAATGCTCCCCCAGTGTCAGGCTCTGGAAAGCTGAGGGCAATTTTCAATTAACTTTCCTCATTTCTCAAGTAGATGCTGCCTCAGTTTCGAAGGACTCCAAAAGCTCAGGGATAAGTGAAAAATTATCGTGTTTCATCCAATACTCTTCTCTCCCAGGTAGAACACAGAGAGACAGTTTGACAGCTTTGTTCTTTGGT	ATGTTACATTACCTAATCCCATAGGCACTCTCCATTCATTTGCTGTTGAACACACACAATGGGTAAGGTCATAGTGAACACAAAGCAGATTTCATGCAACTCCCTGTGCGCTGCCCTGAGGAGCTACTGGCTAAGAAAGCTGAAGGCTTTAAAGAAAATGTTATGTGTACGAGTGAGTCTTCTCAATATGAGGTTAAGTC
CPSSR_407	AGAC	4|NC_006088.4:63450696-63451111|+	4|scaffold64_size5005829:684149-684164|+	4|scaffold_127:1387997-1388012|-	N/A	4|KZ860105.1:155229-155244|-	3|scaffold67_size4399036:373762-373773|+	4|scaffold45_size4260854:2999014-2999029|-	N/A	0.37	0.25		GGCCCGGCCACGTGCTGGGCATCGCTCACCCATGCCACCTCCCTGCCCACACTTTCTGAGCTGAAGGCAGGCAAGCTGTTTTCCCCCTGCGGGATCCTCACCCCAAAAGCTGAGGACAGAGCCTTGTTCTTTACCTAGCGGTGGAGGGGGAAAAATAATAGAGGCGGATGCGCTGTAGGTGTTGAAGAGCTTTGACCAAG	GTGCAAACACAGAAGAGATACGGCGTGCTTTGATATTGAGTCACGCTCGCAGATGATTGTTTCTTCATGTTTTATAATAAAGATGTTGAGCCTAGCCTACTGTAAATAAAGTTAAAAAAAATCCAAAGCATCTTCCTCTCAGAGCCATCTGCAGTTGGAGAAAGACCAGATTAAGAATTTGTGAACACAGTTTTCAGACT
CPSSR_408	AGAC	4|NC_006091.4:88838637-88839052|+	N/A	4|scaffold_69:2470664-2470679|-	N/A	2|KZ860090.1:1061843-1061850|-	N/A	4|scaffold113_size3402657:926634-926649|+	N/A	0.87	0.5		GAAATAGACCACTACTTACAGTCATACTTAGGCATAGCATGCCATCACTTTCATGTGAATGCAAAGAACCTAGAAAATGCACAATACAATGAAGTTCGGTATTCACTGTTGGAGCTGATGACCCACATAGACAAAACTGAAATTCAGGGCAATGATGCTGATGGCTGAGCTATTTCTTCAGCATAGACTAGTTATATCTG	GCTGTTCTAGTTCTGCAGAATAGATGCCACTGAAGAGCTAGGTCCTAGTTTTCCCCAGTTTGTAGAATTATAGTTATTCAGGTTGGAAACACCACAAAGATCATCAACACATCAACCCAAGTTGTGCATCCTTCTGAGAGTCCCAATACAGCAGAGATCAGAGCCAGCTTGAGCAAGGCACAGCAAAGCCAGTGGGATGA
CPSSR_409	AGAC	4|NC_006127.4:6845021-6845436|+	2|scaffold67_size11067493:887137-887144|-	4|scaffold_78:3694149-3694164|+	4|NW_011210710.1:3638-3653|-	4|KZ861513.1:182971-182986|+	2|scaffold141_size1754942:780502-780509|-	4|scaffold150_size1750705:528016-528031|-	3|scaffold49_size4249918:3629362-3629373|+	0.86	0		TTCAGTTTCTCTCAGCTGGAAGCAAGATGAAGAACGAGTACCAGTCAGCTGTCTCAGTGGTCCACAGCTCACACTTTGGGGCCATTTATTATAAGGCATTAGCATCAATTGTCACCTTTGTCGTGACAGTTACCACAGTCCATGCCAGATAAGTAGGCAAGAACTGATTTTCCAAATATCTCAAAAGTGAAATGAGCAAT	AGATATACAGTATCAGAAGGGACTGTTCTGATCCTTTGGACTGAATTCCAAAGTAACATATGCCAGATACCACAGCTCATGTGACATGTTCAAACATTCAGCTTGAGTCATAGCATCCCTTTTAGAAAATCTCTTAATCAAGATTTCATGTGATAGGTGCTCCACCCCTATTGCTAAACAAGATGTTCCAAAATAGTTAA
CPSSR_410	AGAC	4|NC_006127.4:68500382-68500797|+	N/A	3|scaffold_136:1000631-1000642|-	4|NC_015041.2:61099867-61099882|+	N/A	N/A	N/A	3|scaffold113_size1509829:476555-476566|+	0.5	0.5		TATATACATATACATAGCAGTACCTGGAAACACAGGCGCAGTTAAAGGCAGACTACTTTTGTTTTCCTTATTCTCTGTGTACAGTGGTGCCTAAAAGTTTCATTCATACCTTCAAGTATCTTCAACAGTTTTTTTTCAGACAACATCTCCAACTGCTCCAAGCAAAGCCTTTTGATTTCATCCATGGAACAGCTCTAAGA	AGGCCACGGGCTAGTAAACATTTCTGAGGAAAGAATAATTACAAATGCTAAGTAGATCTCCAGCCCTACGTAGCAATTCAGAATCTAAGTCTCTTCACTGTTCTAACCTGCACTGATGCAACTATTGAAGAACATCAGGTAGCTGATTCTGGCGTAACAGCCACCAAAAACAGTTGTGGTTTTTCAGTTCATTTGTGTTT
CPSSR_411	AGC	17|NC_006111.4:1675985-1676435|+	19|scaffold91_size3317159:1675886-1675942|+	13|scaffold_50:1716515-1716553|+	N/A	N/A	11|scaffold137_size1802799:1395767-1395799|-	12|scaffold30_size6414915:1703105-1703140|+	12|scaffold55_size6637523:4794623-4794658|-	2.94	0.25		TCCTCTCCCGGCCCCGCTCCGCTCCCGGCCCCCCGCACCGGAGTGGCTGCGGCGGGGCCAAGCCGCGCCCCGCTCCCCCCGGCCCCGCCGTATATAAAGGCGATGCGCCCCAGAAGGCAGGTAGCGGCGGGGCAGGCGGCTCGAGCGGCCGCTCCGCTCCTTCCAGCCGAGTTTTAGCAAAAAGAAGGAGGGACGGAGGA	AGGGACTGGCTCCTGCTTTCTCCCCCCATGTGAGCCGGGACGATGCTGCCGCTGCTGCTGCCGCTGCTGCTGGGCGCCCGCGCGCTGAGCGCACCCCCGGGGGACACGGCGGTGGTCACCCCGCTCCGCCTCGACCCCGACATCAACGGGCGGCCCTACTTCAGGCGCGGCCCCGCCGAGGCCGTGGTGTTCCAGCTGTC
CPSSR_412	AGC	5|NC_006090.4:105955620-105956034|+	N/A	3|scaffold_117:2079983-2079991|-	N/A	3|KZ860875.1:201149-201157|+	N/A	N/A	5|scaffold76_size4056920:537847-537861|+	1	0.5		ATGAATTCATGTACTTAGAGGTAATGGACTAGCTTTCAGATCTAATCCTTTAATTGGGCTGTGGGATCCTCCTCCCACTTTAGCAGAATAGTTTCATATGCCATCACCAAGCCTATTACTGGGAGGATTAGCCGGAGCTGTCGGCATCTCTCGCGTGCGTCTCCTTCTCCGCCTGCAGCCCGGCCGCTCGCTGGGCTCAG	CCCTGCTCACCTTGCAGAGCGACACATTGCAGCCACACAGAACTCCTTCAAAGTGTCAGCCCGTCCCTGCAAAGCACTTAACTTAATGTGCTTAAACGCAGCTCTTTAGCGTCTCATCCCGAGCAGCCGTACCTCGGGAGAGCTACAAGGAATACATTACCACGAACTGCTGTTTTGCTCCTTAACCCATTAGTCTCGCT
CPSSR_413	AGC	5|NC_006090.4:1141161-1141575|+	N/A	5|scaffold_77:2977950-2977964|+	6|NC_015012.2:2231233-2231250|-	5|KZ860626.1:27115-27129|-	N/A	6|scaffold171_size1473480:1292061-1292078|-	3|scaffold100_size1909463:553595-553603|+	1	0.25		TGGTCACACTACTCCAGTAATGTAGTCTTCCAATAGGTGTTTTGGGAGAAAGCTCAGCCTTTTTTAATGCATGGTGTAAATTCTTAATTCCAGTTGCCACAGAATTTGAAAGGAGTATCATTATGTTCCTATACGCCTTGTCAGCACAACGTTTAGCTGAGGGATTCAGGATGTACGTAGTGTCTGTGAAAAGGTTTAAG	TCCTTTCGTGAGCATTTGTGGGGTGAAGTCTAACATCATTGCTGGGTATCTGCACAGATGCTAAATGGCTGTCATCAAAAAAACAGAAATGTTCAGGTGTAGAAAATTATTCAAATTATGTAAATATTCAGATGTTTTATATAAAAATAAGAAGATGCCACCTTGTGGTAAGAAAGATGTTTTAATGCAGCCAGAAAACC
CPSSR_414	AGC	5|NC_006090.4:30739569-30739983|+	N/A	3|scaffold_0:10530409-10530417|+	N/A	2|KZ860534.1:1150429-1150434|+	N/A	3|scaffold6_size26573335:9423936-9423944|-	5|scaffold17_size30478713:790822-790836|-	1.2	0.38		CACATAGATACACACATACACACAAAAACAAAGCCAAGCAATGCATGCAGAGAGACACACTCCCCCAGCTCCCCACCTAGCCTGTTATTTGGGTTGGAAGCAGTACAGACAACAAAGCCTCATGCAGGCAAGAATTTCACTGAAAAGAAAGTGCCTCTCGTTTCAGTGGCTGCCATGAGCAGGGGTTAGCGCCAGAGAAG	CTGAAGAAGCAGTGGGAGAAACAAAAAACTGCCCTCCCTTCTAGGACCCAATTCTAACTTTACAAGGAGATGAAGCAGGAGGAACTTCAGCTTAACCAGCCTTTTGTCTGGAAACAGATAACCTACCCATTCTTAGGACTCCTTGCTATCTTTCTGGCCAACACATCGGCTCTGGAAACCTCCCTTAGTGCCAATCATCC
CPSSR_415	AGC	5|NC_006090.4:69095230-69095644|+	4|scaffold6_size22146434:10584354-10584365|+	5|scaffold_15:3922025-3922039|-	5|NC_015012.2:67884542-67884556|+	5|KZ860172.1:1836860-1836874|+	4|scaffold11_size15412139:9865440-9865451|-	5|scaffold124_size2215798:661230-661244|-	5|scaffold45_size15667244:11412637-11412651|+	0.43	0		ACTATCCTCACGTAAGGCAAGGAAGTTCTCTATAGATATATCACATTCAATATCGTCAAAGGTAAGCTTTGCATTAGCACACTGAGAACTTCAGTACAAACCATTGAGATTCTCGCAAACACTGGCAAGGAATTCACACAAAATAATTGTCTGGAAATTGTGCCCTTTGCTGAGGCTTTTGCTTACTGCCTGTTTACTGA	AACAGTACAAGTCTCAACGGGCAGGACAGCTGGGAAGGGAACGGTCACACAGTGAGCCTGCCGTAACCACTGGCTGCACGAGTTACCACATCTGGGACTTGGGCTCACTGCAGCCTCCCATGCGGGCTATTTCTTCAGTTTGATTATCTTAGCTTAAACCTACCTGACTCTTTCAAGCTTTAACAGCCTGTATTTATTGC
CPSSR_416	AGC	5|NC_006092.4:43354959-43355373|+	N/A	3|scaffold_79:3680117-3680125|-	N/A	3|KZ861793.1:12603792-12603800|+	N/A	3|scaffold44_size4319906:546288-546296|+	5|scaffold2_size38725561:29325359-29325373|+	0.98	0.38		TTGCAGAAGGTCAGACAGACAGAGTGGGCATTGGCACCACCACCAGGCACCCGGAGGGGTCCCTTGACATGGCTGGCATCTGGAAATGAGCACTGGTGGCATTTCAGGAGCATGAATTATTGAGGAGGCCCAGTTAAACACCACCGCCTGCTGCCTTCTACTGTGGGGCTGGGTTATGCAAGAAGGGGATATCATCAGCG	GAGCAGACAGGAGTCCTGCAGGTCTTGGCAGAGCTCCAGAGAGAAGTGAAGTAAAATAAAATAAAAAGTGACTCTCCTCGATTCAGTCCTCAGATTACCCTAAAATAAATGGCTCTCCAAGCTTCCTAATTATATGTACATTTGCAAAGCCATCCCCCAACAACAAAAAAGGCACATATTTGTCTCTACTGAATTCTCTG
CPSSR_417	AGC	5|NC_006095.4:27193740-27194154|+	5|scaffold19_size14662413:2778096-2778110|-	4|scaffold_63:2262818-2262829|+	4|NC_015020.2:20200071-20200082|+	4|KZ861443.1:1004915-1004926|-	5|scaffold5_size13026571:2753390-2753404|-	4|scaffold72_size3251599:400195-400206|+	4|scaffold13_size14133478:2901531-2901542|-	0.48	0		AGCTGGAGCAGTGTGTTCCGGGGAAGTCGGTGGGGCCAGGAGATCCAGATGATGTTGGATACTGACATGGAAGCAGCTGTGGCACTTGGTGCGCTCACAGAACACCATAGCTGTTAATTCGATAAAATAGCTTTTCCAATTGAGATATCCATCCTGGGACAGCTGATCTTTTGTACTGCGCAGCCCAATCATGTCTTTAA	AGAACTTCCTGGAGGGTGCCTGCACTTCACTGAACAGTTTGGCAGCCACAGCAGAGGCCTGAGGGATACTTTCAGATTTCCCTGTAATTAATGAGCACCTCTGCACTTATGGCAAATTACAGTGTCTGATGTAGAATGTTGACCTGCAGCTGCCCCATGCCAAGTAGCCTATTTAGACCTATTTATTTCTAAATAGAGCC
CPSSR_418	AGC	5|NC_006098.4:4866536-4866950|+	5|scaffold17_size16663650:13857096-13857110|+	5|scaffold_19:4184670-4184684|+	4|NC_015023.2:8200867-8200878|+	4|KZ860725.1:672605-672616|+	5|scaffold43_size9303778:2632935-2632949|+	4|scaffold9_size8990475:2541683-2541694|+	5|scaffold37_size5398822:2702954-2702968|-	0.48	0		AACAATATCATTACTGCGCACATCACTTCAGCAAAACCCACGCATTCCAGGGGTTAATTACAATCCCCTCCTAAGGTACACATTCTGACGGGGAGTGGACGAGTGTCACAGCTAGGAGGAAGCAGGTTTCCTGGCAAGGCCACCTCGCACCTGGGCTGATGTATATATTGGTTTTTGCCTGGAAGAGATATACATGTCAA	ACCTGAACATCTGGCAGCAGGCACACCGTAGCTCAGAGACAGAAGATTGCTCGAGCCTCACAGAATATTTCATCTTCTCCGCAGCCAGCATACTTAATAGCAAAGAAGAAAAAATCCTCTGTGAGATTTGGCTTAATGGCACACATTATTAATTTAAATGACTCGAGTGAAGAAAAACATTTTAACTTTATATTGCCATA
CPSSR_419	AGC	5|NC_006101.4:4861038-4861452|+	3|scaffold15_size13196501:7591869-7591877|-	3|scaffold_14:8848822-8848830|-	3|NC_015026.2:8676892-8676900|+	3|KZ861673.1:653551-653559|+	3|scaffold6_size12608080:4780846-4780854|+	3|scaffold14_size6635043:4871290-4871298|+	3|scaffold5_size14065818:4844750-4844758|+	0.66	0		CTGCGTTCATCACCGGCATGTCTCTAATGAAGCAGAGGCTTTGCTTTCTGGGATCAATGAATCCACCGATCGTGACCTGTCTGCTAAGTGGGAAATCAGGTCTCTCCCTCCCCGAACTCGTCTGAGCGCGGCTCAAACAGCAGGCTGTGTCCCCAAGGCACTCCATGTCGCTTAATTGCAAATCCCGTGTCTGATTAGAG	ATGCAGAGCCCGTGCTGCCACAGCCCAGGGAGCAGCAGCAGGAGCGAGGAGGATATTTCAGGGCTCCAGGAGGGTGGAAGTCCCCTGAGCTCTCTCTTGTTCTCAGCGCACTGATCCTACAGAGCCGGCTACAGGGTTTACTGCTGCTCCACTCTCCCCTAAAGCCCTAAATCCCTAAATCCCCCAAACCATTTGAATCC
CPSSR_420	AGC	5|NC_006106.4:7211047-7211461|+	3|scaffold146_size2291085:604294-604302|+	5|scaffold_25:7155633-7155647|+	5|NC_015031.2:8312882-8312896|+	5|KZ860099.1:863834-863848|+	3|scaffold71_size4150245:2992661-2992669|+	5|scaffold22_size5826157:3008794-3008808|+	5|scaffold44_size5134011:2226588-2226602|+	0.87	0		TGCCTGCCAACCAGGCCTTCGTGTACATCGTGGCCGGTGGGGCGCAGGACGGGGAGGATCCCGTGGCCATGCTTCTCGATCAGCTCAGGAGCAACTGCACCATGAGAGAGACGGACTCCCTGCTGGCTCCCACCCTGTCGGGACCCCGGAGGTACCAAATGATGCGCCACGGCAGGCAGCAGCTCTCCTTCCATGCAGAG	TCCAGTTCCTCGGGGCAGCTGGTGGACTGTACCCTGAAGGAGTTCTTGTGGCAGCACGTGGAGCTGGTGCTCAGCAAGAAGGGCTTCGATGACAGCGTGGGGAGGAACCCGCAGCCCTCTCACTTTGAGCTCCCGACCTACCAGAAGTGGGTCGCTGCAGCTCTGAAGCTGTACGAAGTGACCATCGAAGGCAAAGACGA
CPSSR_421	AGC	5|NC_006108.4:4014566-4014980|+	N/A	4|scaffold_65:945664-945675|-	4|NC_015033.2:1281719-1281730|+	N/A	N/A	4|scaffold32_size5173324:1094499-1094510|-	4|scaffold31_size6105581:1908726-1908737|-	0.4	0.38		GATTTCCCCTGTATCCTCTACAGGCATCACATCCCTGGCTCACCTCATTTACTCAGCTAGTGCATGTTTTATTAATCTGGAGTCTCGACAAGGTTCTTTACTTCTATTAATTTATTAATATTGCTAATTAAATATCATATTCGCAAATGTAAATTTCCTAATAGTGTCCCTTCCATTTTCAAATTTAAAAAAAAAGAAAA	TTGTTAGTCAATTGGAAGCAGTTCAGTCTAATCAGAAGAGTGGGGGTGTCTCGTGTCTGCAATGAGGGATGGCCACAGTTACCTTGCTTTTGGGCAAATATCCTCCCTTCCTCTGTCATTTTTAGCTACTGGATTTCAAAGCAACAACAAAAAGGGGTGCATGGAGCAAAAGGGGAAGGAAGAAAAGGAAAGGGGAGTTG
CPSSR_422	AGC	6|NC_006089.4:84573548-84573965|+	7|scaffold18_size26810604:21671768-21671788|-	6|scaffold_2:2203857-2203874|+	N/A	N/A	N/A	6|scaffold59_size5013003:2186362-2186379|-	8|scaffold15_size28466079:3525233-3525256|+	0.8	0.38		CGCCGCCCGCCCTCCCTTCCGCACGGCCGCCCCGCGGCGCACCCTCCTCGGAGAGGTAGCGCAGGTCGTAGAACTCGCTGGCGAAGGTGCCGTACGAGGAGTCGTGGTGCGGCCGCGCCGCCTCCTCGCCCTGCTCCCCGCCGCCCGCCTCCCGCCGCCCGCCGCCCTCCTCCGCCGGGCTGGCGGCAGAGCCGGCCAGG	CGCCGAGCGCCGGCGCTCCGCACCGCCATGGCGGCGGCGGCGGCGGGGTGGGAAGGCGGCGGCGCCGAGCGCGCCTGGTGCCCGCCCGCCCCGGGCTGCTGCGCCGCCGGCAGAGCGGGGGCGGCGAGGAAGGAGCGCAGCGGAGAGGAGAGACCGCCCCGGGGCCGGCGGGGGCGCGGGGAGGGAACGCGGGACGGGGG
CPSSR_423	AGC	6|NC_006096.4:10044054-10044471|+	6|scaffold3_size20080907:7165493-7165510|+	8|scaffold_85:3162368-3162391|-	N/A	N/A	N/A	7|scaffold47_size7013500:1885433-1885453|-	7|scaffold11_size13126064:9689616-9689636|+	0.75	0.38		AGGCCGCCCTTACCTGACAGGAGGCGCCGGTGACCCCCGGCGGGCAGACGCAGCGGTAGGCGGCCGCGGACGGGAGGCGGCGGGGCGCGGCGGGAAAGCAGGTGCCGTTGTTGCGGCAAGGCCGGCTGAGGCACGGGTCCGACCCGGGGGGCGCGGCCGTGACCGGCCCGGGGAGGCAGGAGCGGCGCTGGGCGAGGGCG	AACAGCGGCGGGGCGGCTCGGGGCATGGCGGCCGGGGCGGGTGCCGCTCCGCTGCGGGCACCGGCGGGCAGAAAAGGAGCGGACGGATGGAGGGATGGATGGAGGCGGCGGCCGCCCGGCTGCTCCCTACCCCCCGTTCCCCGGGCAACGTGCGGGCGGGGACTGGGCGGGGAGGAGCCGGCCGCCGCGCCCGGCAGGGG
CPSSR_424	AGC	6|NT_461581.1:15301-15718|+	6|scaffold3_size20080907:7165493-7165510|+	8|scaffold_85:3162368-3162391|-	N/A	N/A	N/A	7|scaffold47_size7013500:1885433-1885453|-	7|scaffold11_size13126064:9689616-9689636|+	0.75	0.38		AGGCCGCCCTTACCTGACAGGAGGCGCCGGTGACCCCCGGCGGGCAGACGCAGCGGTAGGCGGCCGCGGACGGGAGGCGGCGGGGCGCGGCGGGAAAGCAGGTGCCGTTGTTGCGGCAAGGCCGGCTGAGGCACGGGTCCGACCCGGGGGGCGCGGCCGTGACCGGCCCGGGGAGGCAGGAGCGGCGCTGGGCGAGGGCG	AACAGCGGCGGGGCGGCTCGGGGCATGGCGGCCGGGGCGGGTGCCGCTCCGCTGCGGGCACCGGCGGGCAGAAAAGGAGCGGACGGATGGAGGGATGGATGGAGGCGGCGGCCGCCCGGCTGCTCCCTACCCCCCGTTCCCCGGGCAACGTGCGGGCGGGGACTGGGCGGGGAGGAGCCGGCCGCCGCGCCCGGCAGGGG
CPSSR_425	AGC	7|NC_006115.4:2875027-2875447|+	6|scaffold195_size876348:747538-747555|+	N/A	N/A	N/A	6|scaffold216_size966611:354981-354998|-	6|scaffold207_size2163982:2129166-2129183|-	N/A	0.43	0.5		CGCCCTCGCCTTGGCCTCCCGCCCTGCGGGAGCGCGGCACCCTGCCGGGCGCTGCCCCCCGCGCCCCCAGGGCATCGCCCCCCGCCCCGCCGGGGCCCTGCCGCCCGCCGGCAGAGCCATGAAGCTGCAGGCAGTGATGGAGAACCTGCAGCGGCAGCAGCGCGCCCGGCTGCAGCAGGCTCTGGAAGCGCGGCAGCAGG	GCTCCACGCCCCCCCCGGCGCAGCCCCCGCCGGCCACAGGACAGACCCCCGCCCGGGGACGAGGCCCTGATGTGGCCCCAGCCCCTTTGGAGGAAGGCACGGAGCCTGAGAGCGCGCACATCCAGCGGGCGCAGATGGCCGCCCTGGCCGCCATGCGGGCCGCAGCCGCGGGCCTCAGCCACTCGTCCAGCCCGGGGCTG
CPSSR_426	AGCA	5|NC_006109.4:1819044-1819463|+	2|scaffold149_size1547514:968641-968648|-	5|scaffold_158:459346-459365|+	5|NC_015034.2:1754085-1754104|+	4|KZ860337.1:596838-596853|+	4|scaffold161_size1480360:476425-476440|+	5|scaffold169_size1489757:480316-480335|+	2|scaffold161_size1762721:1234471-1234478|-	1.22	0		GCTCCATGTGTCTTCTCATCTGAAAGTCTCCTCTTGGCCTGCTAAAGCAGTAAAGTAAATGTACCTCTGGCTGTTAGACCGGGCTGTTTATTCCACCCACTGATTTTTCTCTATTTTCCAAAGAGTAAATGCATTTTATTTTTCATTATATAAGGCTTAGAGAAACAAGTAAAGCTATCACTAGAGAAGGGAGTACTTCC	AGATTGCCTACTGAGGCATGTGTTTGATGGTAAATGAATTGTATTTGTGAATTGCCTCCTATTTACTGTAAGGCTTTCAATAGTAATCTTTCTTGAGCTAAATTACATTATCACAATAAAGTTAAAAGGAACATGATTTCTTCAGCCAAACCTACTTAGTCATCAAGAGCCCCAGCTGCTTTGAAGTGCTCCTGCAGCCC
CPSSR_427	AGCC	4|NC_006097.4:15448800-15449215|+	4|scaffold4_size19517465:4951565-4951580|-	3|scaffold_4:11516256-11516267|+	4|NC_015022.2:14703968-14703983|+	4|KZ859966.1:1044179-1044194|+	4|scaffold16_size9568920:5009806-5009821|-	4|scaffold3_size11902854:6877321-6877336|+	3|scaffold22_size20487078:15139545-15139556|+	0.43	0		TTAATCGCTAAATCCAGATAATAGCGGAGGTGGGTTGGCTGACCTGTGAAATTAGGTCTGCATGTAAAAAGGAATTGAGCTGTGCGAGCTTTGGAAATAACTCTGTCGGTATTTACATTAGCATTTGAACATCAAAGATCTCCCCTGGGCTCCTCTAGGTGCCTCTAATCCAAGTACCAATCAAGCAACTCAGCTTTCCA	CAGCTGGGAGACCCTTGGAGATATCCCAGCCAAGGGCAGGTGGAAAGCTCCTCTCTGGATGCCAGCCCCCAGGTTTTTGTAAGAGCGGGGCCCCAGGAAGCAAACTAACTCCAAGAGAAGAGGGGAGAATCAGCATTTTTATTTCACAGGAGAAACGGCTTATCCACCTGGCGGGCAAACGTGTGCACAAATTGTAATTA
CPSSR_428	AGCG	4|NC_006092.4:35108950-35109365|+	5|scaffold8_size24452080:6658660-6658679|-	3|scaffold_90:2490460-2490471|+	N/A	N/A	N/A	4|scaffold82_size3138632:1385723-1385738|-	3|scaffold2_size38725561:20801873-20801884|+	0.75	0.38		GCGCGTGTGTGCGTGGCCGTGCCGCACCTGCCGGGCGATGCCAGCGGCCGGGCTGCCCGCCGGGGCTGCGTCGCGGCTCGCTCTCCCCGCCGTCGCCGGCCGCCGCCGCCCGCGCTGGGCATGTCTCTGGGGCCGCCGGGGCCCCGGCTCCCTCCGCTCCTCGGCTTATGGACGGCGGCAGCGGCAGCAGCAGCAGCGCT	AGCAACCTGCAGCAGGACCGCGCGGAGGAGCGGGAGCCCGCTATGCTTTGGCCTCAGTACTTTTCCTTAGCCCGTCTGGCTAAGCAGGGCCACCGCTGCCGCTGCTAGACACACAACACACACCAACATCAGGAGGGGGAAAAGTAAGGGAGAGAAAGAAAAAAAAAAAAAGCCAGGAAGATGGCGCCCACCAAGCCAAG
CPSSR_429	AGCTG	4|NC_006088.4:33099971-33100390|+	4|scaffold17_size16663650:5426727-5426746|-	N/A	4|NC_015011.2:32588382-32588401|+	4|KZ860766.1:96742-96761|-	4|scaffold19_size9797761:5489117-5489136|+	4|scaffold268_size1590908:690232-690251|-	2|scaffold9_size47896693:16622370-16622379|-	0.7	0.12		TTCTCCAGAAGGCAGATGTGAATCTAAAACAGTCTTCTTTGACATATTTGTGAAGTTGTCAGAAAGATTTCACTAACGCACTTGAAAAGGGAAAAATCCTCCTTGGTTACTCTCTTATCATTTGTTCTGCCAGGTGATGTTGGGTTCATCACCAGCAAGGACCAAGTGCTTTTGTCAGAGCCACGCTGCTTCCACTGAAT	CTGCTTGAAAAATTTCAGGATGAAATTCTGCTTCATAGCTGCAACAAGAAGGCCCTTGCTGAGCCTTAAAACGCAGAATTTCCTGCTGAAAGCTTTCAAATGAGCTGTTCCATTATGAAAAATAAATATTTAATTCCATGCCAGAGAGCCCCAGCATTGGTTTGCCTGCTCTGTGCTACTCCAGTTCATTATAAAAGGCT
CPSSR_430	AGG	10|NC_006101.4:5768931-5769360|+	9|scaffold15_size13196501:6669326-6669352|-	5|scaffold_14:7942107-7942121|-	9|NC_015026.2:7781707-7781733|+	9|KZ861673.1:1556231-1556257|+	8|scaffold6_size12608080:5712676-5712699|+	8|scaffold14_size6635043:5777185-5777208|+	8|scaffold5_size14065818:5778077-5778100|+	1.39	0		CAATAATGAATCATTAAAATTCAGCAGCTCCTCTCTTGTGCTCTTGGCTCCTCACCAGCAATTCAGGCTGTTTCGCATTCGTTATGTGTGTGGTGGTTAAAATTCACTCTACCTCAAACAAGACCTTTCAAAACGCTTAACCCTTTCCTGGGTGAAGGACTCCATCACTACGCCGTGAATTCAGACACACACAGAAAAAA	GAGAAGAGCGAGGGGAGGAGAAAGGCAGGCGGAGGTATTTTGGGTAAATGTTTTAATATCACGTCTCTGACAGTCACAATATTGCCTGCGTTCACATCCACAAACAAATACGGGGAAGGAGCCTGTGCCAGCGCGGCCGGGAGATGCGGAGCAGGCGCTCCCCAACCTGTGCTGGAGCCCGGGCAGCCACCCGCGCTTTG
CPSSR_431	AGG	11|NC_006088.4:4393150-4393582|+	9|scaffold116_size2323654:1499901-1499927|+	13|scaffold_87:1488601-1488639|+	N/A	6|KZ860785.1:177012-177029|-	7|scaffold153_size2892616:14983-15003|+	12|scaffold118_size4519499:1484518-1484553|+	11|scaffold9_size47896693:45643485-45643517|-	2.42	0.12		CTCTCCTGCCAGTGACAGTCGCTGCCGGGACGGGTTACATCACGCTCACAACGCTGCGAGCCCCGGGATCTGGCTCGTCCCCGCCCCATGCGATTATTGGGATGGGTGTGTAGAGAAATAGCCCATCATCTTTCTCTCCTTCTTTCTCTGCCCTTTCCCAACCCGGAAGAGCTCTGATCTTCAGCCCAGCCCGGAGGAGA	GCAGGGTGGCGGTGGGCGTTCGGAGGATGCGGCTCCCCCAGGTTTTCCCCCTGGGTGGCAGCTCGCGACATGCCAGCAGCCGCCCCGCTCCGCCCGCACTCCTGCGCTGAGAGCTCCAGCGGAGCGGGACACCACAAAAAGCATCTCCCCAGGTCAGTGAGCGCTCCTTTTGTCCCCCTCCATCACTTTCTTCTTTCATT
CPSSR_432	AGG	5|NC_006089.4:92943806-92944220|+	3|scaffold18_size26810604:13179125-13179133|-	5|scaffold_2:10470136-10470150|+	N/A	N/A	N/A	5|scaffold274_size723465:469468-469482|+	N/A	0.87	0.5		AGAGGAGGCGGCAGCGCGGTCTCCCCCGGACCTGTTGTGCCTCTGCCATCTGTAGGGTGGGGCGGGGGTGCCGCCGGGCTGCGCGGTGCGGGGCTGCGCGGTGCCCGGTTCCCGGCCGCCGCCTCACTGCCGCCCCTTACCCCACCAGGCTGCGCGCCGCCCGCCCTCTGAGGGAGCTCCTTCGCCCCACGCGGAGGAGC	AAAAGGGAGTAAGGCGCGGCCCCGCCGCCGCCCAGCCGCCGTCCCGCCGAGCGCTGGCCGCGGGGCGCCGCGGCGGCAGCAGGCGCGCAGCCCCCTCCGCCTCCCCGCGCCCGCCCGGCGGCGGAGAGCCCGAGAGGCGGCGGTCCGGCGCGGGGCATGGGGCGGCGGCGGCGGGGGGCGCTGCCCGAGGCGGCGGGCGG
CPSSR_433	AGG	5|NC_006088.4:169335933-169336347|+	N/A	6|scaffold_1:9797566-9797583|+	5|NC_015011.2:161631311-161631325|+	N/A	N/A	4|scaffold96_size2803473:1849960-1849971|-	N/A	0.71	0.5		CCATACTGGTGAGTTATAGGGCCAAGTATGGGCATAGCTTCATCATGGCTCAGCAGAGACTAAGGACAGGAGCCCTGCTTACAAGCAACTCCCAAGAAGGGCAGTGAGTCCCTGCCAGCGCTCCTCACATCTCAATCCTTTCGTTGATCCAAGGCCAGCCAGCTGCGCTGTCAGAGCTGGCCCTGGGCCCAGCCAACCCC	ATGTCCTTGGTGCCAGAACACACACCTGGAGCTGCAGATATCCCCTGACATCTGAGCTCCAGGCCACTGCAGAACCAGAGGGGTCACTGGGACATATGCCAGGGCCTTAGGCCAGCCCTCACAAATTTAAGGCAGATAACAATCAGCAGCCCGTGCCATCCTACCCACAGCATTGATGCAAGGAAATCTTCTGAGGTGTA
CPSSR_434	AGG	5|NC_006088.4:51078186-51078600|+	N/A	4|scaffold_129:797863-797874|+	4|NC_015011.2:49335023-49335034|+	4|KZ860477.1:1158633-1158644|-	N/A	N/A	N/A	0.43	0.5		GCACTGTACAGCTGCAGGGCTGCTCACAACAGGGCAGAGCTTGTGGAGAATGTGCTCTTTGTTCCCTGCCTTTAAAGGGTAAGAGAAACACTTATGCATGGCAAATTAGCCCAAAAATGTATTTCTCTAAAACACCCGATTGTCTGGCCAGCTCTGCAGCTGCAGGGAAGTTCCAGGGAGAGAAGGGGGAGGCGGCGGGA	GAGGCAGGGAAGGAGGATTCTGATGGCTGGGGAGGGGGGAAAGCAAGATGATTGTACAAGCAAGGGAGAAATTCTCATGCTTCAATTGAGGCACAAGCGAGTGAAGATATCCCAATGGAGGAGCCACCTTGGTGGTCAGGGGAGAGTCCCCATGGGGCTAGAGAGGAAAGGGGACATGAGACAGCAACAGCTGGCAGTGT
CPSSR_435	AGG	5|NC_006092.4:39002993-39003407|+	3|scaffold8_size24452080:2674015-2674023|-	5|scaffold_53:2541358-2541372|+	5|NC_015015.2:38035253-38035267|+	5|KZ861793.1:8156054-8156068|+	4|scaffold27_size7290405:2655607-2655618|-	5|scaffold29_size5224432:2644539-2644553|-	5|scaffold2_size38725561:24820871-24820885|+	0.7	0		TGAGAACTGCATTGTCCTCCTCAGAGTCATAAAAACTCATCTCTTTTACAACTGCTGAGTGCTTTGCCAATATCATGCCAAGGTGAGAGCAGCGGGGGGAAGGGAAAGATATTGAAAAGGAAAATAAATGGGCCAGGTAAACAGTGCTGTTGCTGCTGCTGCTGCTGCAGGGTTGCCATGGCGACTGGGTGAAGAAGAGA	GATGCGGGCTGATCGATAGTCCTGTGCTAGCTCATCTGGCTTCCATCCACGTGCTGCTACAGAGGGAGAGAAAATCAAAGAGCCACACGCAGGGCGGACAGGGCCGCGGATTCGATACCCGGCAGCGGCTCGATCGATAGCTTGTTGGAAGGCGGGTAATTGACTCCCGTTCTGCCCAGGAGAAAGCAATGCAGAGACAG
CPSSR_436	AGG	5|NC_006092.4:47628454-47628868|+	5|scaffold27_size11563098:2011636-2011650|-	5|scaffold_67:4285724-4285738|-	5|NC_015015.2:46762731-46762745|+	5|KZ861793.1:16867972-16867986|+	4|scaffold88_size3203826:3056315-3056326|-	4|scaffold35_size4852149:535261-535272|+	5|scaffold2_size38725561:33682960-33682974|+	0.43	0		CTTGTTTTATTTTGGCACTTTAAGAGTCAGGTTTATTAGGCAAATATTTAGGAACTTGTCTTCAACCAAAATCCTGTTCACAGCTGCACCTGAGAGTTGCTCCAGCCTTGGATTGGAGCAACTCTCGGGGATCAGCAAATTGTTTGCACAGCCACGGAGGGGGAATTAAAAATCTTGTTGAATCAGGATTAGCAGTCCAC	AGAGCTTATTTCCATAAGCTCTTCATCTCCCAGGCTGCTTCTCTACTCTCTGTGGCCTGCAGACATGTGTGACCCAAAAAGGAAAAAAATAAAAAATATGAGAAAATGCATGAGCAAGACAGAAGAATAAAACGACAAGAAGAAAGAAGAGGCTTTGTCAATGACTGACTGTCTCTTTGCTTTATCTTCTGGACAGGGTC
CPSSR_437	AGG	5|NC_006092.4:56407092-56407506|+	4|scaffold173_size1668324:154285-154296|-	4|scaffold_110:1345368-1345379|+	N/A	N/A	4|scaffold107_size2299949:357570-357581|+	N/A	4|scaffold90_size4941527:3481761-3481772|-	0.4	0.38		GTCGGTCCCCATGCTCCAGAGGGCATGGATCCCCACGGCCCAACGGGAGCAGGAGGCGCAGCTGGCTCCGTTGGACCACCGTAAGGTCTTGGAAGCTCTGGAAAGGGCATGTTTGGTGGAGGATACTGCCCCGGTGGGACAGGACCTGGCACAGTTGGGGGTGGATATGGACCTCCGGGAGGAGGGCAAGAGGGTCCGGT	AAATGGAGCAGGCGGTCCGGGGGGCATTGAAGGATACATTCCTGTAGGCGGAGGTCCGAAGGGCACGCTGGAAGCGGACGTGTTTGGTGGCAGTGCTGCGGGCCCGGCAGGCGGAGCGCTCGGGTTGTTCCAAGGATTCGATGGCGGCCAACCCTGCGGCGGCTGGGAGGGCTGCTGGCCGGGCTTCGCACTGCTCACTT
CPSSR_438	AGG	5|NC_006094.4:9641232-9641646|+	5|scaffold46_size10573059:7527608-7527622|-	6|scaffold_35:1418899-1418916|+	N/A	N/A	N/A	5|scaffold5_size14279594:1415390-1415404|+	5|scaffold14_size14507889:6412766-6412780|-	0.4	0.38		CGCCATTTTCGTAGCTGGCGGTGGAGTAGGGGAGGGGGAAGCGAGGCGCGGGGGAAGGGGAGGAAATGGCTCCGCATTGGGCCGGGCGGGCTGCGGGGACGCGATCCGCACGGTGCGTAGGGGCGAGTGTGGCGAGCGCGCCGGGGGTTGGCGTAGCAGCGGTTGGCGAATAGCGTAGCGGCGGCAGCGGCAGGAGCTGC	CGCCGCGGCGGTTTGGTACCGAGCGGAGAGGGAGATGCACACGGCACTCGAGTGAGGTAGCTATAAAACCCCATTTGTTTACATTCCCTCCCCCACAAGCGGCCGGCGCGGCGGTGCGGGTGGCGGCCGGCTCGGGCCGTCGGCGGGGGGGACCCGGGGTTGCGGACGAGGAGCAGGAGCCGGCGGGCACTAGCGGACAC
CPSSR_439	AGG	5|NC_006095.4:5483840-5484254|+	N/A	N/A	N/A	4|KZ860125.1:356160-356171|-	N/A	4|scaffold28_size5226893:2578358-2578369|+	5|scaffold24_size13790976:11143712-11143726|+	0.5	0.5		CTGCTATACACCAGAAGCCCTTCGTGCCTTCAAGATGCCTGCAGCAGAGGTACAGCTGGACTCCAGCTGCCAGACCCACCTGCACAAGCAGGACTACATCTTTCTGTGTTTCATTGGCTTCTGCATATTCTTTGCTGGCACTGTGGTGGCCTGGCTGGCTGGCATCTGTGCCGTCATCTACCAAATCCACAGTTCAAAGC	AAGAAGAGGAGAAAGATGCAGTCACTTAGGGTCAGCCCTACAAAGCCTTCTGGATGCCGCCCTGGGAATTGAAGGCAGGCCCTTCTGAGTGATTTCCCAAACTTTATATGCAGTTTTTTTGAAGTGAAATAAAACCACAAGAGAAGATAGTCTCTGTGCTGCAGTTTTACTCACAGTGCCACCTCTGCATTTCTTCTTCC
CPSSR_440	AGG	5|NC_006098.4:19060423-19060837|+	N/A	5|scaffold_31:1152345-1152359|-	5|NC_015023.2:17650916-17650930|+	3|KZ861448.1:1001160-1001168|+	5|scaffold40_size9178071:7790874-7790888|+	5|scaffold186_size1319330:1151999-1152013|-	5|scaffold38_size9110371:7807853-7807867|+	0.7	0.12		CTTTTGGTGGCCCAGCGGTGCTGTCTCCTTGCAGATGGTTCAGTCCTTGGGCTTCGCCATCTACCGGGCGCTGGACTGGGGGCTGGATGAGAACGAGGAGCGGGAGCTGAGCCCACAGCTGGAGCAGCTCATCGACCTGATGACCAACAGTGACTCAGAGGACAGTGGCTGCGGCACGGCCGACGAGGGCTATGGGGGGC	AGAGTGGCGAGGGGCCACTGCGAGCTGTGCGCACCTTCGGGCAGGCCATGCGGTGCTGCGCTGCACGCCTTGCAGATCCCAACGAAGCCCAGGCTCATTACCAGGCCGTGTGCCGGGCGCTCTTTGCTGAAACTGTGGAGCTCAAAGCTTTCCTGGCCAAGATCCGCGACGCCAAGGAGGTGAGAAGCTGCCCTGTGTGG
CPSSR_441	AGG	5|NC_006114.4:2850560-2850974|+	N/A	4|scaffold_148:1338016-1338027|+	4|NC_015039.2:984882-984893|+	4|KZ860615.1:847862-847873|-	N/A	4|scaffold275_size709296:490099-490110|+	4|scaffold149_size858275:338580-338591|-	0.37	0.25		TGAACCCAGACTCTGCAGGAACAGATGGTTCGATGGGGATTGCTGGTGCAGGATCAGGAGGGGAAGGCACCCAGCACCTGGTCTTCCCAGGAAATTGGGAAGTTTCCCATTGATTGCTTGGGGTGTGGGAAGGAAGGAAAATAGGGGAAAGGAGTAAAACCTCAAAAATGCTGTCTGAGGAGGAGGAAAGAACTGAGCGA	AGAGCAGAGCAGGGAGAGAGGATTAATGCTCAGTTGAATTAGAGGGAGCCCTTCAGCTGCCTTGAACAGCAGGATAATTTGCCCAGAGACCCCAGTTCTTCCTATTTGGGATAGAATGTAAGCTCAGGATTAACTGCAAACATATGTTTAAGTCCCAGAGAAGCCCAGGGAACTGAAAGAAGCCTAGGCATAAAGCACTC
CPSSR_442	AGG	5|NC_006114.4:4204511-4204925|+	6|scaffold164_size2182133:1055087-1055104|-	3|scaffold_188:799469-799477|+	3|NW_011109079.1:12010-12018|+	3|KZ861482.1:631148-631156|+	N/A	3|scaffold350_size561866:314404-314412|-	3|scaffold84_size2545050:957645-957653|+	1.16	0.12		GAAACAAAAAAGAAACTTTGAAAAAACGTGCAATATATTGACCAAAAAAACGGGACTTACCCCGGACCCTAAGGGCCGCTCCACGCTCGGGCACTCACGGAGGTGGCAGCCTGGGCCTTGCACAGCACCCGGGCAGCCGTGATGGGGGCTGGAAAGAAGAAGACGGGGTCAGCGTCAGCAAGCTCTGGGGGCAGCAGGCA	AGAAGAGTGGGATCTGATGGATGAGCAAAGAGGAGGTCATTGCACAGAGGGGAGACGGGCAGAGCGAAGGTGTCAGTGCAACGCTGGGAGGGGAAGTGCTAAGCCTAGGGTGAGGGCAGCTCTCTGACAGCACAGCGATGCACACAGGCCCTTCTCGTCCTTGAGAAAACCAGGCTCAGCCTCCACTCGTGGAGCTAGCA
CPSSR_443	AGG	6|NC_006089.4:100361312-100361729|+	N/A	5|scaffold_2:17794150-17794164|+	N/A	5|KZ861577.1:384426-384440|+	N/A	3|scaffold160_size2991742:1640436-1640444|+	3|scaffold15_size28466079:19381920-19381928|+	1.2	0.38		ACTGCATTGGGGTGAAAGCTGTGGGACTGCTGGCACTGGATCAGGAAGGCTCCTGGAGCCTTCAGCATGCCACAGAGCTGCTCGCTGCGGAGGAAAATCATCATCCCCAGTGAATTGGCTGGCATTAAGCATCCGTTGCCTTTGTGTCATCTGATGGGAGCCTGCTTCTGCGGTGGGCAGGTTCAGCCTCTGGGAGGAGA	ACTGGGGGCCGCAGGGTGGGGCAGGGCTGTGCCTCTCTTCTGAGGAACTGCAGCAGAGCTGAAGGGCTCTCATTTTAGTTTGGGTTTTCTTCTCTCTTCTAAGAAGGAGCAAGTGAAGGTGAAGCTGCGACTTACGTAATTCGTGAATTAAACTGGGTGAGGTCTTTTTCTGTCTGTAGGGGAAACCTTTGATGGCAAAG
CPSSR_444	AGG	6|NC_006092.4:13925222-13925639|+	6|scaffold36_size7989048:2944406-2944423|-	7|scaffold_57:4977238-4977258|+	N/A	5|KZ861632.1:78086-78100|-	8|scaffold25_size7394782:6207651-6207674|+	5|scaffold95_size2932302:1001266-1001280|-	N/A	1.07	0.25		ATTGTTGTATTTCTTCATTTATTTTTACCAGTGAGGTCGCTAGCCCGGGGGCACTGAGGAATAAGTTCGAGTTTCAGAAAGCTCTCCACAGCTGGTGATTATATCCCTTGCAGTGCCTACAAAGGCATTGGGAAAGCAGCAGAGAAAGTAAACAGTATCACTTCTGGGGACGGAGAGGGAGAGGAGGAGGGGGGCAACGC	AGAAGAGAGGCAGATGAAATTTAAACTGGCGACCAGCCCAGCCACCAACTTAAAACAATACAGCGAGAGGAAGCCAAAAAGGAAAGAAAAACAGAGAGGGGTGTGTGTGGAGACACGCTGTGTGTGTGAGCGTGTGTGTCAGTAAGAGACGGAAGGAGCGCAAAGCAGAGCGAGAGCACAGGGAGGAAGGGATTGGGTCA
CPSSR_445	AGG	6|NC_006095.4:7663583-7664000|+	N/A	6|scaffold_49:416277-416294|-	6|NC_015020.2:14029274-14029291|-	4|KZ860780.1:169372-169383|-	N/A	6|scaffold28_size5226893:4780202-4780219|+	N/A	0.8	0.38		ATTTCCTTTGAAATAAATGGAGTTGTGCTGGCGTAGAAGCAGAGTAGAGTTCTGGCTACACCCCAGTGATGGCATGAAGCAGGCAAATCAAAACTAGTCAGTGCAATTAGGGGTGAGTACACCTATCACCTCCCCCTTCCAAACCAGCTGCCAAGGCATTCAGATCAAACAGACTGACAAACACTGATTGTGTATCAACA	CTGGAACTAGGTGTTCTTTGGGAATACCCAGGCGTGCCTGTGGGTGTTTTGTCTGTGGGGTTTGGGCCTGGGTGTCCCAGTCAGCCTCCGCTGCCCTTGTGACCTTTGGAGTTATTTACAGAATTGGTCATCAGAGAACCAATAAATAGGACTGTGTGGTGCCTGTTTCCAAATGGCTTGGTGGGGCTCAGATTGTTATT
CPSSR_446	AGG	6|NC_006106.4:5521270-5521687|+	5|scaffold109_size2596415:1337780-1337794|+	6|scaffold_25:5466175-5466192|+	N/A	N/A	N/A	6|scaffold22_size5826157:1310351-1310368|+	6|scaffold44_size5134011:495580-495597|+	0.4	0.38		TGGACGCGGCGAAATGGGGGAGAAAAGAGGGGTCGGGAACGGCGGAGGAGCCCGGGAGAGTCGGGGAGGGGTGGGCAAAGCCGCCGCCGGGATTGAGACCCTCGAAGGGGCGGTGGGGCCGTGCGGGAGGCGGCGCCGCCCGTTCCTCCCGCTCCCACCGGGGCGGAGGGGAATTAGGGCTCGGAGAAAAGAGGAGGAGA	AGAAGGGGGGGGCCCGGCTGCGGCGTGCCCCGCCCGGGGAGGGGAGGAGGAAACCTCCCGCCGTCCCTTTAACAGCCAGCGGCGCTGCTCGGAGTTCAGGCCGGGGTCAGGGGGAGTTCGCAGCCCGGGTTTCACCTCCGAGCTGGCGGCGTCGGGAGCCCCGAGGAACCGCCGCCGCCGACCGCTCCGAGGGGCGTACG
CPSSR_447	AGG	6|NC_006108.4:2740318-2740735|+	N/A	2|scaffold_65:2225356-2225361|-	N/A	N/A	N/A	2|scaffold32_size5173324:2375553-2375558|-	2|scaffold31_size6105581:3207737-3207742|-	1.73	0.5		GCTCAGCCCTCATCCACCCCGCGTGCGGTCAGAGGGCTGAGCGGCACCAGACAATAAAATGACAAGGGAAAAGGAGGAAAAAAAAAGCCAAGCAACTGCGTGTCCCCGCCTGCCCCACGCCCCGAAGTTTCTCCGCCTCGCTCCGCTCCGGTGTCCCGCTCCCTCCGGAGAGGAACGGCTGCCGACAATAGGGATGAGAA	AAGGACGCCGGGTCGTCCGCTTCGCCCGTGCCCGTGGTGGGAGCAGGAACGGCTGTGAACAAAGGCAGCGGGCAGCGCTCTGCCCCAACGCTCGAGGAGCACAAAGGCAGCGGGAGCTCAGCTCGGCTCCTCGCCCTTCGTCCCCGCGCCGCAGCCACCTGCGAGCATCCCCGTCAGCATCCCGCTGCTCCCGGCGAGAC
CPSSR_448	AGG	6|NC_006108.4:324582-324999|+	N/A	5|scaffold_65:4649838-4649852|-	N/A	N/A	N/A	4|scaffold32_size5173324:4807451-4807462|-	4|scaffold31_size6105581:5691025-5691036|-	0.83	0.5		CGCCTACAAAGGCATCGGCGGCGGCTGCAGCCCGCGCCCGGCGGCGGGGCAGGACGGGCCCGGCTCTGTCTGCCGCGGCTCCCGCCGGGCTCATGGCATTCCGGCAGCCAGCCGGAGCCCCCCGGCGTGCCGCAGCCTCAGCGGAGCGCTCCCCGCGGCGGAGCGCGGACAGGCGGCGCGCAGGGACATGTTCCGGCGGC	CGGCGGGAGCCGGAGCGGAGCGGCGGGCAGAGCTGTGGCGCGGGGCGAGCACCGCCTCCGGGCTGCGCGGGGATGCGGCACTGCGCGCTGGGACTGCCACTCCGCGCCCCGACGGCGGCCGTCCGCCGCCCCGCGGCTCTCCGCCCTCAGCCCACGCCGGGGCCCCTCGGCGCCGCCATGGCGGGGTGCGGGATTTGGGC
CPSSR_449	AGG	7|NC_006090.4:30997243-30997663|+	5|scaffold5_size16550558:1472610-1472624|-	7|scaffold_0:10789108-10789128|+	N/A	N/A	5|scaffold34_size11621461:4262282-4262296|+	7|scaffold6_size26573335:9164131-9164151|-	7|scaffold17_size30478713:525046-525066|-	0.94	0.25		CGAGTGGGGCGGCTTTGAGGACAACATGCAGGTGGGGCCGTCCCGCGCGGGCGCTGAGGCGGGGAGAGCGGGGCCCGGGCGGGCGCTGACGCTCTGTGCCCCGGAGCAGGGCGGCGGCTCCGCCGTCATCGACATGGAGAACATGGACGACACGTCGGGTTCCAGCTTCGAGGACATGGGCGAGATGCACCAGCGCATGA	CGGAGGGCGAGGCGGGGGCCGGCGGGGAGGAGGACGGCGAGTTCCTGGGCATGAAGGGGCTGCAGGGGCAGCTGGGGCGGCAGGTGGCCGACCAGGTGAGCGTGCTCCCGCCCCGCGGCCGCCCCCGCCGCCCCCGGCCCCGCTGCTGCACGCGCCCTTGTCTCCGCAGATGTGGCAGGTGGGGAAGAGGCAGGCCTCCA
CPSSR_450	AGG	7|NC_006090.4:44374244-44374664|+	9|scaffold14_size13537884:9287775-9287801|-	N/A	N/A	N/A	N/A	8|scaffold21_size7515558:1799660-1799683|+	7|scaffold4_size27439314:13149404-13149424|+	0.83	0.5		TCATCAGCTGCATCAGGTAATCGGGGCTCGGCTTCGGCTTCTCCTTGGCTTCCATTTCCCCAACCATATTCCAAGCCCGCGCGCACAGGGCGAGCGCCCGCAGCAGCTCCGCCGAGCGAGGCGACGGCGGCACGGGGCGCCCGGCGGGATCGGGCGGGCCGGCGGGGGAGGGGCGGGGCGGGGAGGGAGCTCCCCGAGGA	ATTCCGAGCCGCGAGCGCCGCGCTCCCGAGTCCGAGGGGCCGGCGGGGAACGGGAAAAAAGAGGAAAGTCGGAGAGACCCCGCTGCGGGCGCGCCCTCCGCCCCGGCCGCGCGGAGTCGCCGCCGCCGCCGCCTCTCGGGGCCGCCGCTTCCCCGCTCCGCGCGCCCTCGGCCGGTGCAGTCCCGGCCGCGTCCCCCTCC
CPSSR_451	AGG	7|NC_006094.4:28671137-28671557|+	4|scaffold83_size3582617:287658-287669|+	7|scaffold_44:327498-327518|+	N/A	N/A	N/A	7|scaffold43_size8400313:478-498|+	6|scaffold56_size8939687:8481907-8481924|-	1.17	0.38		AGCGACGGCGACAGCGCTCCGGTGTCCCCCAGCCCCGCGCCCGCCTCCCCCGCCGCGCCCTGCCCCCTGCCCCTGCCCCGCCGCCGCCCCCCGCCGCCGCCGCCGCCCCGCACCACCAACTTCTTCATCGACAACATCCTCCGGCCGGACTTCGGCTGCAAGAAGGAGCCGCCCGCCGCCACCGGAGCTGCGACGGGAGC	CGGCCGGGAACAGCGGGACGGAGCGCAGAGCGCAGGTAGAGAGAACGTCAACCCGCTGCTGGCCCGGCCGCCCCACGCGCCCTCCTCCGCCCTCCTCTGCCCGGACTCGAACTGCGCTCCCGACGGCTCCGCGCCCGCCGGCACCGCCGCCAAAGCGAATCCCGGAACGGCCGCGGGAGCCGCGGGGGCCGCGGGGGCGG
CPSSR_452	AGG	8|NC_006096.4:3537883-3538306|+	N/A	8|scaffold_104:2728173-2728196|-	N/A	N/A	N/A	7|scaffold136_size3214359:1466303-1466323|-	8|scaffold11_size13126064:3056322-3056345|+	0.43	0.5		GTGGCAGCACCAGTGCAGGCGGAAGCAGCGGCCGTGGCTGTGCGTGGCGCAGAGCGAGAGCCCGTCGCACGGCTGGAAGTCGGGTCTGCCCGCGCAGCTGCGGGCCAGCGCCTGAGCCTCGTCCAGCTTCTCGCTCTTGGCCGCCGCCGCCCCGCTCATGGCGCCGCCGCTCCGCCCGCAGCCCCCGCGCCGCAGCGGCC	AGATGAGGAGGAGGAGGAAAAGGCGCCGAGCCGCAGCGGGGACCGCCCGCCCGCCCAGCGCCGCGGGGGGCAGCGCCGCGGGCAAGGCCCGGCCGCCCGCCCCGACGGCTCCGCCCCGCCCCGGCTCCGGAGGGCGGCCGCCGCCGCCGTTCCCCCGCCGCTCTTCGGCACCGCCCGGCGCTCCCGAGGGCCGAGAGCGG
CPSSR_453	AGG	9|NC_006088.4:36640384-36640810|+	7|scaffold17_size16663650:1843918-1843938|-	5|scaffold_5:7033656-7033670|-	N/A	N/A	N/A	6|scaffold57_size3733153:868600-868617|-	8|scaffold9_size47896693:13005533-13005556|-	1.41	0.38		TCTCCATCCTGGCGCTGCTGGCCGTGACCATGGTGGCCGTGCTGCTCAGCGTCCGCTTCGAGGAGTGCGGCGCGGCCGCCGACGGACCCCGCGGGCCGCCAACAACGGGAGCCTGCCGGGACCCGCGGCCGGGCAGCCCCGCGGCCGGGCCGAGCCGCGGGAGGAGGCGCGGGGCGGGGAGGAGGCGGCGGAGCGGCGGC	AGTGGCAGCGGCGGCGGCGGCTGCCGCCCTGGGCCCGGCCGCGGCTGCCGCGGCACCTGCGGCCGCTGCACTACAACCTGATGCTGAGCGCCTTCATGGAGAACTTCACCTTCTGCGGGGAGGTGAACGTGCAGCTGGAGGTGCGCAACGCCAGCCGCTACATCGTGCTCCACGCCCACCGCATGCACATCGAGGCGGTG
CPSSR_454	AGG	9|NC_006115.4:1163502-1163928|+	N/A	6|scaffold_206:696360-696377|-	6|NC_015040.2:1064547-1064564|+	6|KZ860578.1:1243340-1243357|+	N/A	6|scaffold312_size604645:556003-556020|+	6|scaffold96_size4499239:553717-553734|+	1.12	0.25		CGAGAACGAGAGCCTGCGGGACTCAGAGCTGGACGAGCGGGATGGAGACTCCTACCACTCCTGCCACAGCTCCGTCAGCTACCGCAAGGACTCGCCACGCTGGGAGGAGGATGAGGACGATGACCTCTACCTGGAGGAGGAGGAGGAGGAGGAGGAAGAGTTCAATGAGGACTACAGCGAGAATGAGGAGGGCTACCCCA	AAGAGCTGCGGGAGCCGGGTGCCTACGAAGCCCCTGAGCGCGACGCCTATCCCACACCACAGAAACCACAGCAGCAGCAGCAGGTCCCGCAGGCGAAGCCACAGCAGCAGGAAAGGAAAGAGGAGAGGAAGGAGGAGAGGAAGGAAGAGAGGAAGGAGGAGAGGAAGGAGGAGCAGGATGCGTCTGCCCCACAGGAGACC
CPSSR_455	AGGA	5|NC_006107.4:4621350-4621769|+	N/A	4|scaffold_183:579436-579451|-	N/A	N/A	N/A	4|scaffold71_size3252298:3041845-3041860|-	4|scaffold151_size813009:593918-593933|-	0.43	0.5		TGATAACAGATGGGGGCTTCCATCTGGACCAGAATAGCACTGAAGGTTGGAAGACTTGTTGGTCTCAGCGTGGTACATCCCACACTGCAAAGCATTCACCAAGATGTTCAGCAGACTGAACTTTATGTGCAAGGGGCCCCATCCACTGAAATAGCTTCTTGATTAGTGCTTTTGACTCAGCTTATCTGCCAGGAATCCCC	AAGAAGAATATCCTCTTGCTCCTCTGTACCTCCTCATATTACAACTCAACACTCTGCTTTGATGCTTTGCTCTAAGAAATCCTTGGTCCACAGCTAGAAGATATCAGGTAAGATTTATGGCCAATCTCTTGCCTCCATTCTCCTTTTCAGCTCTTCTGGATGAGGAGCTTCTGGATCTTTCCGATTCCTGCCTGTTAGAT
CPSSR_456	AGGG	4|NC_006089.4:37837674-37838089|+	4|scaffold31_size8939461:184906-184921|-	4|scaffold_37:5441956-5441971|+	2|NC_015016.2:36457555-36457562|+	N/A	4|scaffold114_size2126782:153796-153811|-	4|scaffold18_size8055733:6166552-6166567|-	5|scaffold46_size5036557:3030907-3030926|-	0.83	0.12		GGCGCGATCCGATAATGTGAATGGAACCTGTAATAGCGCTGATGAAAAGCACGCCGGTTTGAAAAGGGCCGTGAATGATTTTTTTGTTCATTTTCTGTTTACATGCGATGCGTTATTGATGTCGCTACCTGCTGATACGCTGGCTTGTTTCTTGGAAAAACTGGGGATTATTCATTATTTTAAAAAAGACGGGCAGAGAA	AAAGAGTGAAAGAAAGAGCCCTGTTACGTGAAGAAAATTGCATTCGAATGCTGCAACTGAAACATATTGATTTTCTGGCACAGACTTTTTAGATTAAAAATGCCAATACTAAATCCTTTCATGACCTATAGTTCATATGAAGTTCACGTGTCATTTACTATTATTCTGGAAAAAGCAGAATCTTTAATGAAAACACGATT
CPSSR_457	AGGG	6|NC_006088.4:156669971-156670394|+	5|scaffold41_size10021001:8863709-8863728|-	N/A	N/A	N/A	5|scaffold154_size1552924:1077815-1077834|-	N/A	4|scaffold172_size743933:483426-483441|-	0.71	0.5		CCCTCCCCGTGCAACGCGCATTGTCCTCTGACAGCTGATTCTTATCGTTCCGGTGGGGGTATTGTGTTTCAGCTCGTGGCGCTGGAAAACACGGCAACTTTCTTTGAAGTTAAATGGCTTCATTTTGTTTCCATGTCTGAATAACTCTGCCCGGGAACTGGAGTGACCCAAAGGCGCTCATTCACTGCAACCTGCTCCGA	AAGGATGGAAGAAGGGGGGGCGGCTCCCTACCAGCTCCAGTGGCATCGTAATTAAATTTTATTTTATCCCACCGAGGCATGCGAAATATCGAGCAAAATACAAGTTTAAGTAATTTGTTTGTATTCTTATCTGCAGGAGTTGGAAATTAACAGCCCCGCTAGTTTACTGTTAAGCCTGGAGAGCGAGAGATTGCTTCGCA
CPSSR_458	AGGT	4|NC_006089.4:62960037-62960452|+	3|scaffold80_size3632837:1788787-1788798|+	N/A	2|NC_015013.2:8930573-8930580|+	N/A	3|scaffold100_size4845990:1449655-1449666|-	N/A	2|scaffold58_size6240082:2425776-2425783|+	0.75	0.38		GAGGAAGATAATTCAGTCTTGATTTAAAGCTTTACAGTTCAACGTACACAGAACAATTTAAATAAATTACCTCTCAGACACATGTATTGACATATTTTAATGGAGATATAAACACTGTGAAATCAGACACCATGTAAACGCACAACTGAATTGCATGAAATAGCATTGTTAGCTGTCATTTTGAACATTTGGAAAGCAAA	AGCTCTGGTGCACATCAACAGAGAAATAAAAAGGCTAGCTAATCCTCTCACCAGCATTAAGTAGCAAACAGGACAGTGCTGTAACCTGCAACTTCTGAAGATTATATACTTCCATTTAGAGTAACTACATTTCTAGCCCATGTGGCTGTTGAAGATAAGGACAGAAAGATGAAAAGAATCAAATATAACTTTGGATCTCA
CPSSR_459	AGTC	4|NC_006127.4:52757113-52757528|+	N/A	2|scaffold_147:551701-551708|-	N/A	4|KZ860334.1:161032-161047|-	N/A	2|scaffold249_size836111:237981-237988|-	N/A	1	0.5		ATGAACGAAAGAGCAGATAAATCCTCCAGCTACTTTCAAGTAAATTCCAGTGAGCAATTCCAGGTTTGGCGGAGGCATCTTAGCTCCAAAGATCTTGCTTCAAACATTCTTTTTCCGACAGTGTTTTCATGCGGTAATTTGAAGGTTAAGGGTAGCAGGGGGGACTTTTCAGCCTTCAGGCTGTGACTGTACATTTTCAA	AGAGGGAAGAGTTACATAAAGCCTTTTTTCAGCTGGGTTTCACATGCACATGTGAAATACATCCTTTCAGCAGGCTACATTTCTCAAAGTACTCTATCTGTGTTATGTCAATGCCTGTTGCAACCAATTTAATTCCTCTATTGCTTTTTGATTGTCTACAATAGGAAAGGGGTTGTCTGGATGGTCATGCATACGTAGAA
CPSSR_460	AT	10|NC_006089.4:104520531-104520950|+	N/A	9|scaffold_83:1480901-1480918|-	7|NC_015013.2:49395270-49395283|+	8|KZ860490.1:179633-179648|-	N/A	10|scaffold54_size3846624:1081062-1081081|-	7|scaffold15_size28466079:23579921-23579934|+	1.26	0.25		CAAGGAACAAGCTTCCTATGGTTATTTGGCATGCTACTTTAAAACTTAAAGTGATAACTTAAACACCCTCTACCGTCAGAACCACTGCATTTAGTTACCAAATTCAGTAAGTTTTGAGTCAGGTTTTTTTTTCTGTGTGTTGAAACAGTAGTAAAACTAGCAAATGAATGCTGTAAATTATTTATATATGTATATATGGC	AAGAAAAGCAGTACTTTGACTAAGCTATAGTTTGCGAGATATTGATAGCATCAGGCAAAATTGTTTTGTATAATTGAATGCTTAGCTTTACTTTTTATGTAAAGTGCAGCATTTTCCATATTTGTGTACTGTATCTTATTGATCAGATGTTTAAAATTATTTTAAATACTGCATTAAAGCAATTATTTTATTAAAAATAA
CPSSR_461	AT	10|NC_006089.4:121563015-121563434|+	8|scaffold13_size18637473:12155184-12155199|-	9|scaffold_10:6009056-6009073|+	8|NC_015013.2:65948428-65948443|+	N/A	N/A	12|scaffold151_size3187222:731677-731700|-	8|scaffold47_size7683639:656006-656021|+	1.46	0.25		CTGAAACAAGTAATGTGTAATTCTGGTGGGGTCCAAAGTAGAAATTAGTTGGGCAAAGATGATATGAATGAAAAAGTATTTTAAACGTTAAAGTAATGTTCTGCTTTGTGAATATGTAAGTATAGCATAAAGATTTTTCCATCCCATTTATCCCCTTTAAAACCATAGTTTACAATTGGTAGATCTGTCTATATATATAA	CTGAAATTCACCTAAATCTGCTTTATTAGAATACTGCTCACTTAATGCTTAGAAACTGGACCTGGCTCTACATTCTCAATGTATCTTCCTTTTTCTGTTGGTTTTTTTTTTGTTTGTTTGTTTATTTTTTTTCCTTGAGGTATGAACTTATTCTCTTGGAACTGAATCTTCTTTTACTACTTAAATCATTTATGTATATC
CPSSR_462	AT	10|NT_457892.1:19696-20115|+	8|scaffold13_size18637473:12155184-12155199|+	9|scaffold_10:6009056-6009073|-	8|NC_015013.2:65948428-65948443|-	N/A	N/A	12|scaffold151_size3187222:731677-731700|+	8|scaffold47_size7683639:656006-656021|-	1.46	0.25		GATATACATAAATGATTTAAGTAGTAAAAGAAGATTCAGTTCCAAGAGAATAAGTTCATACCTCAAGGAAAAAAAATAAACAAACAAACAAAAAAAAAACCAACAGAAAAAGGAAGATACATTGAGAATGTAGAGCCAGGTCCAGTTTCTAAGCATTAAGTGAGCAGTATTCTAATAAAGCAGATTTAGGTGAATTTCAG	TTATATATATAGACAGATCTACCAATTGTAAACTATGGTTTTAAAGGGGATAAATGGGATGGAAAAATCTTTATGCTATACTTACATATTCACAAAGCAGAACATTACTTTAACGTTTAAAATACTTTTTCATTCATATCATCTTTGCCCAACTAATTTCTACTTTGGACCCCACCAGAATTACACATTACTTGTTTCAG
CPSSR_463	AT	10|NC_006088.4:146516130-146516549|+	11|scaffold23_size10859023:6458366-6458387|+	10|scaffold_61:2771467-2771486|+	9|NC_015011.2:142247197-142247214|+	10|KZ861064.1:1612356-1612375|+	10|scaffold168_size1388929:1259676-1259695|-	7|scaffold191_size2505130:2245353-2245366|+	9|scaffold86_size5106784:3385460-3385477|-	1.12	0		AATAAAACGTATGTCCTTTTTCAAATGCCTTTGTCTAGTAACACAATATTGCGCCAGGCAAAATTGCCTTGGCTGAGCAGCAGTGTCTTCTAATGCCTATATTTTAGAAAGATGCATTACAAAAAATGAGTTTAATAGAAGGTCGTTCATTATCTGGTAGTAATTTAAGGTACATGAAAGAAGCAGGCATAGCACTACAA	GTAAATGACTGTCAGTACAACCCTTCCAACAAAATACTCTTGCAGTCAAACTTTTCTTACTAATGGACAGGAACACAGCAGTTCATTGTTTAACTGTTCTATGATTTCCAAATATAATCTTTAACATCCTTGACATGACAAATTGTGAAAGAAACAAGCGTAAAAAACACAGAATTCATTATAAGTCTTGAGGGAAGAAA
CPSSR_464	AT	10|NC_006091.4:78682658-78683077|+	N/A	5|scaffold_11:6237444-6237453|+	N/A	5|KZ859965.1:1163065-1163074|-	N/A	5|scaffold52_size4173643:1892956-1892965|-	N/A	2.17	0.5		TAAATGTGATTTCTGAGTATACAAGCATCCATGAATGGTTTTATAATGATCCTGCAGTAAATTAATGTGATTTAATCTGTAGAGACTTGAAGGCTGCAGCTGCATCAGATAATGTTGCCCTCCTCCTGAAATGTAACTGTAATTTTGGTGGTATACAGAAAACCAAGTATACAGAGGGTCCAACAGTAAACAGAACAGAA	GTATGCAAATGTATATAAATATCAGACCATTATTTCAGCTACCTTACTAACAGCAGGACTGCAGAAAAGTTGCTGATGACGGACTATAGATTCAAAAAGAAAAGGGGTGGGCAAGTGGAACTGAAGAGAGGGAAATGTAGCCAGAAGGAAAATAAAGATGTTGAGTTAGAGCTTACATTGTGAAATATTAAGAAGCAGAG
CPSSR_465	AT	10|NC_006095.4:20717592-20718011|+	6|scaffold19_size14662413:9401125-9401136|-	9|scaffold_59:1272454-1272471|-	9|NC_015020.2:26708254-26708271|+	9|KZ861727.1:111817-111834|-	N/A	11|scaffold4_size10450508:4234217-4234238|+	8|scaffold13_size14133478:9620411-9620426|-	1.46	0.12		GATCTCAGGTTAACCATGATCAGAACACAGGAGCAGGACCCTGGGGTCCCAGCCCCATACCTTCCATGGGGAAGGCTCTGTTGGCATAAGAGGCACCCACACGGATGCCATCTGCAGTGCATGGGGTGGCGTGTCCAATGAGGTTTTTTTGTTTCATCTCATCTTGTGGAAATTACCCATAATTTTGTGGTGGCTGTTTA	GTATGTATATGCTGGGTTTTACAGCCCATTTTTATCACCTTTTTATTATCTCGGGTCAAAAGCTTTACTGGGTTGCATTCAGGGAATTATGCAAACTAAGAGAAAATACCATAGCAAAACTATAGATTTTCTCATTAAACTCTGCTTGGACATGTAGTTATTGTAGTAAAACTCTAGTAACTATTACAGGCCCTAATATA
CPSSR_466	AT	10|NC_006097.4:14457378-14457797|+	9|scaffold4_size19517465:5963789-5963806|-	10|scaffold_4:10523671-10523690|+	10|NC_015022.2:13701942-13701961|+	N/A	9|scaffold16_size9568920:6004255-6004272|-	10|scaffold3_size11902854:5882233-5882252|+	8|scaffold22_size20487078:14114741-14114756|+	0.73	0.12		TTCTAATATGCTACCAAGCCAATGAAGACACATAATATGTTTTTAAAAGAGAACGAACGCACTGTGTCTCTATAAAAACAGTTGGAGAATTATAGATAATATGATGATTTACATAATATAGTTTTTTCATATTCTATGTGACTCAGTGAATACATATATATGAAGGGAGAAACTGTTTGCGTTCTCTCCTGTTTTTAAAG	AATTTGCAATCTAGAAATTGTGTGGTGGATGTTTTCTTTAAAGTACACGTGTGTGTGTATGTGTGTATGTACCAGGTGAGGGGAATACTGACCTTAATCTTCACAACGGATATTTTTCTCACTTGAGAAATGCCACTCACTTCCATGGAAGCCATGTGAGGAAAGTAGAATAATCTCCCCTCCCGGAGACCGCATTTTGC
CPSSR_467	AT	10|NC_006097.4:19158118-19158537|+	8|scaffold4_size19517465:1233391-1233406|-	8|scaffold_4:15236176-15236191|+	8|NC_015022.2:18394161-18394176|+	8|KZ861518.1:1245696-1245711|-	7|scaffold16_size9568920:1276485-1276498|-	8|scaffold3_size11902854:10595090-10595105|+	8|scaffold22_size20487078:18910644-18910659|+	0.78	0		GATTATGTGGCATCAAAATTGTTTTTAGTGTTTTTACAGCATCCCTCTGCCACTAAATAGTTGACTTGAATTTTGAAAACAAACGTTTGTGTTTATATGTATATGTGTGTGTATATATGTATTTATAGATCTGTGTGTGTGAGTTAAAAGTGAGTTAAATAGTTTTTCCCATGCATGTGTATTTCATACATATCTGGCTG	TTCACCATACACCAATTTTATAATTTATTAAATGTCAGTTAAAAAAAAATAAAATAAAAGGATAGAAAATGGGAAATACTTATTTTTTAAACTCAGTCTGATTTCAAAGTGATTAAACCTACATTAGGAATATGTCTCATACATTTTAGTCATGAGTACTGACCCGGTAACCGCAGAGCAGCCGCGCTGTGTCCGTACCT
CPSSR_468	AT	11|NC_006089.4:91917091-91917512|+	11|scaffold18_size26810604:14211899-14211920|-	9|scaffold_2:9461345-9461362|+	N/A	11|KZ861440.1:1164645-1164666|+	11|scaffold12_size10847560:9145541-9145562|+	8|scaffold97_size3428249:531473-531488|-	7|scaffold15_size28466079:10904642-10904655|+	1.58	0.12		CTGCTGTACAAATACAGCAATTTTAACTTATGTATAATATAGTTCACCATGGATTTCTTTAAAGGATATAGTTAAAAATGAATTATCTATGTTAAGCAACCTACTTAAACAAATGCTAATTTTCCACCCAAAAGCCATTTTCACAAACAGAGAGGGAAAGATAAAGACTTGTGTACAGTTCTGCTATATCCCAGTGGCAA	GCTATTGAAAACAGACTTTCAAATTACTATACCACTTGATCACTGCTTAGTGGCACTAGCGAATGACAAATATAGCTAAATACTTCCAAATGCACAGTAAAAAAATATCATGTCCGTATATCTCCCTGACAGGTCTTCATGCATTTCACATTTCAAAACCGTGACAGGGATCTTATTTCTAAGATAAATTCCCCTATCTA
CPSSR_469	AT	11|NC_006091.4:58170356-58170777|+	11|scaffold47_size6991323:6276180-6276201|+	8|scaffold_30:2172248-2172263|-	11|NC_015014.2:37183059-37183080|+	10|KZ860631.1:4284510-4284529|+	10|scaffold7_size12334200:11793132-11793151|+	11|scaffold126_size2179537:2159309-2159330|-	11|scaffold75_size2863406:2208821-2208842|-	0.99	0		CAACCCCGCTGCCACGGACTGAGCTGCGCTGGAGAGCGGTGGGCACCGTGGAGGAGGAGAGGGGGGAAGACGGAGAGAGAGGGGAAAGAGGAGAGAAGGGAGTAAAGGAAACCACTGAAACGAGATAGTTCCTTTGTTTTCAAAGGACCTCCTACAGATCGGGAGATCTTCGCTAAGAGTATTTCAGCAGTTACGAGGAC	ACGGACAAATGGTTGACTGGATATGATATGACATTTTAATGTTCCTATAAGCTTGTTATTTTTTAAGTTTAGCGTTGTTAACATAAAAAATGACGGAAAGGATGTATATATATCGAAATGTCAAATTAATTTTATAAAAGCAGTTGTTAGTAATATCACAACAGTGTTTTTAAAAGGGTAGGCTTTAAAATAAAGCATGT
CPSSR_470	AT	11|NC_006091.4:83994161-83994582|+	N/A	13|scaffold_11:11542337-11542362|+	9|NC_015014.2:60261662-60261679|+	8|KZ860383.1:1052606-1052621|+	N/A	11|scaffold145_size1808791:1489336-1489357|-	13|scaffold27_size6469934:4021880-4021905|+	1.86	0.25		TAGAAAAATAAACACCCACGCCCCCGTAATGCACAGTGGTTAAAGTGATGGAAGAAATCTTGGCCCTCTTTTTTTCTGAAATACGTAAAAACCATCTCTCTGCTATTGGTTTGGTTTTAACCACTGGTGATGTATTGAAAAATAAACTTACCTTTGCTCACTGCAATCCAGGATAAACTAATATTTTTTTTAACGAATAC	AAAACATTAAATGTAATTTGTTAAAGGACTGTACATCTATACATTCTTTCAATATTTCCCATAAACACAAAAGAAAAACTTGATTAATATACTTTTTCTCCATTTTTAATAAGTTAAAAAAAAAACCACCCTTAAACTCGGTGAAATTTAAAGTTTACAGTAACGCTACGCTATTTAAACCGAAGAACAGATCTGTTAAT
CPSSR_471	AT	11|NC_006094.4:5280397-5280818|+	N/A	3|scaffold_51:577288-577293|-	N/A	3|KZ861620.1:341834-341839|-	3|scaffold1138_size41455:7649-7654|-	6|scaffold98_size4372585:525065-525076|-	3|scaffold14_size14507889:13713610-13713615|+	2.97	0.25		CAGCTACTCCTCGTGCCTGACAAGGTATTCTTCAAATTGAAAAGAGGGCTCCTGAAAGCCCTGCTTCAGAAAACTGTAAATGAGTTCAGGCTTCAGCCCGCTGAATGCAATTTCATACTCCTGACTGAATACAAATAATGCATTTTATTTTGTATCAATTACCACGCGTGAGAACAGACGACCACTGCCGGCGCTATTAA	AAAAAAAAAGAGAGGCAAAAAAAAAGGCATGCCAAATTAAAAAAGCCAGCGCCTCATTACTCCACATCTAAAGCAGCTCTGACGGAGGCACGGGAACTCATAAGACGCGTCTCACTGGGCTGGGATGGGCTGTTTTGCAGCCATCCCGCACGTTCAATGTTAGCCATTAGTTCTTCCCAATCGGGCATCAACGTTCAACG
CPSSR_472	AT	11|NC_006094.4:6706762-6707183|+	N/A	6|scaffold_162:836705-836716|+	9|NC_015017.2:615977-615994|-	7|KZ859961.1:754621-754634|+	N/A	6|scaffold234_size1044514:210402-210413|-	6|scaffold132_size1058638:113302-113313|-	1.89	0.25		GCGCAGCCTTTGCAATGTCGACTGCTGCGGGGAAGTACTGGCGACCCGCTGCACTGCTGCTGCGAGCTGTAACCATTTTCCCTTGCATATGCCCAGGTCTGGATGCCAGTCCCCCGGCCAGTACTCATGAACTCACCATTCCCAATGATGTAAGTACCGTGGCGCTTCCTCCACCTGTGTGTGTGTGTGTATGTCTACAC	ACATATATATGTAAATTGCAGATGTACGGCCTTGTTACATGCGTTTAGAGATGCCCCTTCACTGTCTTCACTCATACCTTGTGCACAGCTCCGCAGTCTGGTTGTCTGGGGTCATGGAGCACCTCCTGGGCTCTCCTCTGTTGGTAGCTTTCCTAGGGAGAATCCTCCTCTATGCTCCATTTTTCCTTCCCAAGTGAACT
CPSSR_473	AT	11|NC_006106.4:2917021-2917442|+	10|scaffold75_size4481324:2921941-2921960|+	8|scaffold_25:2868705-2868720|+	9|NC_015031.2:2870490-2870507|+	10|KZ860226.1:684609-684628|+	N/A	8|scaffold123_size2221626:933613-933628|+	11|scaffold66_size4290796:1289213-1289234|-	1.18	0.12		CAGTGCAACTCTCTCCTCTGTCCTGTTGCTCAGCCTCAGGTGACAGGCTCCATACATGCACGGGAACTCTTCCCATGGTGTCCTTCTAGGGCCTGATACCAGGGCACTGAGATGAGGAGAGTTGTGGACGTATTCATGTCTGGTATGGTTGCACAGGCAGCTCCAGATTTCAAATGTTTAAATAAAAACTGTTTATCTAA	GTCATCTAATGTCTTTAGCAGATAAAGCATCTTAGGACACATTTAAATAAAATATAATAATCTAAATTGAGCCTTCAGTGTTAAAGAAAAAGTGATGTACAGAATAGGTCCCCAACTAGTGCAGTCTCTGGGTGTGGGAGTGCTGGCAGAACAGCAGCATTCAATAGGACAGAAGTCCTGTAACAATGTGGACTTCATTG
CPSSR_474	AT	11|NC_006113.4:2757149-2757570|+	N/A	N/A	6|NC_015038.2:2230193-2230204|+	3|KZ860421.1:596919-596924|+	N/A	12|scaffold76_size3611354:1509394-1509417|+	13|scaffold69_size3234618:552911-552936|-	3.85	0.38		CTGGTCTGCAGTCAAACAGAGAATAATAAACAGCATCTCGCGACAGCTCGGCATTTCAAGTATTGCTCACTGTAAACATTGGGTTTGGGGTTGGTTTTACTGCAAGAACCACGGACAGCTCCGCTCTGCTCCTGCCATGGCTGCAAGAGCACCGCACTTCAACAGGATCCTTCTGCATTCAACAGCAAATGAGATTTAAA	AGACACTATATAAATACATAGATAAAGCTGGATTTCAAGACAAGTTGGATGATTGGATGGTTTTGCAATTCACAAGAATTTCCTTCTAGTGCCTACGGGTTAATCAGCCACGGAACTATTTCTGGCTAAACTGCTATTTTGCTTGTGTGGATAGGTGTGGTGCAAACTTGTGCTCATATTTTTGTATGATCCCAAAAAGA
CPSSR_475	AT	12|NC_006088.4:65172184-65172607|+	N/A	11|scaffold_153:360552-360573|+	N/A	9|KZ860597.1:315149-315166|+	5|scaffold67_size4399036:2160370-2160379|+	11|scaffold45_size4260854:1239740-1239761|-	5|scaffold64_size4031438:1253512-1253521|-	2.85	0.25		CCAGCACAGCATTTAGACACCACACTGTAGAAGTATGGGATTATGCGCCTACAGCTGTTTAATTTGTTTCTCTTTCCTTTTTATGGTGAGGTACATTGTTTAAACTCCTGTGCTCAAGGAAGCTTTCACACTGCTACACCGGCTTTTACAGACTTTCTTTAAAGAGATTTGGGGCGGGGGTGGGGAGTGGAATTATATAA	GTAGCCAGGGTTTTTGGCTGCGCACTTCAGCAAAATACATTTAATGATACGTTATGGTCACTGTGATATTTACAGAAGGAAGTTATCTAAAGAAATGCTGTTTCTAAAGCACATTTGCAGTTAACAGCGAGGTACCAGTTAAGTAGCTTTTGCTCTTAATACTGAGGGATAAAAGTTCCATAGCTTTACATGTATCCTGC
CPSSR_476	AT	12|NC_006093.4:27017991-27018414|+	N/A	4|scaffold_16:4352783-4352790|-	4|NC_015018.2:26099366-26099373|+	N/A	N/A	N/A	5|scaffold1_size16080080:7163602-7163611|+	3.34	0.5		TCCAATAAAAAATAAATTACTCCTTTAAACTGACAGTTTTGCAGCTAAAAAGAGCTTATGTTTGCAGCTGTGCAGTCTATTGATTGAAATTTTCTCTTCCCCAAGTTATGCTTGACTCCAGCTTTCTGCAAGGTCTTGGAGGAAGAAAGCAAGGTGCTGTAAACTGAGCATAGAAACACCAAAGTAAAAACACACATCAA	ACATCAAATACATATATGAGTTTCTAAAAGGTTTAAATCATTCCAAAATTGCGTATGATTGCTCTTCAGCTCCCCAAAATGCTTTCATCTATGAGCAGAAAAAAAGTGTAGCTTTCTCAAGTTTTAAAAGCATTGTTGGGGCATGTCTAATAGAATAGTCTAACTCCTTGCGTCTTGATATATGCAGCACGGTTGATTGT
CPSSR_477	AT	13|NC_006089.4:16934561-16934986|+	10|scaffold147_size1591243:1028361-1028380|+	11|scaffold_6:1048999-1049020|+	13|NC_015016.2:11007568-11007593|+	12|KZ861080.1:2045714-2045737|+	9|scaffold132_size1860142:743045-743062|-	12|scaffold211_size2168552:1107930-1107953|-	11|scaffold16_size29560198:9988315-9988336|+	1.32	0		TCATTAACTTAATGTTACGCTTCCCAGTAACTGTGTGTATGTGTGTGTGTACATATATATATATATTTTTTTCCTGTACTGTTGTTGTTATGCAGCCTTCATTTGGGCTGGTTTCATCAATATGCTCTGTGGAACGTCTTCACAGTGCATTACCACAGCCAGAAGAACACTAAAGGTAAAGTGTGTGTGTATATATATAC	TTTAAGAAAAAATATATTTGATGGCTGCATACAAATGCTAAACAAAGCATCTGATGCAACAAGCTGTGTAGTGTATACATGGTTTTCTGACTGAGAGTTGGCCTGGCATTAGTATGCAGAAAAATCGTTCTTTTGGTTTAGTCACTAACAAGTGCCTCATCATAAATTCATTTGGTTTGTTAGGGTGCCATATTGTTAAA
CPSSR_478	AT	13|NC_006092.4:22308238-22308663|+	10|scaffold8_size24452080:19742645-19742664|-	11|scaffold_8:5556205-5556226|+	N/A	10|KZ861074.1:303655-303674|+	9|scaffold2_size16742330:10850366-10850383|-	14|scaffold13_size6746683:1154695-1154722|-	7|scaffold2_size38725561:7564710-7564723|+	2.19	0.12		AACTGTGATACCCCTTTCTCAGTTCTCCCTACTTTTGAGCTGTAGAGTAATACTTGGCTTTCAGCTCCTTTTATGATAACCGTAGTACCAGTTTATCATACGTATATTATAACATGATGTCAAGTGCAGACTATAAAATAGCAAAATAGAGAAGGCAGGGGGAAATTTTTGCATTTATATTTTTATATTGTAGGAAATAA	ACACACAACTATTCATTCAAAACCAGGGCTGCTGTGGAAGCTAGACAGCCAATGAGTCAAGAGCCATCTCTGGGCAGAGATTCAAAGGCTTAAAAAAATTATATTCTAATTTACATTATTTATACTATGTCTTTATAATCCTAGATTGTTGTGGGGTTTTTGTTTTGTTTTGTTTTGTTTGGAATAACTGAAAGAAAAAC
CPSSR_479	AT	7|NC_006089.4:117224119-117224532|+	4|scaffold13_size18637473:16325658-16325665|-	6|scaffold_10:1884531-1884542|+	3|NC_015013.2:61585274-61585279|+	6|KZ859928.1:914544-914555|-	4|scaffold39_size6087090:903074-903081|+	6|scaffold107_size2532086:1879944-1879955|+	3|scaffold63_size5556461:1903852-1903857|+	1.45	0		CTTGGGGCTCACATGCGCTGCAATTAGTCTTATTATAAAATGCCAAAAAATCTCTGGCAGCTAAAATAAAGTCCAGAGAAATGTCCACACCACTGATGAATGAGTTCCTTGAAAAGAAGTAGGGGTGGGCACGAGCCACGACATTTGGATTGAGATCCAGGTCTGGAAAACCTGAGGATTGTGTTTTGGCTGGGTCCATC	AGAAGGAGATCAGCAGCGGCATTTGTATCCAGATTTATGCTCCAGATTTCATTAACTATTTATTATAAGTCCATACACATGTATGCACACGTGCGGTTTACAATTGTCATCCAAACTTCAAATGGCACAATAAATATTATTGCATATAAAAGCTCTCATTTTTCTTTCACCCGCATGGAGCTGTATTTCCTTTCTGGTCA
CPSSR_480	AT	7|NC_006089.4:22128651-22129064|+	7|scaffold28_size9279798:4826434-4826447|+	10|scaffold_6:6235568-6235587|+	9|NC_015016.2:21637707-21637724|+	12|KZ860969.1:30415-30438|-	7|scaffold30_size6987999:5540174-5540187|-	10|scaffold23_size10961364:487370-487389|+	8|scaffold16_size29560198:15253165-15253180|+	1.71	0		TTCTCGTGAGCAAAAAATCTAAAAGTCAAGGATGCACTAAAAATTCCCATCCCCCAGAATGCATTTCAATGGTGCTGCATACAAAATCCCAGCTTGCCAGCTTCCACGCGGGTTTTCGTATGGTGCACTAAGAGGTGTTCTTTTTTTAACAAATAAAACAAGGGAGGGCTGGTACATGAAAACAATGTTAATGTAATTAA	ACTTCAGAAGAACAGCATAGTAAGCAGTACAGTAAATAAATGTTGCATTATTTGTTACACCTTGTAATTTGTCTGTATTATGAAAGATGTAATGGTTTGTCAGCTGTAACTGTTGTTTTCTTGTAACATCATATTGAATAAAGTGTAGCAGAATCTCTCTTCTCCGTTGTATATGTGGCGTAGACCTGAATAATGGAATG
CPSSR_481	AT	7|NC_006089.4:42759023-42759436|+	5|scaffold58_size5404303:141745-141754|-	5|scaffold_60:637796-637805|+	5|NC_015016.2:41306385-41306394|+	6|KZ861780.1:5627787-5627798|+	N/A	7|scaffold18_size8055733:1283895-1283908|-	5|scaffold107_size2930375:2235684-2235693|-	0.88	0.12		TGCTGCTCTCTGCCCTTCTCTTAGGACCACCTCTCCGAGCCACGCTCCCCTGCCAACGGCGACTACCGTGACAGTGGGATGGTCCTCGTCAACCCCTTCTGTCAGGAAACGCTGTTTGTGGGCCACGAGCAAGTCTCTGAGATATGACCCCACGGCTGCCCTCCTCCTGCAGCTTCATCTCTACTGTCTCCAAATTATAA	TATAAATATAACCTTTGTGTAACCCCGAATTACAGGAAATGTTTTCAGCTTTTCTTTTCTTTTTTTCCCTCAGAATTGTCAGCCCCTTTTTTATAAGTGTGGTAAAACTTTACAGAACAGACTGTGGCTTTATAAAATAAAGGTATTTCTAAGCAAAACACCCGTCGGATTGACTGCTTTCTTCCCTGTCCTTTACAACC
CPSSR_482	AT	7|NC_006089.4:76473883-76474296|+	N/A	6|scaffold_52:4517581-4517592|-	5|NC_015013.2:22781775-22781784|+	N/A	N/A	5|scaffold39_size4561049:2789488-2789497|-	N/A	0.83	0.5		ATGACTTTGCTACATAAACTAATATACTATGGTGAACTATATCTTTTTGTTTGGCCTCATCACTAGAGCTTATACTGCACAGGGTACAAGACAGGGAGGAACACGTAAGTCTCCATATGGGGAAAAACAGGTTCCTCTCTCCTGCTAAAAGTGTGTGGATGTGTATATACACACACAGAGACATACGTGTATATATATTG	GCATATGATAAATAAAATACACACAGGACAAGAACTCTGTTTAGTTTTCATTTCATCTGAAAGACAGAAATCTTTTGAAAAACGTAAGCATTTAATTCAGAATCTTCTTGAATAGTTAAGCACCACCTCACATGGTTTTCTTTAGGAAAAAAAAACAAACATGCACTTTCCTCTTGTGAAGAGGGTGATAGCAACTGAAA
CPSSR_483	AT	7|NC_006089.4:91537648-91538061|+	N/A	5|scaffold_2:9086536-9086545|+	4|NC_015013.2:35672702-35672709|+	4|KZ861440.1:791166-791173|+	N/A	4|scaffold97_size3428249:908600-908607|-	N/A	1.17	0.38		CTGTTGGTCACACTGGATGCTAATAATTCAGCCCCCCAAAATTATCCAGGCTTAACTCCCAGTCCTAAACTCTACCAAAAGCTGTCCTTTTTACAGAGAAAGAAAAATATCTCTTTTAAACCCTAAGTTGTCCCTCCATAACATTTATACACAGAGTGCATTACCACTATTATATTCTGAAATAGTTATTTCACAGAAAA	CTTTCTTATAAGCGCTTTACTCCCCACTTATTTTTTCCCCCTTTATGCTGCATATACCAACAGGGGCCAACTTTATTTCAGTGCTGACTTGGATTTTGATGAATATGCTTCTATTTCATTTATTCTTTATTTGTGCAAAAGCTAGGCAGTATTTTTTATATTGTTTCCCACTTCCTTTTTGATTAAACTGTTATATTTGA
CPSSR_484	AT	7|NC_006088.4:110885544-110885957|+	N/A	7|scaffold_71:3060087-3060100|-	N/A	6|KZ859910.1:522983-522994|-	N/A	6|scaffold88_size5432577:3987909-3987920|+	5|scaffold61_size10442719:2502877-2502886|-	0.75	0.38		CTGCAAAAGTTGTTCATAAGCTTCCTTTGCAGAGTGATACTTTCTCTGCAAAAGGAAAAAAGTAAATTGATTAATCATAAACCTCACAATAGATCACCAATACCAACGATTTCACAGCACTGACAGCACACAAACACATTGACAAAAAAAGCTAGAACTTTTTTTTTTGCATACAGTGCATATGAAAGCTTTTGTAAGTG	GGTAAGAGAATAACTTTAATAAAATATAGTATTTAATACAAATTGAATACTTAAAATAGTCAAGGAAAATTTGTAAATTATTAAATTTGGTCAGCTCCTCATGCATGCATTATACTTCTTATACTAAAATGAACATGTTTCTTTTAATAGGAATGCTTGATTGTGAGTTGACATCTGAAAAAACCCTACTCAAATGACTC
CPSSR_485	AT	7|NC_006088.4:130177031-130177444|+	7|scaffold12_size26236055:7889131-7889144|+	8|scaffold_102:1126130-1126145|-	N/A	9|KZ860132.1:1125620-1125637|+	8|scaffold79_size4671275:2156748-2156763|+	8|scaffold237_size900146:60973-60988|-	8|scaffold59_size10173812:6006463-6006478|-	0.64	0.12		AGCTCAGTGGAAATGATTTACTCCTGATGGACGTGGCGCTGCTGTTGGACCGATGAGTTTAATGACCTACGGACACGGAGAGTGAAGCCCTAAATAAATCACAACAAATGAAAATACTGTTAGCAGTTTCATAATTTAATGAAAAAGTACTTGTAAAAAGGGGACATCTGAAAAAGACCGAGTCCATCTTGGAAAATTGA	TTATATATATAAAACAAAATGCAAAAACACCCAAAAAAAAAAAAATCGACAAATAAGGTTAAGAGGTAATACTTCAAACAGTTAGCCACCGAACACACAATAAAAACTAGCAAATGCACTTTGGGAACAATACTTGAGAAGTACACGACCAAGGGCTCCTTCATATATCTATTAAAATCACGTAAGAATTAGCAAAACCA
CPSSR_486	AT	7|NC_006088.4:134809192-134809605|+	6|scaffold12_size26236055:12647649-12647660|+	N/A	N/A	N/A	N/A	4|scaffold26_size5394692:4572456-4572463|+	4|scaffold59_size10173812:1229918-1229925|-	1.3	0.5		GGGCAAAGGAAAAGATTATTCAGCTGCTCGGCAGAGGAGGAGGCAGGTCATTTCTTCCCCCCTCCCTTTCCCAAGCTCCCCCCCCCTCCAAGTAAATAAATAAGAAAACTCCAGCACTTTTCAAACTGGAATTCTGTTGAGATCTCTTCAAACTGTTTATGTTTCCGGCATGTACGCGTGCATGTGGATGTGCGCATAAA	GTCTTAATTATTTTTCTGTGTTTTTCAACTTTCGCTGTCAGCTATGTAAACTGAGGTAGGAAGTCGTTGTTTGAATTAGAGTGGCAGAGGAAGGAAGACGAAACAGTTTTTCAATATGCAGAATGTGCTTTCAGCTGATTCTCACAATGCTGAGCAGCGTACCACTTCCAGTATTAGTAGCAGAGGACTGGTTCACATTC
CPSSR_487	AT	7|NC_006088.4:193902961-193903374|+	4|scaffold152_size1499695:389869-389876|-	4|scaffold_203:445809-445816|+	4|NC_015011.2:182490939-182490946|+	4|KZ861042.1:443363-443370|+	4|scaffold169_size1389202:380694-380701|-	3|scaffold305_size1303598:293407-293412|-	4|scaffold70_size7387377:377559-377566|-	1.09	0		CTATTACATATTTCAGAAATGAGTTGACATTCGTATATAAATTCTGCATGAACTTCATGGGGTTTTAGTAGCAATACTGAAAGGCAATGTCAACAACCGCTTAGCTGCTAATATGGGCTGGAGATAATAACAAAGGTAGCCGGGCAAATTGTACTTCCAGGAAATTTTGTCAGCTATGCAAAAGTGGAACAGATTGAAAA	AATCTTGATTTCTTTTCATGAAAGAAGTAGGTACTGTGAGGCCGAAAGGAAATTTGAAAATGGATGTATAGGGCCCTAATTTACTTTAATATTTCCTGTGTAAAGTCTTAAAGTTAAAGATTGATTTTTCCAATAAACATTACAAGCATAATGACCTGGAGGTATGATCGCAGATCACGTACCAGATGGAAAGTGATGGA
CPSSR_488	AT	7|NC_006088.4:50708417-50708830|+	N/A	8|scaffold_129:427274-427289|+	8|NC_015011.2:48967139-48967154|+	7|KZ860477.1:1536270-1536283|-	7|scaffold36_size14746209:890087-890100|-	8|scaffold64_size3503887:2615911-2615926|+	8|scaffold91_size2243880:1319667-1319682|+	0.49	0.12		TAGGATATTGTAAACACATGTGCCGAGGTGGCGGGGTTTGCTGTAGTTGGATTTGAGGACAGATGGGGACGAGGGGAGGAGGGGTGAAGGTACACTCAGGCTTAGACAAGACCACTCAGGGGATCCTGTATGCGGCAGGCCATCGGTGAGTCATCGTATATACGTATATATGTATAGCTTTATATTATACATCTTTTAAA	AATATATACTATACACAGGCAGTAATGTGGCAGGGGAAGGGGCAGGGCAGCCCAGATGGTGTGATGGATGCCACGAGGGCAGCAGGGAGGTGTCTGGATGGATGGTTTGGACTTGCTGCATGAGGTGGCCTTTCTGGGTTCCCTGCCTTGTACCTGCTCTGAAGACCAGAGCCAACGCTCCCATGGAGACTGTCCCACTA
CPSSR_489	AT	7|NC_006088.4:5906568-5906981|+	N/A	2|scaffold_87:2993926-2993929|+	N/A	N/A	N/A	2|scaffold118_size4519499:2977035-2977038|+	5|scaffold9_size47896693:44135005-44135014|-	2.12	0.5		AATTCTACATGGCACGACTTTGCCAATTTGGAGGGAGTAATTAAATGCCATATGTTAGCACTAACACATAGAAAAGTTGATAATTAATGCAGGCAGCTCCAGATCCAGGTGTGACTTTGACAGATTGTGCACAAGGGTTTTTCACAGGCTTACAAGTAGGGATAAAAAGTCTGTTTTTCCCTCTTCCCTTCTGGATGAAA	AACCATTTGCACATAATTAACTATTTCATAATTTGCTCAAAAGAGAGGCAACTTCTGGATGGAAAACATGCTCTTTAGCTGACTGAAGCCCTCACAATGTGTATTAAGGGGAATGTAGAATCATAGAATAGAATTATATAATGCCTTGGGTTGGAAGGGACGTTAAAGATCATCTAGTTGCAATCCTCTGTCATGGACAG
CPSSR_490	AT	7|NC_006088.4:63491316-63491729|+	3|scaffold64_size5005829:725756-725761|+	N/A	N/A	N/A	3|scaffold67_size4399036:416176-416181|+	7|scaffold45_size4260854:2958068-2958081|-	N/A	2	0.5		AATATATACAGTGAAGATATTCTGAGAAATTACTTCTGTGTTTTTTCAATAGATTTATTACTTTTTGACTATGGTGGCATTTTCCTCTCTCTGGTGTTGGTAGTGCTTTCCATATGACAAAATAAAAACAAAAGATGTGTAAATATTAGCCTTTGCTGAAGTTTATAGACTGAATCTAAAGTAAATGCTGGTGTTCTAAA	AAGGTTTGATCTTTAAAGGTAAGACAGACTCTTCACCTATAGCTCTTTCAACAGTGAATTGTGATGATCCATAGCTATCAACTTACAGTGTCACAGTATCTTTAAAGGAGAGTTCTGTATATTGCAATGTGCCTGGTCTGTTTAACTACTGGAAGACTATGAAGATATATCTAATTGCTGAGAATTTTAATTTCTAATAA
CPSSR_491	AT	7|NC_006088.4:67624652-67625065|+	N/A	N/A	8|NC_015011.2:66484029-66484044|-	7|KZ860283.1:224069-224082|+	N/A	7|scaffold108_size2496828:1282436-1282449|-	5|scaffold99_size1920231:1423886-1423895|-	0.98	0.38		GGACCTTTCCAAATGGACTCTGAATTTTTACCGTTTAAATTATCAGGTCTTCTTTTTTCCTTGTGAGTAAACTGGAAAATGAGATGTTCCTACCCAAGGAACCTTCGCAGTGCTCACAATTTTACTGTTAGTTTATCACAACTCTGTGCTCATGTTTACTGTGCCCATAACTTTGTATTAAAAAGAGAATGTGTATATAG	TAAAAAAAAAATGTAAAATATACATAGTTTCAGGACAATATCTGTCCAAGGTACTTGAGCATATATGCCTTACAATATGGGTTCAATTTACAGAAAAAGAATAAATGGCCCTCTCCAGTGAATATCTTGCATCTTCAGCACCTCCTCTTGACACTAGAGAACTGAGGCACTCAGCACCTTGCAAAGTCTGGCCCAAATTA
CPSSR_492	AT	7|NC_006088.4:99049431-99049844|+	6|scaffold1_size27503529:14068868-14068879|+	6|scaffold_55:2244375-2244386|-	7|NC_015011.2:96810246-96810259|+	9|KZ860762.1:690683-690700|-	6|scaffold41_size5854389:4834695-4834706|+	6|scaffold34_size6116803:2026463-2026474|-	N/A	1.03	0.12		ATGAATTCCCTAAAGAGGATGGGTCTATGCGATGGGGGTGGTATAATTATGTTAATGTCATATTTATAGAGGGGAGAGATTTTTCATTCTAATTATTGATTTGAAAGCTGCGGTCAAAATTGTTTGTTAAATCATGATCAGCTTGCAAGAAAGAAAGAAATGGAATGAAATGCAGGGACTGCTATACATATATATCTCTC	CTTGTTTCGTTTAACTATTTTGTGTCTGAGGCATAACTGATTGAATGGTGCACAGTGACAAAGGAACGGCTCTTATGTAATGTTGCATTCTGTCATCTACTGAAATATTTTAAATAAGCCAAAATGTTCTGAAATCTGAGGTAGCCTTCTGGAGGGGAGAGTGAAGGGCAGGGTGGGGGTGGGGGGCACTGGCAAATCTT
CPSSR_493	AT	7|NC_006090.4:109424669-109425082|+	N/A	7|scaffold_134:1949969-1949982|-	6|NC_015012.2:107255071-107255082|+	8|KZ860079.1:105942-105957|-	N/A	7|scaffold428_size359668:190433-190446|+	7|scaffold103_size2145761:175397-175410|+	0.58	0.25		TTCATGAGAGCAGGGGGTGGGTATAATATTTTTGGCAGACACTTGCCAGGATATGGATGGGAGTCAGGAGAAGATGGCTTTTCATATAAGTAGTCAACTCCACTCAATTTAAACCATGGCTCTTGGGAAGCATTTAAAACACAGAACTTAAATGAAGCTGCACTGTAAGCAGTACAGAGCAAACCGTCTGGAGTATATAA	TTATATATAGCCAGATGCTCAAGGTCAAATGCACAGAGCTAGCCATTGGGGATGGAAGGCATGAAGCAGCTTGCTGGAGACAACTCCCTCTTCAGAGCTGCTCAGCCCTGAGAGGCTGCTTGATGCCAAAAGTTGTCCTTGGAGTGAACCACGGGGTCTGAATCACTACAATGTCTCCAGTGACAAGAGGATCGTAGCAG
CPSSR_494	AT	7|NC_006090.4:14698762-14699175|+	6|scaffold95_size3198638:2209596-2209607|+	6|scaffold_7:6030287-6030298|-	6|NC_015012.2:11210537-11210548|+	6|KZ861470.1:2698147-2698158|+	7|scaffold134_size1855668:640547-640560|+	6|scaffold6_size26573335:25594623-25594634|-	6|scaffold17_size30478713:17342585-17342596|-	0.43	0		CAGGTGGTTCAAAAACCAGCATTAAGAATAAAAGCTGTTTCTCTTTTCTGCACAACAAATGGTTCAAATGTCTGGTATTTGATTCAGAAAGGAAACCTGCAGCAGTCATGTCCCCTGAAATAAACCAACCAACGTTTTGAGCTGCCAACACTTCTGTCTATTACGTCAAGGCATCACAAAGTTAAAAGTATAGTTAAGTA	TTCTCTGTAATCCCAGGGTAAATATTAGGTAGACAGTATTTCTGCTTTGTGCATTAAAAACCCGACTGAATTTGAAAAGCCGGCTAGTGCACTTTGGGGATTTTGGAAAGTGTTGTTTGGCCATGAGCTAAGACCAGAAGCTGCCATTTTGCAGATGGGGCAGGAGGGAAAGGCGTTTGGCCTCATTCATAACTTCGCAG
CPSSR_495	AT	7|NC_006090.4:30736718-30737131|+	8|scaffold5_size16550558:1734745-1734760|-	7|scaffold_0:10527541-10527554|+	7|NC_015012.2:32419634-32419647|+	7|KZ860534.1:1147547-1147560|+	7|scaffold34_size11621461:4004349-4004362|+	7|scaffold6_size26573335:9426798-9426811|-	7|scaffold17_size30478713:793801-793814|-	0.33	0		AATATGTAGTGTTAATATCTTTTTTCCCCGCAATTATTACAGATAAACAGTAGCACCAATAAATAAAATGATAACAAATATTAAAATTAAAAAGGAGAGAGATTCAAGATGTAGAATTTTCTATTTTTCCTGTCTCTTCTTTTTACATATATAAAAAAATCGTAGCGTCTATTTCATCCGAATCACACATATACATAAAC	ACAAACACATAGCCAAATATATATATAGTATGTAGATGTATATCTAACCCTTGTCTCAATAGGAATGTGTAGGGGAAGGTGTTAGAGAAATTAATTAAATAACTGCCCATAACATGCTACTGACTCTGCCAACAATTGGGGAGAGATGGGATGGGACAACAGGAGAGTTAAATTTATACACAACCAGTACAAATAAAAAA
CPSSR_496	AT	7|NC_006090.4:3670127-3670540|+	N/A	5|scaffold_77:691564-691573|-	2|NC_015012.2:38173-38176|+	5|KZ861678.1:637358-637367|-	N/A	5|scaffold36_size11916069:9749365-9749374|-	5|scaffold17_size30478713:28240518-28240527|-	1.46	0.25		ACTCCTCCCTCCCCCTCCCCGTCCTTTATCCCGGTAGCCCATTTTAATAAATAATTATAGGCAGCTAAAGGATTTGTTCGCTCCTAAAGGTCTCCCCTTCACATTTCTCAGAGGTTCAGCTCAAGGAGACACCATGATAATAAGGCTGACTCGGGATCCCTACTTCACAATGTCATTATGAGCTAGTATTTAAAATGAAA	GTATAATACCTAAAAGCATTACAAGGTTACAATCTCATCTCCGGGAATATTTGCTGCTGCAGGAAAGGCAGCAGCACCGCACGGAAAAGAAAGCAAAGGGGTAAAAAAGAGAGGAAAATCATTTCTGAAAACACAAGCTTGAGAACAGCGTGTTGGGAGCAAGCACGCCATTCATTTGCATTTCCAATGACCGGGACTAA
CPSSR_497	AT	7|NC_006090.4:49783275-49783688|+	N/A	6|scaffold_189:642462-642473|-	N/A	N/A	N/A	8|scaffold21_size7515558:7236340-7236355|+	6|scaffold4_size27439314:18687669-18687680|+	0.83	0.5		GATTTCAGCAAGAGCTGGCACCAAGGAGGAGCTTGCTGGTTGGAGCCAAGTTTGCTGGGGCCAGATTCCACTTAGTTACACAACTGTAAAACCTTTTGGACCCATCAAAAGCAATGGGAGTATGCTGTATTTAGTCCTAGGAAAGTGAGAAGAACCTTGCCTCTAAAGTCTTAGTACAAGACCAGAGCTGACAGTGCTAA	ACAAACATACATACATATATATATTTAACTGGCATTCAAAACAATCTCATGGTTTATCTTTAGCAGTTTGTGAGGGATGTGAACACTCATTTGTCTCATATATCGTAGGTATGAAGATGTTGGTTGTTTTAAGTTCCAAATCACTCTCTCTTTAAACATCAAAATGCATCCTAAAATTGGACATTTTTGGATAAAAAGGC
CPSSR_498	AT	7|NC_006090.4:81840696-81841109|+	6|scaffold44_size7107899:2958468-2958479|+	7|scaffold_107:2353907-2353920|-	7|NC_015012.2:80354941-80354954|+	7|KZ861792.1:1535287-1535300|+	6|scaffold49_size5073357:3043819-3043830|+	7|scaffold49_size4028193:2477980-2477993|-	5|scaffold57_size8563009:7140571-7140580|-	0.71	0		ACACTAAATCATCAAAAATCAGGTGGATATATTAACATACTGCTTTTCAGAGTTAAAAATAATTGATTACTGATGAGCTAATGTGTGTATCTTGCAACTGGCAGCCATTTCTAATCCCGTATATCTGATTTCCTTGGTACCTTGCTAGCAGCTGTAGATAATTCTTTGTTGTAAACATAAACTATCATCTAAATCAGGAC	TTAATTAGTTCAGAAGCAAAGTGCTTTAAATCTTACATTTTTTACTTTCGCCCTGTAGAAACGGCACTAGGTCTAAATGCTCAAATTTTTGCTTTTTGATACATCCTGCAGCATTAGCTTTGTAGGCAATTCATTATTTAAACCTACTGTACTACATGAAAGGCTGCCATACTGTAGGTATAAATCTGAATTTTAGCCAT
CPSSR_499	AT	7|NT_459070.1:9481-9894|+	N/A	7|scaffold_134:1949969-1949982|-	6|NC_015012.2:107255071-107255082|+	8|KZ860079.1:105942-105957|-	N/A	7|scaffold428_size359668:190433-190446|+	7|scaffold103_size2145761:175397-175410|+	0.58	0.25		TTCATGAGAGCAGGGGGTGGGTATAATATTTTTGGCAGACACTTGCCAGGATATGGATGGGAGTCAGGAGAAGATGGCTTTTCATATAAGTAGTCAACTCCACTCAATTTAAACCATGGCTCTTGGGAAGCATTTAAAACACAGAACTTAAATGAAGCTGCACTGTAAGCAGTACAGAGCAAACCGTCTGGAGTATATAA	TTATATATAGCCAGATGCTCAAGGTCAAATGCACAGAGCTAGCCATTGGGGATGGAAGGCATGAAGCAGCTTGCTGGAGACAACTCCCTCTTCAGAGCTGCTCAGCCCTGAGAGGCTGCTTGATGCCAAAAGTTGTCCTTGGAGTGAACCACGGGGTCTGAATCACTACAATGTCTCCAGTGACAAGAGGATCGTAGCAG
CPSSR_500	AT	7|NC_006091.4:30727003-30727416|+	N/A	5|scaffold_29:5471014-5471023|+	N/A	3|KZ861676.1:1217133-1217138|+	N/A	5|scaffold80_size5997420:2443906-2443915|+	N/A	1.41	0.5		GTGAATTTTAAGTGAGCGTGCTGATTGAAGCTTTGGCTCCTGCTCTCTGTAATTCTATGCTTGTGCTGGGACACAGAAAGGCTGTGTTTTTTTTCAAAGCCATATTTTATCCTGGTGATGTTTCAAGAAGCTGTACCAGAAGAAAAGATGGGAAAGTGATTTCAGTAGGAAACTGTTTCTCTGCTTCGCATACTTTTCAC	GGAAAATTGTAACTTCACGCCCTATTAGTTTTAGCATGCAAGTGTTGGGGCAAATCCAGGTTACCATCTGTGAAGGGAGATAAAAAGTCTGAGATTTCAGTTAAATATGGCTTCGGTTCTTAGGAAGGGTGAAAAGGAGCACTTTGAAGCTGGTGCACAGACATATGTTTCACAGGGACTGCAGTTTTTAGTTTGGAATA
CPSSR_501	AT	7|NC_006091.4:49535207-49535620|+	N/A	N/A	4|NC_015014.2:17768178-17768185|+	4|KZ859864.1:1386867-1386874|-	N/A	4|scaffold2_size14752457:6019034-6019041|+	10|scaffold10_size13748630:8228185-8228204|-	2.4	0.38		TTCGGCCCATTGTGAACTTGCCTTGCATGACGAGTTACTTCATGCTGGTTTGAGGCCACGTAACTGCACTGATCACATTTGAATGGCTTCTCACCTAAAGAAGGGAGGGTGGAAGGGAATTGTGGTGATTATTAAGCACAGGGTTGGGAAGGAAATCACTTTGCACTAAGACAAGCACAGAAATATGAAACTCAAAAAGA	TTATATATCTCCATGCACCTTTAAAATTAAATACAATCAACATAAGAAATCCACAAATCACAAACACATTCACAAGACACCAAAAACAATATACAAAAAAAAAAAAGAGAGAAGGGGCAAGGATTGGGAGGAAGGGGATCCACAACCAAACAAGCAGTAACAAAGTCACAAGTTCTGGCTATGCATACATACCGGCAGAG
CPSSR_502	AT	7|NC_006091.4:65682451-65682864|+	6|scaffold2_size20953202:3986507-3986518|+	6|scaffold_94:1977947-1977958|+	6|NC_015014.2:42309317-42309328|+	6|KZ859920.1:1551113-1551124|+	7|scaffold22_size8088004:2009560-2009573|+	6|scaffold20_size11706964:5353454-5353465|+	6|scaffold18_size16875931:2006551-2006562|+	0.43	0		ATATTTTGCTTCAACCCAAGAATTTATTAAGACTTACATGAAAATATTCCATCTTAACATAGTACACATCGGTAGCATCTGAATACATATTTACAGATTTATTTGAACTCTTCTGAACTGCAATTCTACAACCGAGCAACATATCCATAAGTGTTTCATAAACTTTTGAACACTTACATATTTATACATATAGTTTTTGC	AAAAATATTTTTGAGACTCAAGGACTGAGAATAGTCAAAAGGACATTATTGCTACATTTCCATATTTACAAAAACAATGCATAAAACCATTCAAACACTAAGCCATTGCAAAATAAGTTTCAACCCCCCCCAAATTATAAAAATATAAATTTTAAGAAAGAAAAAACCCAAACTTTTTTCAGCTAAATGTCCATAAAGTA
CPSSR_503	AT	7|NC_006091.4:78263495-78263908|+	N/A	N/A	N/A	6|KZ859965.1:1577280-1577291|-	N/A	6|scaffold52_size4173643:2309119-2309130|-	8|scaffold18_size16875931:14762865-14762880|+	0.83	0.5		TTGTTGCAATAGATCTCCAGAAACATTTTGAGAAGAACTGTTTGCTCAAAAAGCAGTCTTTGGCATTTTGCCTGTGCTTTTTTACAGAGACAGATGTACAATGTTAGAGCTATGCTTATATTCCCAATGGTAATAAATCCCCAAGAAGAATATGTTGATACGATGGAAACAATGCAGATTTCATGAAATATAAATATGTA	TCATACAAGGAGAAAAATTAGTATAATGTTCATTAATAGTTAATGTATAACTACTGAAACACATTAATAGCTGTTCTCTTGGTTCTCTCTCTTGTGAATATATGCTATGTTTAAGTATGTTTTAGAAGGGTCTATAGTAGCAAAACTCCTTCAGCACAAATTCAAAGCTATTTTTAGTAGAGCAGTTGAAGAATTTCCTG
CPSSR_504	AT	7|NC_006092.4:15268868-15269281|+	N/A	7|scaffold_141:300006-300019|+	9|NC_015015.2:14406563-14406580|+	8|KZ860518.1:6769874-6769889|-	N/A	3|scaffold182_size1883398:301414-301419|+	10|scaffold2_size38725561:301549-301568|+	2.21	0.25		TTAAATGGAAGAATAAACCCGTACAAGTTGATGTAATTTGAGGGGGAGGAGTGAAGAAATACTCATAGAATGCAAACTGGAGTGAATTTCAGTGATTGTGCATTATAATATGTTAGAGCTAAATAATTCTGTGGTACAAGCAATACGATTTGGCTGCTGCTGACAGTTGCTGTGCAGGAAAATAAAAAACGTTTTCTTAA	ACTCTTATAATTGTGAAGATGAAAAGCCAGAAGTATTTTGGACTGACTCTAAAAGCTAAATGCTGGTCTTGCTGCATTCAGTAGGTCCAGCTGTGCACCCTATGCCTTCACATCTTGTCATTAAGCAGAAAGAGCAAGGAGTATAAATTAGGAGTTCTCTGCCTTGTGCTCTTTGTTGCCTTTGGTTCTGTCTTTAAATG
CPSSR_505	AT	7|NC_006092.4:15659043-15659456|+	N/A	N/A	N/A	N/A	4|scaffold129_size1903660:703117-703124|+	5|scaffold182_size1883398:706259-706268|+	5|scaffold2_size38725561:707670-707679|+	1.09	0.5		GCAGGAAAAACAGGCAATTAACAAGGTGTAAAATAAACATCCTGCCACCTGCCTTTTAATAGCAACCCCACTTCAAACAAGTCACGGGCTCAGCACAGCTTCCCGAGTTGGCAACTGCTGTTATATATGTATTTATGCACCAGCTGCTCTTCATTGCAACAAATATTACAGGCTTACCAGATAAGGTCAGCGTGTTTAAA	AGTAAGTATTAAACCGTCCTTTGAGTCCCCGAATGTTGCTTTTAATGAAATCAGCAGCATCAGGCTTGTCTGGTATTACCGCGAAGCCGAAGTCGCATCCCCAGCTTAGAGATGTTTCTCTTCATTCCCACTTGCTTAGCAGCTTCTGTGTTTGTTTCAGTAAATCCAGGGCCCTGAGCAGCTTTTAAACACCATACGGG
CPSSR_506	AT	7|NC_006092.4:32869090-32869503|+	N/A	5|scaffold_90:176182-176191|+	5|NC_015015.2:28553721-28553730|+	5|KZ861793.1:1965176-1965185|+	N/A	5|scaffold12_size9921518:343821-343830|-	6|scaffold2_size38725561:18452168-18452179|+	0.76	0.25		ATTTAATTCACTGTAAAATTACTAAAATCTACCAATTGTAGTGCTTTCAGACTGTTTATTTTTTTTTTTCCAGTAGAAAAATAAATCTCATACATTCGAAGTGGTACACAAAAAAAACTGGGTAAATTGATCAGATTTCTTGATAGCACCATTTACACATTCTTTAAAGTAAACATTAATATGCACTTTCTTAGAAAGCG	AAATACAGGATGTGCTAACTTCTGTTAACCATCTGAATGTGATGGAATAATCTATCTCTATTGTGCAGGTAGGCTTGTGCATGGCAGTGTGGCAATATCATTTTAAAACTTTGTTACAGATGTGATGGGAAGCTGGAAGGAGTCGAATAAGCAGAAAAAAGAGCTTAGATCTACTGTAAGCAATGAGTCGAAATGAGCCG
CPSSR_507	AT	7|NC_006092.4:47037827-47038240|+	N/A	6|scaffold_67:4886098-4886109|-	7|NC_015015.2:46153828-46153841|+	7|KZ861793.1:16262612-16262625|+	N/A	6|scaffold44_size4319906:4230130-4230141|+	N/A	0.49	0.38		ATCAAAATGGGCTGAATCTTTAACTGGTATTATTTGTAGCTAAGAGTTTGTGAAGCTCTAACGGGCAAACAAACACTTGAAAGAAATGAAATACCATGGCTGATTTTAATTAGATTTTTTTTACCATTAATGCACCCAGAGATATTAATTTGCTTCTCATTATGAGTGAATTAACTGAAAAAATATCAGGCCATGAAAAA	TTCAAATTACAAACATCGGAACAGCCACAGTGAATAGGAACTTAAATCGTTTGTAGTCTAAAGTCTTCAAAACGTAACAGCCACCTTAGCAATTGCAGCAGACATGATTGATTCCTGGGCACTCGCAGCACCTCCCCAAGGTATTTGGGACCACACTTACCAAAGCCCTTTTTCTTTATCAGAGCTGGCAGATTGTCACC
CPSSR_508	AT	7|NC_006092.4:58629415-58629828|+	N/A	6|scaffold_145:1149037-1149048|-	6|NC_015015.2:57859719-57859730|+	N/A	N/A	6|scaffold208_size1828742:264913-264924|-	6|scaffold90_size4941527:1203982-1203993|-	0.4	0.38		TCGTCAGACTATTCCTTGGGCACTGTTTGCTATTAGTCACTAACTGCTCCCTTTCAGCTTTATCCAATTTCATTTCAAATATAGTGCAAACAGATGCCTTTATGTTTCATTTTTATATCATTTATTGTTCTACATGTAGCAAAGAAACTTAAAAAAGAATGCAAAAGAATTGCCAGAATTTTTATTTTTATGTTTTTTAG	AATTGCAGCTGTGGTTGCTGTGGTTTCTTTTGGGTGGATCAGGAAAAAAAAAAAATCAAGTCTTCCTTCCTCAGGGATATAAGGGGAAAAAAAGATGGAGAGGAAAAGTCATTCCATGTCTAGTGCTTTTTATCAGCGCTGGAATGGAGCAATCAGGTTTTAGGGGTTGTCTAGACGGAGGACTCTGGCACCGATGCAGC
CPSSR_509	AT	7|NC_006093.4:11881539-11881952|+	7|scaffold121_size2197732:1314886-1314899|-	5|scaffold_80:769834-769843|+	N/A	N/A	7|scaffold117_size2095277:743903-743916|+	N/A	N/A	0.87	0.5		GCAGCACACCAGAGAAACCAGCTCCTCTACCATGGCTTTCACTTGATTTTCCTTGCCACGGTCGAATGAAGAGGAAGAAAAGGGCAGAGACCGTATAGAGCATGAGTATGATGGGCTGACATTTGAAAATAATTTTTAAAGTTCCCCAAAAATAAGCATATTAAGGAAGATAGATGGGAAATGCATGAAAAGGAAAAAAA	CCAGGCGATGGGAATACACAGTACTTGGTGCATAAAGCTGCATCAGAGAGTTGCATGTGGATACGGTACGTGCCCATGCGTGCACAGGTGCAATATATGAATCATCCCAAGCATATATATGCATATGACAGACACGCACGCTATAAATATGATCTACGCAGCCAGGAATTGTAGGGGGGAATTGACGGCGCTCGAGTATT
CPSSR_510	AT	7|NC_006093.4:20301864-20302277|+	2|scaffold72_size4634870:3559193-3559196|-	2|scaffold_16:11057344-11057347|-	5|NC_015018.2:19677572-19677581|+	5|KZ860441.1:3498558-3498567|-	2|scaffold69_size4375282:721334-721337|+	5|scaffold1_size15611567:321100-321109|+	6|scaffold1_size16080080:334278-334289|+	1.85	0		GTATCATATAAATATTTCTCACAGAAGCTGCAGAGATGGTGTGAGCAAAAAACTCCCTTCTGGGATTTTAGTAAAAGCAGATCTCACAAAGGATCTGGAAAGAAGAAAAAAACAACCTTATATTAATGAAGTCTCACATATGCATGGTTACAACACCGATCTGGTCATCACAGAGAAATGTATTTATGCAAGTACTGAAA	TTTTAAATAAAAATGTTACAGGTTTCCTGCAGTATAGAAGCAGGTATGAAATGGTATTCGTGCACAGACACAGACAGACAGACAGATGAAAGAGATGTAAAAAGCAGAATTCAAGAATGCAGCACAATTTTAACACATTAGCTGATGATTCTGAATGCTGGAGGTACTCCCTGCAGCAAGCATCCTTCGGTATGCACTGA
CPSSR_511	AT	7|NC_006093.4:34018676-34019089|+	N/A	3|scaffold_86:1438502-1438507|-	4|NC_015018.2:33333099-33333106|+	4|KZ859904.1:518877-518884|-	N/A	3|scaffold1_size15611567:14100759-14100764|+	4|scaffold1_size16080080:14356281-14356288|+	1.34	0.25		CTGGCCACGTTTCACCCTCTATCTGCCACTACTGCTTCTCACATTTCATTGCTATTTGGGTCTTTTGCCCGCTGTAATAAAACATATGTTTTTGGATTATTCCTTTCATAAAATTGAATATTTTCAAGTGAAATTTCATTTTGTTCCTCTATGCCCGCACTTTTAAAGTGAGTAGAGACTGGGATTTTTCTTAACGCAGA	TATTTTATACGAGGCACAGTGATGATTTTATTCCAGCATAAATGTCATTCCCACGTAGTAATTTCATTTGGACCGGTGGAAGTGACTTTTTGTAGGTGTTTGCACCTAATATTAATGTTAAAACCTAGAACATTTCATGGAAGGATAATGACAGAGCCAATTAACTGGCACTGCAGGATTTACTAGTTTCCACTGGTGAT
CPSSR_512	AT	7|NC_006093.4:9575539-9575952|+	6|scaffold101_size4360201:314588-314599|+	5|scaffold_39:291167-291176|+	5|NC_015018.2:4426879-4426888|-	5|KZ861616.1:515570-515579|-	5|scaffold101_size2561663:329873-329882|+	5|scaffold356_size442267:135885-135894|-	5|scaffold41_size4887231:4527899-4527908|-	0.7	0		AAGTTTAAGCGTACAGTCCAGAAACTCAAGGAGAGATTACCTACAGAATGCGTTTCAAGCTAATTATGAATACTGTCATAAATAAAGTTTTAATAAGGACTCAAAAACCTTTCAGTCGTAGTAATTCTTGTCAACTTCTATGGGGGTGGTAACTGAAATAAAGTATAGGAGAGTATGTATAATATATATTTATATATATA	AATGCCATTTTTTCCATTTCCAATGACTACACCATAAAATGTAAGCAAGGCTTCTCAGAAACATCGAAACATTCAAAATCAAAACCCTCATTCCAACCTTTCACATTCCAAAGGAAAAATAACAGTGCAAAAGCCCATCACGTCATTTCCAATCCAGCCCTTGGCATTACGCACCAGAAGCACACCGATCCCATTTTGTT
CPSSR_513	AT	7|NC_006094.4:18572784-18573197|+	N/A	7|scaffold_46:2573738-2573751|+	8|NC_015017.2:21760616-21760631|+	7|KZ861268.1:2557100-2557113|+	N/A	8|scaffold5_size14279594:10351814-10351829|+	7|scaffold26_size6598654:3886572-3886585|-	0.47	0.25		TATGCTGGAGATGTAAAGAAACTTTTTGCTTCTCAACCACACTTACAAAATGGCCTGATACTCATAATGAGCAATGCAAAAATATTACAGGCAGAACTTATAATACAGTATCAAAAAAGTAATATTTTGGAAAAGACATAGCTGTTTAGTTGGTGAAACAGTAATTTTAATCTTACAGGAAGTACTGTAATACTTTTGAA	TTATACGTATGTATAAAAACCAGCATTCATTACTGTGGGGGGTTTTGAGTTGCAGTTATCCAGAAAAATTCATTGTATTTAGTCACATTTCCTTCTGTCCATTCTCCTTGATTACTACACAGTCATTTTATTTCCCCTATACACCACTTTTCACTAAGTAATGACTTCCACTGGGGAACTGTTTTCATTGTATACATGGT
CPSSR_514	AT	7|NC_006094.4:20678706-20679119|+	11|scaffold73_size4613445:3743809-3743830|+	11|scaffold_46:4693361-4693382|+	N/A	9|KZ860976.1:1443160-1443177|-	N/A	10|scaffold5_size14279594:12475923-12475942|+	13|scaffold26_size6598654:1722366-1722391|-	1.86	0.25		AATAAATGCACTGAAAAGCCCCAAGAAGAAAGATACCAATCTGTTATGAGATCATGCTTGTCTTCTCAAAAATTGTACAGATCTTGTCTGTTTTGTTAAATCAATGGAGACATTTAGCATTCAGAAAGCTAATGAGGGATTTTGTGATATTGCTGGAAATTTATGGCTATTGATTACTACTTTCCTTTATCTTTCTTTTA	AAATATATATATATTTAGATAGAACGTGCTAAAAACAGAGCAAATAAACCAAAATCTAATATAAGATGGATTCCTGGCAAACATTTTGTCTATCTAAAACTTTATGTTTTAAGCATAAAAATACCATTTTAAAAACAGTGCCTTTCATTAAGGATGTAGAAAGTAAGACTTAAGTACATCACCTGCTTTCTTTCTTTCTT
CPSSR_515	AT	7|NC_006094.4:30755487-30755900|+	N/A	6|scaffold_44:2507168-2507179|+	10|NC_015017.2:34134215-34134234|+	8|KZ861176.1:871076-871091|-	N/A	7|scaffold43_size8400313:2184546-2184559|+	6|scaffold56_size8939687:6307573-6307584|-	1.37	0.25		CACTCAGTCCCTGTGTTCCCAAGAGAATTATTTCACCGATAAAAGGTAAGTACATTTGCATTTCAATTCTGTCTCACTTTTCTATTTTCTTAATAAATATTAAGCTATCTTATTAAAATGCCAACAGAATCCAGGAGGAAGAAACTAATAGTACACAACAAAGACGACAGATATTTAGGTATTTGATGCATTCTCTAAAA	CCCCAAGTATTCTGCATGCATTTCACCTTTTATTTTCTTCTTTTCCTTTATTTTGCAATTGATGCTTGTGCTAAAATTTTAGTTTATAACTTGCAGAATCAATAAAGAAACATCCGGGAGATCAACCAACAGCCATCAGAGCAGTACTGAGAACGAGCTGAAGTATTGTGAACCCCGTCCCTGGAGCAGCACTGACTCCG
CPSSR_516	AT	7|NC_006094.4:33704005-33704418|+	N/A	5|scaffold_44:5459613-5459622|+	N/A	7|KZ861679.1:1839301-1839314|-	N/A	4|scaffold43_size8400313:5140213-5140220|+	5|scaffold56_size8939687:3295583-3295592|-	1.2	0.38		CAGCATTAAGAGCCAAGAGACAGGCTAAGGGAATTGAAGGCTCCAGATTGCCCACATAAAGAATATCATTAAACATAAAGAAAGCAAAGCCAGGATGAATGTCTGGGATGTGGAGTGCCATGCAACTGGACTTCTGTGGCCGATTGATCCTTTTTTAATGCTCCTTTTAACAAAGCATGCAAGACTTCTGTTTTTTAATA	AAAGTTGTGCCTGTGACCTGGGTTCTAACAGTGTTACTCCAAGCATTTAAAAAGATTTCTGGACCAGAATTGGTTAATTAGTGCTTTGTGTTACACTGTGTTACATATGACCCAACCAGAGATAAAAAGGTTTAAAGGTCTCTTGTAACCCTGCAATGCCATTTGTAACACAAAAATAACCCCCTTTCATTACTGGCATG
CPSSR_517	AT	7|NC_006095.4:12508424-12508837|+	8|scaffold9_size15026734:9943229-9943244|+	6|scaffold_40:3403856-3403867|+	6|NC_015020.2:4864231-4864242|+	6|KZ861384.1:3828671-3828682|-	7|scaffold46_size5579694:2954654-2954667|+	3|scaffold115_size4169157:295075-295080|+	3|scaffold24_size13790976:3878882-3878887|-	1.71	0		ATTACAAGGATGCATGTAAAAAAAGCTTGTAACTGTTAGGAACTAGATTCTGTATTCATGTGAAAGCTGTTGCCTTTATCATCTTCTTAAATCCCTCTAAGGTGTTCTGTCATTCACTGTCAAATTTTCTACAAAAGATAATAAGATGTATGTCACACAAGTGTCCAAAACTGATTCTCTGCCGCTGCCAGGACACACCA	TTATATTTTTTAAGCAACAAGAATATTAAGCAGGAGTCTGCTTAAGTATTTTCAGTCAATTACAGAAGGATTTTTCCCCTCATACGTGATAAAATCTTGCACAAGATGCCCAAAATGTAAGTTAAAAGGGAACTAGCAATGTGTGTTCAGATTTGGCTGTGGACTCAATAGGCTGTCAGAGAGCCATAGGAAGCACAATA
CPSSR_518	AT	7|NC_006099.4:10048935-10049348|+	7|scaffold33_size8409074:6451522-6451535|+	7|scaffold_17:9951703-9951716|-	N/A	N/A	N/A	6|scaffold10_size13540684:7219076-7219087|+	5|scaffold6_size17795740:7396232-7396241|+	0.8	0.38		AATGGAGGCACAGATGCACGTGGTCCAGGTGCCCACCTGTCAGGTGGTGGTAAACCCACTGAGCAGGCGAGCTCAGCTTTCAGCAGTTTCCTTCACATGTCACATCTAATTGGGAGAATCCTGGGTTTTGTCATTGATGATTTTAGCAAGATGGTCTTCTGAGACATCAAAGAAGTCCAGCTGGTAACCCATATGGAGAA	GTATTCTATAAACATATTATCCCTAGAAAGCTCTTGTACACACTATGTGTGAGCTCACTCTGTACACCTACTCTTCACCATAGCCTGATTTTAGACATTGCATGACAGATAGTCCCACTGATACCTGTCAGTATTTCTATATGGAGTCTACTTGGAGTTCCCTGCAAGGTAGCTGGTGCTCTCTTGGAGAAGAAAACTTT
CPSSR_519	AT	7|NC_006100.4:12060242-12060655|+	6|scaffold24_size10827540:5964141-5964152|-	6|scaffold_3:10244570-10244581|+	6|NC_015025.2:14398862-14398873|+	6|KZ861436.1:119973-119984|+	6|scaffold15_size10567887:4143748-4143759|+	6|scaffold8_size12387124:6068378-6068389|+	6|scaffold29_size17170547:6376631-6376642|-	0.33	0		CAGGTCATGGAGATCAGAGGCTCCGCAGCACTGCAATGCTGTGGCTTCGGCCCCTGCTAGGGAACCTCACTCCTCCGAGCTTCCTGGCCGGGCTGCCCAGCGATCCGAGGGGTGGGGACACAAAAGGAGTCACCAGGGCTGCACAGAGCGGACTTGTTTTGGTAAATCTGGACAAACTTCTAGCAATAATTTAAAACTTG	AATAATAAAAAAATCTCCCCTTTCCAACCCAGCCAGAATATTTTTTTGAAGATACACTAAGACATGAGCGTGTGCACAGGAGGGGAGGGATGAGAAGGAAAAGCAAAGGGTGGGTCTGGTGGAGGCGGGTCTGGCTCTAGTCAGGTTTGTAATAGCAAAACGGTGTTTTAGATGCGGATCATCTTTGCTTTCCAGCCACA
CPSSR_520	AT	7|NC_006100.4:2283844-2284257|+	7|scaffold66_size4831051:590406-590419|+	7|scaffold_3:470834-470847|+	6|NC_015025.2:1509510-1509521|+	7|KZ860584.1:17768-17781|+	7|scaffold80_size6444150:5840485-5840498|-	6|scaffold92_size4219887:473278-473289|+	8|scaffold29_size17170547:16377421-16377436|-	0.6	0		CTCAAAGTGTACCTGTTACTCTTTTCTCCTCAGATGATTTATTAATTACAGGCTGAATTACAGCAGAACTGCAGTTCCCTCAGTCTTGGTGATTTGTGTGGAACTGAAAAGAACTTCACCCTTTGCAGGAATAAACCCCGTGTGCATAGCCAAAAAAGGGAGCACAGTCCTTAGAAGACTACACACAAAAATATCTATTC	AGCTTTCGGTGATGTGTCTCATGCTTCAGGACTGAATCTATTTTTATGCTTTCATAAATGACCATGGAAGAGCATTTCAAACGAATCTCAAAGAATAACACCCTTTTATTCACAGGCACTGATACACACAGAATGGACTTGGCTGGAAAATAAAACAGGGCTTTGAAAGGAGGAGGAAGAAGAAAGTTACCTGAATAGCT
CPSSR_521	AT	7|NC_006100.4:7935793-7936206|+	9|scaffold123_size2100238:1887484-1887501|+	11|scaffold_3:6132598-6132619|+	8|NC_015025.2:7160408-7160423|+	6|KZ861098.1:1340789-1340800|-	10|scaffold80_size6444150:63397-63416|-	7|scaffold8_size12387124:1947677-1947690|+	9|scaffold29_size17170547:10602478-10602495|-	1.58	0		AGAAGCCACCAAACAACATGGCACAAAACAGTTTCTGCTCAGGAAAAAGGCCCAGGACTGTAATAGCAGGGTTATTGCACATTGGGTTGAAAACTGATTGATGTTGTAAGTAGAAGCCGGTAGTGCCTGCCTGTGTGACATCCGACTCTTAACCAGTGCTCTTATTTCCTCACCGTGAGCACTTGTGCACAGCAGCTGAA	CTATATATATTTAAAAAAAACACTTAAGAGTGATGCAGGTCTATGCATTGGATAATATGGGTATATAAGCAAACAGCATAAAAATAGACAAGGTAGCTAACTGTACTTGTGTTTGTTTTCACAGAAAGTATTGCAGCCATTTCATTTGAAACCAGATTTTCATTTTGAAATGAAATTGTCAGGGATATTCTAATGATAGA
CPSSR_522	AT	7|NC_006104.4:4235566-4235979|+	N/A	11|scaffold_22:6737884-6737905|-	8|NC_015029.2:3588205-3588220|+	6|KZ861736.1:936954-936965|+	N/A	8|scaffold55_size6822587:3244302-3244317|-	4|scaffold7_size10678521:6873213-6873220|-	2.13	0.25		AGTTGGAGACGTACAGGTCACAGACTGAAAACTATTAAGAACCAATTTGCTTCCACTGATCTGTTTGGGGACTTCACTGCATGGTCCTTCATCAGTGCTTTTCACCAAGTGAGCACACTTCACCTCCTATGGGGCAGAGGTAATTATCCCTAGTGGATTAGCCCCTCAATCACTGCTCTGGAGACACCTGGTGGGATTAA	ACAAGTCACATCAGTAATTGGAGATTTATTTCTCACAGAATCCTTCTCCCCTGCCTTTCTGCCCTCCTTGCAATATGTTTCAATTTCATAGTGTTCACTAAATTAGCACTTATGGAAGTATTTCCCTTTTCTTTCTGCATCATGGGCAATTGCTTTCCAAGCCCATCTTTACGGGGGTTGCTGAGCATCAATTGCATTAG
CPSSR_523	AT	7|NC_006105.4:8293434-8293847|+	6|scaffold78_size3697151:2433931-2433942|+	6|scaffold_18:6698972-6698983|-	6|NC_015030.2:6611923-6611934|-	6|KZ860710.1:324417-324428|+	N/A	5|scaffold17_size10362789:6171530-6171539|-	6|scaffold20_size9639110:5315261-5315272|-	0.53	0.12		AGCCTCGCCTTCCTGGCTGCCAAAACGTTACTGGAAATCTCATGGGAGTTGCGATGCTGACTGCTTCTGCCATTTCAGCACTTCCAGCTTGAGCTAACAGTTGGAAACTTAGCATGTAATAGGATAAAAAATAATGGGATTTGTCAGAAACTTCAAAGAAGCTTGGCTCTACAAGTAAGGAAGGATCCAAGATCGGCAAG	TTTTCTCTCATTCAAGAGGACTCTTAATTACAAAACAAACAGAAGCAGAAAACAGAAAAAAAAACTTTTCACTTGCCATATGGTCAGGAGTAGTTGGAAAGAAGAAAAAGTTTCCTTCTCCTGTTTCAGCTGAAAGTTTTTTTATTTATTAGAGATGATTTAAATGCTAAAAGTTTGAAAAGATTAGAATAGAAAACAAT
CPSSR_524	AT	7|NC_006105.4:8860329-8860742|+	N/A	N/A	3|NC_015030.2:7144298-7144303|-	3|KZ861627.1:150304-150309|-	N/A	4|scaffold17_size10362789:5603914-5603921|-	N/A	1.64	0.5		ACAACGCGGGCAGCAAAAGGGGGAAACTCATTGAAATTCTCAGACGTGGCCAAAGATTTATGTTATATATGAAATAAAATATTTATATAGTGCTCAGGCACACAGCTACGCACTTGGCATAGGGGAGGAACAGCAAGACACGGGCGTATTTTCGGCATATGCGAGTGCATGCATACGTGAGTCTGTGTTTAGATAGATAC	AAAACAAATCCCTGTTTATTGCTCAGCAGAGAAAACTGCCATTTTTTTACACAAATAACCCCAATGCAAATAAACTCCCCACCCTGAGCAAACTCAACGCGATCCCGTCGCAGATTTCTCTATTTTTCAAATAAATCACCGTTCCACCCCAACATGGACCTGGCAGCTTGGATTTCCAAATCACTCAGGAGCGGCGCTGG
CPSSR_525	AT	7|NC_006107.4:12808775-12809188|+	4|scaffold34_size8360870:1321934-1321941|-	3|scaffold_88:1346383-1346388|-	N/A	N/A	4|scaffold47_size7877968:1298082-1298089|-	6|scaffold37_size5386917:170892-170903|-	6|scaffold8_size9283797:7774352-7774363|+	1.41	0.25		GACTCACCATCTGTTGCATAATGAAAGAGACATGTGAATAATAGAATGTCAGTTGAAAGGGTTGCAAGTGATCAAATGTTGTTCAGCACCTCAATAATATTGCCTCAGAAAAAAGGCTTGCTTTAGATATCTCAGCACTGCAAGATTTTGGTTGTTTGTTTGTTTTGTTGTTGATTCCACAGCTGGGAGTGGTATTTAGC	TTACTTAATGGGTTTCTTGAAAGTGGCAGTACTTGAGGATAGTGGCAATGCTCACAGATACAGACAGCTGCTCCCTTCGCTTTTGAAGTTCAGGGGCTGTGGAGAATGTACACATGCAGCTCATTTTTATAGATGTGGGATTGAATTCTTAATTTAAGTCCAAACGCGCCATACACACAACCCTACCTTACCAGTGTTGT
CPSSR_526	AT	7|NC_006109.4:4286515-4286928|+	N/A	3|scaffold_179:753601-753606|+	5|NC_015034.2:3743390-3743399|+	N/A	N/A	10|scaffold221_size1028959:276224-276243|-	N/A	2.59	0.5		TCTGAGTCTGTATCCAGCTGTGGTAATTCAAACACTTCTATTCATGCATTTAGAATGAAAAGATGAAATTCCTTCTCCTGCCCTCTGTCAAATTGAGGTCCTGAATCTGTTCAGGACAAGAAGGGTTTCACAGTGCCTGCCTCAGCTAGGCACTGTTTTGACTTGTAAAATCACACTTGTACAATATTAAAGAAGAATAC	GTATTTGCAATGAAGATGGAAAGAATACTGAAATACAACTTAGGGATAGAAGTGGCTGAATATAGTTTTGTATGCCACAATAAATCCAATTTGGTGCCTAAAGAGGAGATAAAATGATAAAGGTAATATACTTGACAAAGTTTCACGGAAGGATATGCTGGAAAAATCTATCCAGACCATTTATTCCTCTGTGGACAACA
CPSSR_527	AT	7|NC_006110.4:3889064-3889477|+	N/A	7|scaffold_41:3341170-3341183|-	N/A	N/A	N/A	5|scaffold120_size3614659:1664805-1664814|+	7|scaffold34_size6080140:1966445-1966458|-	0.87	0.5		AGAAGGCGAACGGTGCAAGAAATGTGGGGGTTCTGAGAATTTACTCGACTATGGAAATACATTTTCTTTGGCAAATCAGAGAAGGAAGACAGCTTTGGCCCGCAGCCCATCCCGCTTTATTGCTGAACCGAAGCCAGTAATAAAATTAAAGAAACAGAGAAAAAAAAATACAGCACCAAAAGCATAAAGAAATGGGGAAA	GGAACCGGTAACAGTAAAGATAAATCAGAAGTTTGGCAAAGTAGAAAATGTATGTGAAATGCTAAATAGATCCTGGTAAAATGCTCATGGTCAGCAAGGCAGGTGGGAATGGGTGACGTCCCACCACGAGCCAATCCATCAGTGGGACACCGTGAGATGAACGCGGTGCAGCTGCTACCTGCGGAGGCAATATGCAGAAT
CPSSR_528	AT	7|NC_008465.3:311312-311725|+	N/A	7|scaffold_219:318410-318423|+	9|NC_015027.2:11469629-11469646|+	8|KZ861468.1:386264-386279|+	N/A	8|scaffold330_size498524:269915-269930|+	9|scaffold158_size717760:265180-265197|-	0.82	0.25		AGGTATTGATGTACAATGCATCTGTCATCTTATTGTGCTTCCTATGAAAATGTGTGTACATAGTACAGATACCAGAGAGAATTCAACACTTTATACACTTGAAGGCATTCAGAGATCTGTAACAGAAAAAAAAATGGCACAAGAACAAGGCCTAAATGCTACGGAATGGATATCTACACTGATATGATGCATGTATAGAG	GTACACATATATATATAGTCATATATATTATATATAAGAAATATAAAATGCAGATGGCATAATAGAAACAAACCAAAAGTTGTATGTTCCAACAGGCGAGCCTCAAGGTCAGATCCCAGCCCCATCTTTAAAAGCTTTAACGGGTGAAAAAGGAAGAAAATAAATACATGAAATGCAGTGAAACGTTAGGAAAAATCCAT
CPSSR_529	AT	7|NC_006127.4:19205754-19206167|+	N/A	6|scaffold_47:5391458-5391469|+	7|NC_015041.2:17950466-17950479|-	7|KZ861063.1:338991-339004|-	N/A	7|scaffold66_size3438004:2583329-2583342|+	7|scaffold33_size16474901:11100853-11100866|+	0.37	0.25		AAAAATACACAGCCAGAGCAGCAAGCCTTAGCATTAAGAATACAGTATGCCAGAATTGGGGTTTGTGCCTCCTAGCCTAGAAAACTTAAAAGAAATATCCTTTTTGACACAAAACGCAAAATGTTTTCCAAAATGATTGACATGATACATTACGCCTTTGCAGTGAGCTAATAATAAGCTAACCTTTGTGCACAAATAAC	TATATATATATATTCTGCATAGGTATTTTGACTTTGTGCAGGACAGAAAGTTGTGTAGGTATGACTGTTCTACTTTTCAGTTTGTTTTTTTAATATATTTTATTTTCTCTAGAATTACTCAGACAAAAGCAGCCTTCTATCTTGCCTTGTCTTAATGCTTTAAAATAACCAAACTGGAGATCTAACTACCAAACTGTTCA
CPSSR_530	AT	7|NC_006127.4:28926997-28927410|+	N/A	7|scaffold_150:103571-103584|-	N/A	6|KZ860972.1:1527784-1527795|-	8|scaffold119_size2050295:1590712-1590727|+	6|scaffold168_size2569823:1098144-1098155|-	N/A	0.75	0.38		TATAAAAGCAAGTTGCATTGTACCACAAAGGGTGAAGACTACAATGGGCTTCACTGTCATTCTCAGAGTAGTCTCTGAGTTCTTAGATGTTTGGTTAAATAGGGTTAGAAATATATTGAATATGCCTCAAATGCTTAAAGTAAAATTTACAATACTGTACTTATGACATAGTTTAGGAAAACCTTGTATATTCTATTTAA	AAAGTCTATATATATATAAAAAGAGAGGACACACTGAAGGTTATCTCAAAACAAACATTTTAATTTAGGTTGTATTATGGCATTTACTGTACTACAGCTCTGTGATACATGTGTACTGTTTCTTCTAGGTGTTTCTATAACTGATAAGACAACATTTCTGTGGAGGTGTGTGTGCGCGCCACTATAGGGATCTGGTGACT
CPSSR_531	AT	7|NC_006127.4:6295367-6295780|+	7|scaffold67_size11067493:1443561-1443574|-	N/A	N/A	N/A	6|scaffold141_size1754942:1335382-1335393|-	4|scaffold150_size1750705:1079946-1079953|-	4|scaffold49_size4249918:3071111-3071118|+	1.36	0.38		CCAGAGAAAAGTTGTGTGATTTATTCTAATTTTCCTTAGAACCTCTCTCTTGGTGCACTGAAACTCCAAGAGGGCAAATGTTCCCATCCAGGAAGGCAAAGCTTGTCAGATGTTACCATGACAACCCGAGTGTAATTAAGGCCTGCTTCAGCTGCTAACAGCTGTGTGCATTTTATCTGTCTTGGAGATTTTATAGATAC	TTATATGTAAGCATACAGTGAGGATATCTGCATCTTTCTAGCCATACATAAACACGCATCTAAATTGCTACCCCTATATATGCTCACATTAATTGAGCTGGGTAAGGCAATTTGCAAAACCCTTACTGTTCTGAAGGATTCTGAAGCACCAGAGTTTCCCTATTGCCTTTCCTTTCCCAACAACACATTCTAATGAAGAA
CPSSR_532	AT	7|NC_006127.4:6874699-6875112|+	N/A	7|scaffold_78:3723789-3723802|+	N/A	6|KZ861513.1:212654-212665|+	N/A	7|scaffold150_size1750705:497786-497799|-	8|scaffold49_size4249918:3658784-3658799|+	0.63	0.38		AAAATGTGTGGTTAATATTTTTGCACTGAAAATCTTGTGATTTTATTTTTTTTCCGGAGAATTGGGGGCCTTTTTCAATTGACACTTTTTTACCCCTTAGGATATTTCAAATCACTCTCCAAAATTTTAAAAACAAATGATAAAAATAAAATGAAAAGCAAAATGATAGTAACAGTAGTTTGAAAACTATAGCAATCCAA	ACTAACCCCAAGAAAAGCCTCATTGTATGTCTTTTCAAGAATTCCTAATTCTAAGGTTCTGTATTACAGCAACTCCAGCCAAAATTAATTGCTTGGGGGAGGGAGGGATTGTTTTGAATGGGGAAAAAAAAATAACCAAAAACATCCAGATCAAAACGCAAAATGCATCTTTTTGTTTACAACTGAAAAAGGGTCCTTGA
CPSSR_533	AT	8|NC_006089.4:122751247-122751662|+	N/A	6|scaffold_10:7197192-7197203|+	N/A	7|KZ861639.1:1488505-1488518|+	N/A	6|scaffold142_size1866661:442928-442939|+	N/A	0.83	0.5		GCTGATAGCTGTATGCATATATACAAATAAATACATTTTCAAATGATGGCAGTGGAAGGTTTTCCTGGAGAATGAAGTGCGGTTCGGTTTCCTTGTCAACGGAAGATGAAGTGAACAACTGAACATCTCCCCAGTGCAGGTACTTCATCTCCTTGTAGGCGTTTCCACGCTGTGTAAATTACATTGTGAGATTTGAATAC	TAAAGAAATCTCTTTCCACCCTTAGCTGAAGGTCTCAGTGCAGTGCACATGGGGACTGAACTACGTATCTCTGCCTCCTGATTGCTCGGATGTGTGCATTGCACTAATTGAGGCTGGGTCTGTGAAGCTGAAGAGAGGTGTTTGTGTGCTGTGTGCTGTCAGGAGGGGAAGGCAGTGTGGGGGGAAATGCAGACCCCCAC
CPSSR_534	AT	8|NC_006089.4:126247987-126248402|+	N/A	7|scaffold_10:10658979-10658992|+	7|NC_015013.2:70446924-70446937|+	N/A	N/A	9|scaffold65_size4335802:3307943-3307960|-	N/A	0.83	0.5		GTAATTGCAGAGAACTTGGATTCCAGCTTTAACATGGCTTAGGTTCACTTGCCTGTAAAAAAGGCACGATTATGAGCCCATCAAAAGCACTCATGATTATTCATTCAGACTCATCAACTGCAAGCCAAAAGAGCAATCTGTTTTATATATATATCTGTATATGTAAAAATTATGCAGACTGTTCGTAGATCATGTGGCAA	ACAATATATACAAATTGTTCACATGCATGTGAATTCAGTACACTGGCTTACTATCAAGGTATGCTATTAAGGTACGTTCATTTTGTGTGCTGGCTGCCTTCCAGGTATCTCGGTGATAGTCAATAAATAATTATAATGTAATTAACCAAAGTTTGGAGCATCTAAACCATTTTCTACTCCATTCTTACCTTGGCTAAGTA
CPSSR_535	AT	8|NC_006089.4:147144714-147145129|+	N/A	3|scaffold_54:4223232-4223237|+	N/A	N/A	N/A	3|scaffold157_size2637062:31116-31121|-	3|scaffold48_size4638110:230388-230393|-	2.17	0.5		TCTTTTCTATTAGTTATCAGACATGAGATAAAATAAGGTATTTGTAATGAGAAATCTGTCTGCTCTAATTTGATCTTATATTAATCACTTAACGAAGTAATGATCTCACCACAACTGAAATCTCCACTAAGAAGATGCAAATATCAGTGAACTGATTTAATTCTGATTTCAAACTCCCTGATACATTTGTTCCCTCTGAA	TTTCTAATACTGAATATAGCCCTGTCAGGAGTGCTTTATCTCTGCTTGTTAGCTTCCCTGACTTTTGGATGTGAATTTCACAAACCTCTTCACTTATAAACTCACTGTCTTCCCTGAAGATACAGTGCACATAATGTCAATAAAAGGCTCACTGTGTGTTCAGTGAACTAGAAAGCAAGATTTCGTACCTTAAGAATACT
CPSSR_536	AT	8|NC_006089.4:9537167-9537582|+	N/A	5|scaffold_9:6323177-6323186|-	8|NC_015016.2:9028988-9029003|+	9|KZ861382.1:140392-140409|+	N/A	3|scaffold19_size6134615:978359-978364|+	5|scaffold16_size29560198:2512978-2512987|+	2.13	0.25		CCTAAACCAAAGGAAGCAAGTTTACCTGAATTCAAGGAAGTAGGCCTTTTCCCAGTTAGTTCTTAAAATTCCCCTTGCTGATCCCATACTATTTATGGACAACACTGCATAATAAAAACATGCAGCCTTTCAAGTCCAGGAAAGGAGCATTCTTTAAAGAAAAAATCACGCTAATTAAAGAGTAATGTTTTATTAAATAA	GACCATACTACTAGAAATATGGACCTTACATTACACGTTTTGAAAAGAGAGAAAGTGTAGAACACATGGCTTAATGTGTGTTAGTGAAGCAGTGTGCCATACTACCAAGCAAGACATGCTGGAAAATAAGCAAGAGATACCCATGAGGAAAGGGTATCCACAAGAATATAACTTACAGGCAGGTTTCTTGCTGAGTCCAA
CPSSR_537	AT	8|NC_006088.4:108400006-108400421|+	N/A	2|scaffold_93:861600-861603|-	N/A	2|KZ860114.1:578704-578707|-	N/A	N/A	3|scaffold61_size10442719:5053733-5053738|-	2.49	0.5		AAGCCACTTGACGATGGTTAAAGGGTAGCAGGTTAGAGTTCTTGTACCACTTGATGGAGTAATATGGGTAGCCTATTACACGGCAGTGGATGTAGGTGTCCCGTCCTGCTATTGCTGTGATGTTTTTCATTGGTCGAATGCTTGCTGGCCCTGGGAAAGTAAAAAGGAACTTGTGAATATAGGTACATTTGTTTGAGGAA	TTTCTGAATATACCAATGTTAATGACATTTACAGATGCAGCTTGCACAACACTTCTTAGTATTTGACAGTTTCTGCTTTTAAGAGCCACTTAAACAGTTTCCCTAATCTTTGTGTGCTCTAGTTTTTCCTCACCCTGCAGCATACATACTAATTATGTGGGGGTATATGTTTGCATTATCCAACACTTGTCTGATAAAAT
CPSSR_538	AT	8|NC_006088.4:109071138-109071553|+	N/A	5|scaffold_93:191145-191154|-	9|NC_015011.2:106155316-106155333|+	N/A	N/A	9|scaffold88_size5432577:2164345-2164362|+	8|scaffold61_size10442719:4360796-4360811|-	1.47	0.38		CAATCATGCTTCAGACTTTCTTTTGTCTTACATTTCACACAACTGTGTGGCTATGGATGCTGGCAATAGAACGGACTAGAACTCATGCATTATTTCTGTGAGAAAGGGCAATAGAAGGATGAAAAAAATTAATGACTTATATTGATAACAGTGTCCTTCACACAAATATTCACCAGAAATGCACAGTAAAGTACAAAGGC	GTATGTATATATATATAAAAAGAATACTTTCTCAAATGTTTATTACACGATGAAAGAAGACTAATTGAAAAAAAATTCACATCCTGAACTTGATCAAAGAGGACCAATTACTCTTCGGATCTATTAGCTAAAAGCAAGTTTGAAAGAGCAGTTTTTAAAAATTACATAAAACTGTATCACATTCTTGTTTCAGTTCATAA
CPSSR_539	AT	8|NC_006088.4:131503045-131503460|+	7|scaffold12_size26236055:9259017-9259030|+	7|scaffold_32:236448-236461|+	7|NC_015011.2:128418754-128418767|+	7|KZ860825.1:277539-277552|-	7|scaffold79_size4671275:3518824-3518837|+	7|scaffold26_size5394692:1270314-1270327|+	7|scaffold59_size10173812:4632854-4632867|-	0.33	0		AGATAAAAATTCCTGATCTAACAGATGTGAATGCCATCGACAGATGGTCAAGAATGGTGTTTCCATTCACATTTTCTCTTTTCAACTTAATTTACTGGCTATACTATGTTAACTGAGTGACTGAACTTTTTTAAAGGACTTCAATTATAACAAGTGAAGTACTACTTGCCTGCAGAGTTTATATATATTTATATGTAAAA	GAACTTTTACAATGTAGAGAATACTCATGTATGTGTGGATACGTACAGCGAAGAACTGTGTGTATATATGAGCACACACTGCAGAACAAAAGTATATGTATGCACACATACGTGTACACATTCATTCTGAGGTTATGGACAATGTAACATAGAATGCACTTCCGAGGAACTTTTTAATTTGAAAGTCAGGTGTCGTCCAA
CPSSR_540	AT	8|NC_006088.4:4338406-4338821|+	5|scaffold116_size2323654:1444228-1444237|+	7|scaffold_87:1430555-1430568|+	7|NC_015011.2:4323281-4323294|+	5|KZ860842.1:48171-48180|-	5|scaffold156_size1510560:1424854-1424863|+	7|scaffold118_size4519499:1430406-1430419|+	7|scaffold9_size47896693:45697902-45697915|-	1.11	0		CCTCTGATATGCTCGAGAAAGAAGGGCTTTCTTAAAACACTGCACTCATCAGCAGAGTGCTAACAGCTGTCAGCTTGTCACTTCTGGGTCCTTTGAACTCAGGCTCTGCGCATGGGGACGGCTGACATAATAAACAATTGCTCTGTGGAGCTTTAGTAATGTGAGCATTAATATTGATCCAGCACTGACTTCTCTAACAA	CTGTTATCTTGAGAAACCTCCCAAACAGCTCTAGTCTTCTTTCATTACAGGAGAGAGTTATTGGGGCAGATGGCCGAGGTGATATCCACTTGACCTATAGATGCTAACTCAGGAGGAGTATCATTAATAAGGTGGTTGGAAATAGGGAGACATCACAGTAAAGAGAGTTCAAAAGCAATCTGGTGCACAAAGGATTGCCC
CPSSR_541	AT	8|NC_006088.4:46510491-46510906|+	N/A	5|scaffold_76:1563037-1563046|-	5|NC_015011.2:44804644-44804653|+	N/A	N/A	4|scaffold90_size4430043:1590082-1590089|-	2|scaffold9_size47896693:2972180-2972183|-	1.94	0.38		TTCATCAGTCTCTCCACACAGGTCCTGCCACTGCCCAGGGGGATATTTAGGTTTTGCCACTCAGCTTCTTCCAATATAGCACAAAGCCATTGTAAGGCTCCAAAATAGTGAGGGATTGTTGGTCCATGCAGCGCAGGAAGCGCTGTTGCTATGGTAACCAGTCCTGTATCATTTTTGTGTGTTTCTGTAGTAAAAAAAGA	GTGTGTGCATTACTTTTATTAAATTATTGTACCTTTGAAAGCATTGCTCAGCTTTTTACCTCAGAATCAACAGTTTAATTTCAGACTGGGTCAGTACCGAAACAATCATCATTGTTATTCCAGATGCTTTTTTGGTGGCCTTTGTGAATTTGCTGATGGCCCGAGCTCAATAGATAGTGACAGGTGTCTACACTATTAGT
CPSSR_542	AT	8|NC_006088.4:4924211-4924626|+	N/A	7|scaffold_87:2001544-2001557|+	7|NC_015011.2:4844650-4844663|+	8|KZ860769.1:323914-323929|+	N/A	6|scaffold118_size4519499:1997740-1997751|+	N/A	0.75	0.38		CCCAAACTTTGCTAGAGCTTAAACACATCTTCCCTGTGACAACTATTTCAGCCCTAGCAGGATCTAAAAAAGGGTTTTAATCCTGGTTATTTTCTGTTCCGCTTAATTGCCTTACCCAACACTTACACTTCATATAAAGACAATCCATCTTTTCCTCACTGGCTTTTGAAATAATCATTATCCTCCTCTGCAGAAATTAA	TAAAAAGTGATATGGGTAGAAGGAAACTTGACATTGAAAACAGACTCCCAAACCATGGATATCTCAAATAATCCAAAGACTTCACAGAGTTACTTTTTGGAGCTAAAGGAGCATTAATGGAGGATGTTTTCCCCCTCCCTCCCCTGTGCTGCTTCCCCTCCCCTTTCCTCTTCCACTGAGAAGTTTCCATGAGTAATCCC
CPSSR_543	AT	8|NC_006088.4:6602858-6603273|+	8|scaffold16_size17665436:3655983-3655998|+	8|scaffold_87:3702469-3702484|+	9|NC_015011.2:7975910-7975927|-	8|KZ860541.1:12118-12133|+	9|scaffold153_size2892616:2239804-2239821|+	8|scaffold118_size4519499:3686866-3686881|+	8|scaffold9_size47896693:43405526-43405541|-	0.43	0		GGCACAGGGCTGTGGATTCCTCCAAGCCACCCCTCGCCCTGCCCCGCATACTCGACGAAGGACTAGAAGAAAGAAGATTTTTTTATGGCCATATTTTATACTGCAATTCTGAAATATTTCATTTATCACAAACTGCAATGACTCCAGGGGGAACGGATCTAACAGTCTCTGGTGCTGTACATATATATACATATATATAA	GTGAGTCTAGCAATGTTCTAACTAATGAACACGCATTCTTATCCCCAGTGATTTACTCTTTTCTCAGTGTAGGTAACAGTAAATGTTGTTGGGTTTTTGTTTTTGTTCTTGTTTTTTTCCATTAACTACAAACATCTCAACTGGATTATTTAAATAGAGAAACTTTTCTGAGCATTATACATATATTTTCTTTTAAGAAG
CPSSR_544	AT	8|NC_006090.4:108531946-108532361|+	6|scaffold151_size1496330:632076-632087|+	6|scaffold_170:532137-532148|+	6|NC_015012.2:108093642-108093653|+	6|KZ861480.1:158528-158539|-	N/A	6|scaffold288_size669153:404561-404572|+	6|scaffold76_size4056920:3245363-3245374|+	0.7	0.12		CATAACTAAATCAGAATCCTTTTAAGTTTTAATTAATCTGCTTAGCTTTCATTGTGAGGGAGTTGGGGAGTGGGTACATAAGGCAGATTAACCCTTAAATTCACAAGTACTTCCACGGTGTCTCCTCTTGGGTTATTTTTTTCTTAAGCACCTGAGGGAGTAAGCATTATCAGGCTGACGTGGGGGCCTATTAGACATTG	TAATTTGACAGTGTCTGACTAGTCCTCTCTATTTCATTATCAAAAACCAATTAATTTTCTGTAAAAGCATCAAATTAATTACAAAATAATATGGAAATATAAAGAATGGAGGAATTTCCCTCTCCTCTCCTCCTACCCTTGCCTCATTATGGGAAACATGTTGGGCCCCTTGGCAGCAAAGCCCTATTAAAGAACTACAG
CPSSR_545	AT	8|NC_006091.4:89244416-89244831|+	N/A	8|scaffold_69:2059869-2059884|-	6|NC_015014.2:65680320-65680331|+	N/A	N/A	7|scaffold113_size3402657:1337195-1337208|+	8|scaffold50_size5062014:2134922-2134937|-	0.8	0.38		AAATCCCTCATAGTCTTGCTGCGTCTCCCACTTGCAACACAACCAGGCAAACCACACAGTCAGGTTTTTAAAAGGGGCCTTTCTCCATTTTATTTTTGCTCAATAAAAATCCTTCACAGTCAGACAGAGATAGGAGAGTGAGAGATACGTATACATATAGATCTTCATATATATTTATATATATACATACCTCTGTACAG	TCACTGTAGAAAATCGCAAAGGCAGTAGCTCTTCACATCTTTATAACCCCATGGAAACATACAACAGACTAGCAGTAGATTGTGAAATGTGGTATAGTTTTAACAAGAGTTTTCTAAATGGATACACCTTTGCTGTACAAAAATGCTGCATTTTATCTCTTCATTTTTCAACCTCTTCTCTTTAAATACACTGACCAGAG
CPSSR_546	AT	8|NC_006092.4:17963125-17963540|+	N/A	4|scaffold_8:1086692-1086699|+	8|NC_015015.2:17052107-17052122|+	8|KZ860518.1:4119721-4119736|-	3|scaffold2_size16742330:15286398-15286403|-	9|scaffold13_size6746683:5625866-5625883|-	7|scaffold2_size38725561:3025663-3025676|+	2.12	0.12		AGTAAATGTGCCAAACTTCGATGATGCATAAAAATGTATCAACATTCTCTTGCATAGCAGTAAAGGCACAAGTTTAAAAAAAAAATATTCATGCAAATCATGCATATTTGAACTCTCCAAAGATGCAGCATTCTTACAACCCTTTCTGTTCTATATACTGTACACATTGCAATTCTTATAAATCAATTTAACATACATAC	TTACATTTCTAATATCCCAGCATGCTTGTCAAAAAACACTTTCTTACCAAGCTCTTCAAGCTCTGAGGTCATTGACTTAGACCGCAAGGTCAGTGCAGTGGTTGGAGCTCGCTTAGGAGGTGGTGGGGCTTTGCGTTAAACAGAACAATAGACAGTATAAGTAAATAAACCTCTCTAAACCACTATATTAACATACACAA
CPSSR_547	AT	8|NC_006092.4:19111014-19111429|+	N/A	3|scaffold_8:2234982-2234987|+	N/A	8|KZ860518.1:2976735-2976750|-	N/A	3|scaffold13_size6746683:4481311-4481316|-	6|scaffold2_size38725561:4189632-4189643|+	2.24	0.38		AGAATCTTGCTCTTTGTGGTTACTGTATGTGTTAACCTTTATGTCATTATCAAAGTTAACATCAATAAGGAAGCTTTCCACAAATGGAGATGATTATGTGCTTCAGGGAGAGAGTATTTCCATCTAAAATAACAGAATAAAGCAAATTCCCAAGGGGACAGATGTATTTCCTTATATTATCATTACTTCAGTTAACAAAA	CCATTAGAATATGTTTCCAAAAATGCTTTGGGAAAATGAATTTGGCAGTTCCCCAGCCCAAATCCCTTCATCCATTCAGGGTTCCAGACATGCTTACAGTAGCCCCAGGTCAACAGCATAATTCTCTTTCTAGCAAAGTATTTAAAGATGTGTTTCAATGTTTTTGATGAATGCAGATGGTTTAAGCACATCCTCAAGTG
CPSSR_548	AT	8|NC_006092.4:22309153-22309568|+	8|scaffold8_size24452080:19741749-19741764|-	7|scaffold_8:5557151-5557164|+	8|NC_015015.2:23537400-23537415|+	8|KZ861074.1:304569-304584|+	8|scaffold2_size16742330:10849468-10849483|-	8|scaffold13_size6746683:1153772-1153787|-	N/A	0.35	0.12		TGTTCAGAAGGTCTCCGAGCTGACAAGTTCTCACTTCCCAGAGGGATGAGCTTTGTGCCAAGCTGTGTTGTTTGGAAACATGATGGTGGTATCAGCAACACTGAACCTGTCCTTTCTCCTGTTACCCCCCTGCCCTTGGTCTTGGTGCTAAGATATCTCTAGAACCATTGCTGCTAGTTGATAGCTTTTCATTTATATAA	AATATTATTTTATTTTTTAAACTTTTTCATTTGTTTTCAATGGAGATGTAGCATGTTTGGAACCGATCTCTCTCGGAGTCACTTTCACTGCCAGGGTTCACACACTGTCTTCCCCAGGAAAACACGCACTTCTACCTAGATCTCACCTCCCACTAACCCATTTGCCCTCAGTAGACCTGCACAGTGGACACTGGTGTGCA
CPSSR_549	AT	8|NC_006092.4:44522904-44523319|+	N/A	8|scaffold_79:2502231-2502246|-	6|NC_015015.2:43646741-43646752|+	5|KZ861793.1:13772831-13772840|+	N/A	8|scaffold44_size4319906:1723128-1723143|+	8|scaffold2_size38725561:30515644-30515659|+	1.21	0.25		TTGTGCTAGCAATGCTCGAGAGCAAGTAAGACAATAAGGAAAAAGTAAGGGGAAAAAGCAAGTACTTGCTTCAGAGAAATGTAGAACAAAGCATATGAAGCCTTGTCCTTAGTAAATAAAACACTGAACTGCCAGTGACTTTAACAACATGAGGACAATACCTCCAAACTATACAATTAATTTTATTTTCAAACACCTAA	TTAGTCTAGCACTGTGAGGCCTCAGCTGGAATACTTTTCACAGTTTTGGGCAATGCACTTTGAGAAAGAAGTGAACCAACTGGAGAGAATCCAGATGAGAGCAACAGGAATGATCAAAGGCCCAGAAAATGTGATGTATGAGGAAAGACCAAAAGAATTGGGTTTGTTTAGACTAGAGAGGAACAGTCTGAGGGGAGACG
CPSSR_550	AT	8|NC_006092.4:47538942-47539357|+	4|scaffold27_size11563098:2104139-2104146|-	2|scaffold_67:4374049-4374052|-	2|NC_015015.2:46674668-46674671|+	2|KZ861793.1:16779625-16779628|+	6|scaffold84_size3246608:22551-22562|-	2|scaffold35_size4852149:446621-446624|+	5|scaffold2_size38725561:33590238-33590247|+	2.15	0		AGAATGCTGATTTGATTTTACATTCCAAGAGGAGTAGACATTATGCAGCCATTTGCATGATGTGAGAGAAATCACCATAACGGTTTGTGATATCGGCGACCAAAATAATCACTAATGTTCACCTGTATAAGGAGGATTGTGTAATATTTTTTTGAAATTCAGATTTTTTCCCTTTTGTGTCTTTTTCTGTGAAAAAAAAA	AAAAAGAGGGAATTATTCCATATCCTGTGGATGAGAAATTGTGTTTTGTCATGCCTCCAAGGGCTACAGTGGTATTGAGCTTTTATGAATTCGTTTGATATCAGGGCTGAGCGTTACGAGTTGCAACACAAATTTTTTCCCCATGACATTATTACTGAAAGCTTTTATCAGTTCATTGTGACAAAAAATTGATTATTATC
CPSSR_551	AT	8|NC_006092.4:52672652-52673067|+	6|scaffold6_size22146434:3155583-3155594|+	N/A	6|NC_015015.2:51826324-51826335|+	8|KZ860685.1:544219-544234|-	6|scaffold133_size1856064:779581-779592|+	N/A	N/A	0.98	0.38		GCTGGAAATTGTACAGGGCCTTATCGGGCCTGGCTGTCAGGAGGGAGTCACAATAATCTAATCTTGATGTGAGAAATGCACGGGTAACCAATTCAAGGTCAGGGCAGCCACAGACCGTAGATATTTGTTAAAAGATAAGAGAGCTTCTGAAATAACTTTCAGGGTCTTGATTTGCTGAGGTAGACAAAATTAAAAATTAA	CTTTTCCAGGGAGGAAAAGTGCAGGTAGCAGTGACGGACAAAGAGAGTTTCACCTCAAACAGATCTGCCTTTCAGCAGCCTTTCAGCTGGTGATCCATCTGCATCATTTGTAAGGAACAGTAATAGGCTGCCAATATTTTAATAAGAAGCTGCCACAAAATTCCCTCTCAGCTGTGATAAATCTGCAGGCTCCAGGGAAG
CPSSR_552	AT	8|NC_006092.4:8981775-8982190|+	7|scaffold193_size774753:625248-625261|-	6|scaffold_57:15001-15012|+	7|NC_015015.2:8392237-8392250|+	6|KZ861250.1:10662-10673|-	N/A	9|scaffold68_size3367961:3055411-3055428|-	8|scaffold39_size5282402:1981368-1981383|+	1.03	0.12		AAAAACAACAGAAGTGGTTTATGTAATGTTGTTTACTTTATTTCACATATTACCCATGGAGAACAGCTGATACATTCTCTACATCTTTCACCAGTCTGGAATGCAAGATAAAAAAAGGTATGGAAGAAGAGTTTAACAACGTTTGACATTCACGATATGAAAAATAGAGGGGATACAATGTTTTAAAATGCCCATATGCA	AAAACGTATAAAAATAAAATGTATTTCCCAAAAAAAGATATAAACAGAACACGACACAGAACAATCTTAAATACCGATACGTATCTCATGATCCACGCACACCGCACTTATAATTAACGAAATCCACGTACGATTGCACTTTTCCTCTCTGTTCAAGTATATCGCAGTCCCCGCAGGGACTGCTCAGTGTCCGATTCCCT
CPSSR_553	AT	8|NC_006092.4:9945436-9945851|+	N/A	5|scaffold_57:1011005-1011014|+	6|NC_015015.2:7408547-7408558|+	N/A	N/A	6|scaffold68_size3367961:2060152-2060163|-	4|scaffold39_size5282402:2998553-2998560|+	1.33	0.38		TGATTCAAATATTCCAAAGCAATTTTAATGTACTTCAAATCCCTCAAAATACTGCATCTTGGTCCGTGCAACTGCCTTCAGAAAGCCACGTGGAAATGCAAATGTTTGCTTTCTCAACCAGAACTGAAAAATACCAAGCATTTCTAAAGGAGAAACAGAACAGTATGTTCTACTTTCCTTATGTATTTTATAAAAAATGC	AAATGAATACAAATTCTTTTAGGAACAATTGTTTCATAAAAGAAACATGAGTTTGCTTTGACAAAGATGTCTGTGATTTATGGTTCATTCCATAAACTTGGCCAAACAATTTCTTCCTCCATGACTGCAGAGCAGAGCTGTTGGGGGCTGGGAGCTGCAGGATGGCATCTGTCCTTAGAGCGATAGGATTATGCTTGTTC
CPSSR_554	AT	8|NC_006093.4:27485238-27485653|+	11|scaffold35_size12536703:7946106-7946127|-	6|scaffold_16:3883782-3883793|-	N/A	5|KZ861037.1:543993-544002|-	N/A	13|scaffold1_size15611567:7532839-7532864|+	6|scaffold1_size16080080:7639442-7639453|+	2.91	0.25		ATTCAGTGTACTAGTACAGCAGATTTGGCCAATAAGACTCCCTCTGAAATAACAGAAACAGAATACTATGAGCCTTTGAATCATTTCCACCACTACCTCCTTTGAAAGCCTCTTGGGACTGGCACAAAGGATTCTAGAGCTTGCCTTACCTGTAAGTGGCATTGGTTATAGAGAGAAATAAGGATGAAAACTACTCAGAA	AGCTACATACAGAGATATCAATATGAATTTCAATAGCTAACGTGAATATATCTCAAAAAGGAGCAAGAAGGAACATGTATCTGTTACAAAAGAAGGTTCTCAGTCCAATGACTACATCTTTTCATCATCTCTCCTGTTTTGCTTCATTAAAAAGGTAGGCTAGTGGGTAGCAATTGAGCACCGTTTGATTGCCATTATTA
CPSSR_555	AT	8|NC_006093.4:34205157-34205572|+	N/A	6|scaffold_86:1246191-1246202|-	6|NC_015018.2:34562949-34562960|+	6|KZ859904.1:327433-327444|-	N/A	6|scaffold1_size15611567:14289436-14289447|+	6|scaffold1_size16080080:14550967-14550978|+	0.75	0.25		TTCACTGCAGAGATGACATTGGCAGGTGAGAATGAGAAAATGCCGTGTGTACTGCTACAGTTTGAAGGGAGGGTGACCGAAGAGGCTGCCATGGTAGGGCTTGACGGCACTACTGCAATAAAGCAAAAATAATCAGGACTCAGATTGAGGTTTTCACGGCAAACACGGAAAAAGAGAGTGATAGGGCCTTGCCTTTTAAA	AAATATATATTAAAAAAAAAAAGAAATGAAATGCCTTGGCTTGGCCACTCTCTGGATAACAGGCAAACTCTTTTGTGTTGGACTTTTGTTACAAATTGTGCAGTCCAATTTTTTTTTTCTATCTGAGATGGTATTATGGCACAAACAGATCAATTTATTAAATTCATTTTTACGTCCAGCCTCCAGAGTCACCCCTCCTT
CPSSR_556	AT	8|NC_006093.4:9791554-9791969|+	9|scaffold101_size4360201:543655-543672|+	9|scaffold_39:518486-518503|+	10|NC_015018.2:4202662-4202681|-	9|KZ861616.1:291542-291559|-	9|scaffold101_size2561663:559091-559108|+	8|scaffold227_size972251:85058-85073|+	7|scaffold41_size4887231:4301092-4301105|-	0.86	0		ATCCCATATTGAGCTGTTGTTGAAAAAACAACAAAGATAATCTATTTCTTTAAAATATTTGTGCAGAAACTGCATGTAACTATAAGTTTCACTCCTACCATACATACTGTATGTTTGGGGAAGTACTCTATCCTAAACTTGCCAATGTGCAGAACAAAATAGTTTTTTTAAGAATGAAGAAGAGAAAAAAATATATATGA	ACATTCTGTATTTTACGTGAAGCAGAGTTATCTTCTGTAGGGTTTTTGTGTATTCACAAGGTGATATTTGTATTGTAAAACAACAATGGTGAAGGAAAATAAAAAGGCTTTTGAAAAATGTAGTTTCCTTTATGTTTTTAGTATCAATCTTAAATTTTAAGCTGGGTTTAATCTTCCCGACCTTGCCTTTGATTTTTACA
CPSSR_557	AT	8|NC_006094.4:21509925-21510340|+	N/A	6|scaffold_46:5524074-5524085|+	4|NC_015017.2:18836611-18836618|+	N/A	8|scaffold1906_size14221:9637-9652|-	4|scaffold5_size14279594:13305727-13305734|+	4|scaffold26_size6598654:880006-880013|-	1.8	0.25		ATTTAAATAAAACAAACCAAGAAAACAATTTATGTGCAGTGCAACTGTAGTTTCAGAATATTCTTTTACAAAATTAAAGGAAAGCTTAGCAGAAGCATTCAATAGTTTCCCTATAGTCTGTCTCACAGGAAATATGGTATTACAGCTTTACAGAAAATGAACACTTTTTAAATATTTATAAAATTACATTAATATAATCC	CATGATGTATTTCAATAATTATTCCACAATACAATGGGAGTGCATGCTCAAACAAAACACCTCAGCAGTATTTTAAAGCAGTAAACCACCTAGCCAATTTCTGTGCGTTCTGTAGTTTTTCTAATCCACTCTCCCTGTGGTTGAGCAAAATCGAATTGCCTCTCACATTTGCAGACAGCTCTGTGAAGGTGATAATAGAG
CPSSR_558	AT	8|NC_006094.4:28009537-28009952|+	6|scaffold39_size7527452:81223-81234|-	7|scaffold_62:406722-406735|-	6|NC_015017.2:24678040-24678051|+	N/A	N/A	N/A	N/A	0.83	0.5		ATGGTGGTTGGTTTTTTGTTGTTTTTTTTTTTTTTAAGCATTTTATATACACTGTACAGAAATCTTTCTCAAAACCTGTGCATTGAGAAAAGGCTGAGTCCAATTTTTGCAGTATCTGTAAACTAGGTGATGATTGATGAAGACATTTTTTTCTATCACAGGTTTTCAGTATACATATATTGTATCATATATATATATAA	AAAGGATCCTGTTCCATTTCTAGCTTCAGAATTGCTTGGCCCAAAGTCCATCTAAAGCCTTTCAAAGTGCAGTTGGTAAGTGGTGAGTCCATCCTTGTGCTTACAGCTTGAAAATCGTTTTCAGTGTTTAAAGTATGTCATTTGTTTCATTTCCAGTCTTGTAAATATCTCTCAGCTGCCGTTAGCACCTCATCACCAAA
CPSSR_559	AT	8|NC_006094.4:5203044-5203459|+	N/A	5|scaffold_51:653041-653050|-	N/A	10|KZ861620.1:417285-417304|-	N/A	9|scaffold98_size4372585:600850-600867|-	12|scaffold14_size14507889:13635930-13635953|+	2.32	0.38		GAAAGCAGCCAGGTTCAGAGTTAGGGCAGCCATGCCCTGCCCACCTCGGTGAAGGCTATCAATCCTGAAACTAATCAAATCTGATCTGCACACATCCAGACTATGGCTTTTCGTCTTGGCTTGTGAAAGCATCATGACTTCTGAAGTAAAATATATTTACAGTGCTGAGAAACAGCCTCTTCTCCTTTCTAAATGGTCTC	AGAGAGAGACTTTTTTCATGCCAAGCGTGCCATAATCTCATTCTGATATGTTCCTCAAAGGCTTGCAATGGAAACAGAGTTCACTGCTGGGGGTATTTTCAACATACAGTGATCTGGAATCCACAGATCCTAACTAGTTGCACATTATTTAGTTCACATCCATTACAGTTTATAAATTAACAGAGGTGTCATTTTCTGTA
CPSSR_560	AT	8|NC_006095.4:14920473-14920888|+	N/A	5|scaffold_40:5747351-5747360|+	N/A	3|KZ861384.1:1491273-1491278|-	N/A	3|scaffold115_size4169157:2642911-2642916|+	4|scaffold24_size13790976:1514798-1514805|-	1.85	0.38		TCGCCTAATTAATTTTTTTGACATTGATCTTAACTTTCAAAATAAAGCCTTATAAGAAAGAACTATTTATTCTACTAATACAAGCATAACCTTTCTTCCTTTGAAAATTATCCCATTTATATCTACAGCTCCTTGCAAGAAACTTGAAGTATAAAGTTTGAGAAAGCAGATTTCCCAAGGTAAAAATATATATCATTAAA	ACGTGTCTATGAGTACATTAACAACAGTTCCCACTTACCAGCCTGTTTCAGGTTATATACAAAGAGAAATGCAACCATGCTGTTTCACTTTAGCACAACCTTAGAGTTTAGCTCTAAATCATTTCTGAGGAAAGGCTTCCTGCAGGCTTTTCACTTAAGTAGTTGTAACTACAACTGCAAAACACTGTTGACTGGTGGAC
CPSSR_561	AT	8|NC_006096.4:10619875-10620290|+	N/A	6|scaffold_85:2585772-2585783|-	8|NC_015021.2:3600239-3600254|+	8|KZ861399.1:851867-851882|-	7|scaffold14_size10575149:2626953-2626966|-	6|scaffold47_size7013500:1306976-1306987|-	6|scaffold11_size13126064:10276429-10276440|+	0.93	0.12		TTAAAATCCAGTATGTGGCTGCAAAGGCCTGTTACAGTATCACAGAGGAAGATAAATGTCAGTGCATAATCTGCTAGGAAATTTCACACGGGAATTGATTAAAAGTCTATCAGCAATCATTGCACGAGTGTGTCTTCAGGTGTATATATATATATATACATATATATATGTGGCTAAGAAATAAATAGCTCTCTATATAA	GTATACACGCAGCTAGTTTAAACCTAATTGTTACGAACTAGTAAGTGGCATTCACAGTTCATGCATTCTTCCTAGTAGCAGAGCTTAATTATTTCAGCTTATACTTGAAGCAGCAACATACCAGTAAGCGTTTGCTTGCTTCCCCTGGTAACCTAGTAGTTTAAAGAGTACGAGCAGTTTCACCACCGCCGTTTTCTCTG
CPSSR_562	AT	8|NC_006097.4:15768266-15768681|+	N/A	6|scaffold_4:11835186-11835197|+	7|NC_015022.2:15031870-15031883|+	7|KZ859966.1:1366253-1366266|+	N/A	6|scaffold3_size11902854:7196999-7197010|+	N/A	0.75	0.38		AATTGTCCTATTTGTGGTGAAATTATAATCGTGACCTTTCCAAGAAAAAGATAAGGCAAGAACTCCACAAAGCTTTTTTGTGCTGAAAGAAGTCAAGAGGTGCCTCTAGCTCACCAAGTGCCTGCGTGCTTCTTCTCTAGGTAGCAAACCTGGATATGGCAAAAGCGTCTCTGGTGAACAGGGAAATGAGCCACATATAC	GACACAGATCACAAAATGAGGGCTAAAAATACAGTTCAATTATTCAAAGTATATGATTTTTTTTTCCAGGTTTGACCTTGTTATTACTTCAAAGCACCTGTGTCAATCAAAAGGGGCTTTCTTACACAAACCAGGAAAAATATTTGCACATTGCAACAAAGGCTTTCTCTAAAAGCTGGTTTCCTGTGTAATGCTGCAGT
CPSSR_563	AT	8|NC_006099.4:14473374-14473789|+	9|scaffold29_size9248467:5461892-5461909|-	7|scaffold_17:5504269-5504282|-	12|NC_015024.2:14122583-14122606|+	7|KZ861220.1:609012-609025|+	7|scaffold4_size16054494:4296878-4296891|-	N/A	10|scaffold6_size17795740:11950632-11950651|+	1.76	0.12		TTAAAGGGACTTCCACTGGAAAGAGGACAATCCCTTTGGAACAGTCTGGCTTTTTAAACTTCTGTTTATGCATTTAAGGCACCAGAATTATTTCTCTCACAAAGTTTAACAGCAACCTGATACTGAAAACAGTATTGCCAAAATTGTAAAATTTCACTCAGTTTTCCATGCACTAAAGATTAAAATAGCCTCTGTAAAAG	TTATATATATATATTTATATATGAAAACTCTTATGTACAACTGTATCAAATACTTTTCTCTTTACACAATAACTCTTGCATTTATGTGCTTCATATGCAAGTCAACTTTTGAATGCTTCATACTTCACAGGGAAGTTTTAAACTATGTACAAACAGATGACGCTCGAACAGGAGTTTGTTCCCCATACAAGCTTGTTTCT
CPSSR_564	AT	8|NC_006099.4:1488486-1488901|+	8|scaffold129_size1936139:566950-566965|-	7|scaffold_184:221755-221768|+	N/A	N/A	N/A	7|scaffold226_size986432:755191-755204|-	7|scaffold134_size1046413:218499-218512|+	0.49	0.38		TGGGTGGAAAGGGGGGAGGGGGCACAAACAATATTTTATTCAATCGCCGTTTGAATAAAAATATTGTGTATCATAATCATACCAAAAGGAAACCTCTTGCAAAAAACGACACGTAAAAGAAAAAGGAAAAGAAAAGAAAAAGTAAAGAAACAAAAAGGCCACAGTGAAATAATAAAAGATGCCAAGATATCACTAGAGAA	TCAGTACTCCAAAGGAAAATGCGAGTCAGCAGCAAACACTTGCAACAGTCTCGGTACAGCGATGCTCGCACTGCGGGGCATGCAGAACGGCGGGCGGGGGGCGGAGGTGGGGACCCCCTCCCGGGGTCCGGGGGCTCCTGGCGGCCGCGGGGGCCGAGGGCCGGGGGGTGGGCGCTGGGGGCTGCGCCGGCCCCGCTGTC
CPSSR_565	AT	8|NC_006099.4:17736203-17736618|+	N/A	6|scaffold_17:2238317-2238328|-	6|NC_015024.2:17392708-17392719|+	4|KZ860051.1:681343-681350|+	N/A	6|scaffold67_size3704644:2219218-2219229|-	N/A	1.26	0.38		AAATAGCTTCAGGACGATAATTTCCAACTGGTGGCTACTAGTGGTTGGCAAGTTAGGTTACATTGTGGCTATTTATTATCTGTGTTAATTGTTTGACAGACTGTTATTGACTGTAATCCCAAGGATGGCAGATGGCCAATAAAAGGCAAAACGTAGCTTGCTATCTTTTTTGTGACATCTTGATGGCTCTTAGATTTAAA	TCATGTTGTATAAAGTATTCTGTCATCACTTACATGAAAATGGTATAAAGTATTGAAATTATGCAGGGAAGACCTGAACTATGGGTATCGGGCTGTCTAGATGAAAATGGAAATAAATCTACCTTGAATCTGCGCTGCAAGCATTGTCTGCAAACAGCAACCAAACTCGGTCAGAAACCAATGGATTTATTTTCCAGTAA
CPSSR_566	AT	8|NC_006100.4:12687272-12687687|+	N/A	3|scaffold_3:10874253-10874258|+	2|NC_015025.2:13734008-13734011|+	N/A	N/A	2|scaffold8_size12387124:6700276-6700279|+	4|scaffold29_size17170547:5718307-5718314|-	2.23	0.38		CACCCATGTGGATCTACAACTGGATTGTCCAGATTACTTCCTTCCTCTTCTATGTGCTGCCTATGGGGGTCATAAGTGTGCTGTACTATCTGATGGGGTTAAGAGTAAGTCCTGCTCAAGTGCTCAGTGTTTCTGTAACTCATTCTTGTGTGTTTGTGTCTGTGATTTCAACATTTTCTTGCCCATCTGTCTTGCCAAAA	GTATCCATTTGAAACCCCTGGAAACACCCCTTCTTTGCTGTAATCCTATTCTCAACAGAATACAGCTATGCTTTGGAATAATATACCCCAACCTTTTTTTAAAAAAGAACCTATTGCTTCTCACATTTGAATGTTATTTAAACACCCCATTGTGTAGATCGATGATTCCAGCCTCTCAGAGATTTACACCTCTGTGATAG
CPSSR_567	AT	8|NC_006101.4:2747805-2748220|+	N/A	8|scaffold_14:10957361-10957376|-	10|NC_015026.2:10719520-10719539|+	8|KZ860644.1:197778-197793|+	N/A	7|scaffold14_size6635043:2760766-2760779|+	9|scaffold5_size14065818:2724295-2724312|+	0.94	0.25		TTTGCAAACGGAGTCTTCCAGTTTAGACTTTCACCCAGTTGAAGGCCCGTTCACATTTTCACTCACTGAGAGGTTTTACCACACATTGCATTGTAAACCGAAGTCGTTAATTGTACAGAGAAAATTTCTATATTTGCAATGTTTGCTGTATAATGAGAAAGAGAGAGGAGAAAAAAAAAACAATACTACATCTACTAAAA	CTCTATATTCACATGTTTGTACCAGGTTTTAATCATGGATTTTAGAGAAAGAGATGGAGTTTGGATTGAAGGACTTTTTTTGTTGGTTGGTTGGTTGATTGGCTCATTGGTTGGTTGGTGGAGGAGATATTTTTGGTGGGGGTGGGGAGCGTTTGGGTTTCTCTATGGTTTTGGTTTCTCCCAACCACTGCCTGTGTCCA
CPSSR_568	AT	8|NC_006102.4:5861564-5861979|+	5|scaffold43_size8958038:7011413-7011422|-	6|scaffold_24:5899318-5899329|+	N/A	N/A	7|scaffold31_size6879294:5756727-5756740|+	N/A	7|scaffold3_size13246251:5947538-5947551|+	1.02	0.38		TACAGAAATCAGACATTCTAAGAATGAAGCAGGTACCTTAAAGTGTTACTGGGCAAGCTTTAAAAATGCAAGATAACAAGAACCAAACGTTAGAAACATGGAATAGAAAAGCCAGTACTATAAGGAAGAACTAAATTTGCACACCCATGGGCTTTTTTTTTTTTTTTGGTAAAAAATATAGACTTTATATATATTTATAC	AGCTGAGTATTTTACAAAACAAAAGCAAGACACCAAGGGACAAAGGCAGCCAAAATATGTACAACAGCTATACTTAAAAAAAAAAAAGTTATTTATTATAACGTGGATAGACTTTCTTGAGTCTTACCATTAAAGACACACAGATATAGCAAAGGAAGCAAGGGTAGGAAAGGGAAGAGAGAGGAATGAAATGAGTATCG
CPSSR_569	AT	8|NC_006102.4:7368627-7369042|+	N/A	6|scaffold_24:7397892-7397903|+	7|NC_015027.2:8803733-8803746|+	7|KZ861396.1:827474-827487|+	N/A	6|scaffold11_size9230769:1777562-1777573|-	9|scaffold3_size13246251:7479803-7479820|+	1.07	0.25		ATCTGATTCAGGGATGACAGCTACACTTTAAAAGCTACATGTCTGAATGTAAGGAGACAGCAAATCATTTATTTATGATTGTAATCTAGCTCCTGTCTAACAAGTTAACAACTGTGCAGAGTGCTCCCTGAGTGGAGGCAGCCTGTGTAGGCTTGTCAGTTAGCACTTTTTAAAACACTTTTCATAGAATTTCTGTTAAA	AAAATAAGAGACAAAAGAGAGTCCCTGTCAAATTTACCAAAACAAGCAGATGTTACAATTTCAAAAGTTTGAAGAAACAAATCCCGCTCCCGATGTCATGCAGAGGGGCAGAGGAAGGAAAGGTGAGCATGGCGTGATGGGCTGTGAGAGGCCCTGGGGGTGTGAGGAGCACCAGACTGTCCCCAGCTGTCCTCTGATGG
CPSSR_570	AT	8|NC_006106.4:7597141-7597556|+	N/A	8|scaffold_25:7547610-7547625|+	N/A	7|KZ860967.1:358237-358250|-	N/A	8|scaffold22_size5826157:3401058-3401073|+	8|scaffold44_size5134011:2625467-2625482|+	0.4	0.38		AATAAAAATTTATCTGTAGTATATATGTTTTTTATCTAACCAATTCTTAGTTTTTACATCGAAGGTGTGTAATTAAAAAAAAAAAAATCTTAAATAGATGTCTTTCCAAAAAAAAAAAAAAAACCTTGCAACATTCATTTTTATTAAGTATTTCATTTGTAAAAAGCAAAGCTGAATTGGACACGTGGCCTGCATTTGTG	TTATATATATATAATATATATATATGTATATAAATAGCTATTCAGCATGCAAAAATTGTAGTGATTTTGAAAATCTGATTACAAAATGCACACCAGTCACACACTGTCTGCTGAATGTGTGTACAGGTTGTCCAGGTGGGAGCGTGACCTCCATGGCAGCGGCCTCAGGGCTGCCTCACTGCGAGCAACCGTCCTCATTC
CPSSR_571	AT	8|NC_006127.4:11388685-11389100|+	N/A	8|scaffold_70:2300147-2300162|+	7|NC_015041.2:10171932-10171945|+	8|KZ861075.1:504953-504968|+	9|scaffold262_size662811:635077-635094|+	9|scaffold50_size5559634:3244257-3244274|-	N/A	0.69	0.25		GCAACAAGGAACTATAACGTCATATGATGAAGTAGAATTGGATGCATTGGCTGAAATTGAGCGGATAGAACGTGAATCAGCTATTGAAAGGGAGCGATTTTCAAAAGAAGTGCAAGATAAAGGTAAAAGGATTGTGTGTGTGTATACACTATATATTATACTAGTATATATACATATATATATATATGCCTACAAAACTC	TTAAAAAAAAATACTTCCTTTCATTGTCACATAGTTCAGTTCTGTTTACTCAGTGTAGGTTCTTCTACAACATTCATCTCCATTCCCCTCCAGCAATGAACTGTAATCTCTCATATATGCATATTTTTAATAGCTGATTTTCTTTATTTGGGGTCTTACTGTGTGGAAAGTGAAGTTCTTATGTTTCAAAACTCTTTCTA
CPSSR_572	AT	8|NC_006127.4:54980165-54980580|+	12|scaffold82_size3607036:2100813-2100836|+	10|scaffold_152:1086522-1086541|-	8|NC_015041.2:49318090-49318105|+	10|KZ861211.1:108425-108444|+	9|scaffold91_size3094465:1828737-1828754|-	11|scaffold149_size1860689:68215-68236|+	N/A	1.39	0.12		CAAGAAAACCTTTCAGTACTTTCTTTATAGTTTCCAGTGACCCTTTTTACTCAGTTTCTCCTTGACCTATGGCATTTGTCTAAGACTATACTGTATGACTTTGTTTTCTAGGCCTCTGGAGCAAGTTCATCTTGAAACTAGCCAGCCATATTGGAACCCATTGACATTCCAAAACAAAATATATATATACATATATATAC	AAATAATCAGCCAAAATCAGAGAAAAGGAACAGGGATTTAATACTTTTTTTAACAATTATTTTTGTGAAACATGTACTCTTTTCATACGGGTGGCTTTTACAAGCAGCTTTATCATTGTTCCATTTTTTAAAATTTATTCATTGTAGTCATAGAAATGTTGATTCTTATCTGCTTGATATTTCACAATCTGGAGGAGGTA
CPSSR_573	AT	9|NC_006089.4:121618121-121618538|+	4|scaffold13_size18637473:12105009-12105016|-	9|scaffold_10:6057307-6057324|+	N/A	8|KZ861639.1:331272-331287|+	4|scaffold39_size6087090:5143085-5143092|+	9|scaffold151_size3187222:683453-683470|-	8|scaffold47_size7683639:706936-706951|+	2.12	0.12		TACAAAGGAACCAAGAGCTAGCAAAGCGCATAGCCGCTGAACAGTCTTTATTATTTTTTTCTTCAGGTTCAGGTACCTGAACATAGGAATTTATTTACAGGTGGACAGCTGTCCACAGAAGTAATAATCAGAATGCTTCTATTTGGCTAAAAGTTGTATAAAAAAACACACTTTTTTTTTTTTTTTCAAATACTTTCCAA	TAAAAGTATTCAGTATTTCCATTAGTGCCAGAGTTGGAAGCTCTTTCTCATTTAAAAAGTTACCTTTGTGATCGTAAGTGATGCCAAAGCCCGAGCACTGCGCTCAGGGTTCTGAGCTGAGGGACTGCAGCCGGAGCCACGGCAGACCTGCAGGACATCACGGGTTGCAGAGAGATGCAGCAGTGTCCTTCTGTTGCTGT
CPSSR_574	AT	9|NC_006088.4:858130-858547|+	9|scaffold16_size17665436:471661-471678|+	9|scaffold_174:803669-803686|-	11|NC_015011.2:936296-936317|+	9|KZ861171.1:154254-154271|+	9|scaffold162_size1479100:993453-993470|-	9|scaffold300_size1151761:344910-344927|+	8|scaffold143_size1018131:542483-542498|-	0.78	0		GAAAGCAAACATCTTTGCTAACTCCCTACCTACCAGGGCAGCTGTTTGAGCTGACAGTTCAGTAGCACACAAGTTGACTTGGCCAAATGGAATCTGAATGCATGCATTTGGGCTGCATATTGCTACCAAAATGGAATGTGGGAATATGCTATGCACCTCGGGTTGAGAAATGACCAAGAAAAATCAAGATCTAAAGGGTG	CAATGCTATTATTCATAAAAACCTTGTTTAGTAATAAAAAAAATTGCTTTGTTTAAATATGAATATTATAGTCTGCTTCTCATGGTTAGGAAATTAGAGTCTCTCTGAAAAGCAGGTTGCCTCTTCTACTACAACTCCATATCCTGAGCCTCGTCTTCCGAGAAGTCGGACATGGAGCTCTCGGACGAGCTATCCCCGGT
CPSSR_575	AT	9|NT_458168.1:7649-8066|+	4|scaffold13_size18637473:12105407-12105414|+	9|scaffold_10:6057307-6057324|-	N/A	8|KZ861639.1:331272-331287|-	4|scaffold39_size6087090:5142685-5142692|-	9|scaffold151_size3187222:683453-683470|+	8|scaffold47_size7683639:706936-706951|-	2.12	0.12		ACAGCAACAGAAGGACACTGCTGCATCTCTCTGCAACCCGTGATGTCCTGCAGGTCTGCCGTGGCTCCGGCTGCAGTCCCTCAGCTCAGAACCCTGAGCGCAGTGCTCGGGCTTTGGCATCACTTACGATCACAAAGGTAACTTTTTAAATGAGAAAGAGCTTCCAACTCTGGCACTAATGGAAATACTGAATACTTTTA	TTGGAAAGTATTTGAAAAAAAAAAAAAGTGTGTTTTTTTATACAACTTTTAGCCAAATAGAAGCATTCTGATTATTACTTCTGTGGACAGCTGTCCACCTGTAAATAAATTCCTATGTTCAGGTACCTGAACCTGAAGAAAAAAATAATAAAGACTGTTCAGCGGCTATGCGCTTTGCTAGCTCTTGGTTCCTTTGTACA
CPSSR_576	AT	9|NC_006090.4:11269596-11270013|+	N/A	9|scaffold_7:14150949-14150966|+	11|NC_015012.2:5784703-5784724|-	N/A	9|scaffold68_size4375760:1677705-1677722|-	10|scaffold36_size11916069:7262518-7262537|+	10|scaffold17_size30478713:25707245-25707264|+	0.75	0.25		GCTCGCTACTTTTATATCACACAAATAGATCAAGTTACCATCCATTACAAATCATGATATGGACAAATCTAGAAAAGAAAACATTCTCCAGGCAAAGGACTGGAGAACTGCAAGAGGTATAAATTTAGATAGTGTGAAGGTTTCCTCCTCTGTGGCATAGGTTAACAAGATTTTCCCCCGTATGAATCCTATATACATAC	AAAATATTACCAGTTATTTATGCTACCTGTAATATTCTTTAAATGCAGAGGGGAAACTATCACAGTTGAAACAACAGAATTTAAGTGGCAAGAACGCTTTATAATCTACGTACTGTATAAAATAAGTAGATGGGGATCCTGCAGTTACATAGATCCTAATTTCATTAAGGTAAGCACAAGAGAAAGTCGTGAATGTGTCT
CPSSR_577	AT	9|NC_006093.4:10256511-10256928|+	8|scaffold101_size4360201:1032279-1032294|+	8|scaffold_39:990026-990041|+	10|NC_015018.2:3728018-3728037|-	9|KZ861579.1:207708-207725|-	8|scaffold101_size2561663:1056145-1056160|+	10|scaffold227_size972251:558810-558829|+	9|scaffold41_size4887231:3815733-3815750|-	0.78	0		TCCTTCCTGCCCGTTTTCCTTGTGCCACACACGAGACTTGCATCATGTGGCATGCACTGTACTGAATATAAATTTATTTTGGTATCAGACACCACACTCAACTTCTTCCATCACCTCTACTCGGCACCCTTTAAACAACAGACTTAGCATATGTATATTATAGACGCCTTCATTTATAAGTAATATATTTGAGTTGCATA	TCACAACTGATTGCCTCTGTGTTCCCACTTACTGTCCTTTCTTCTTTGTCTCCTTTTTTGATATATGGGATGGCGGTGTATTTACGTAAGGGGATATCAGCTCCCGTATTTAAAGCAAGTGTATTACGGTCGGTGTCATAAGAGACAGATGATCTGTAGCTTCTTACAGTGCTGCATTATTCATAGCAAACTCTTATTTA
CPSSR_578	AT	9|NC_006094.4:6710968-6711385|+	9|scaffold51_size8141773:6908439-6908456|+	8|scaffold_162:840937-840952|+	8|NC_015017.2:611788-611803|-	8|KZ859961.1:758834-758849|+	5|scaffold673_size104312:103657-103666|+	8|scaffold234_size1044514:206186-206201|-	8|scaffold132_size1058638:108165-108180|-	1.17	0		CCCCGCCCCTCTCTCTGCCCCTGTCTATTCTAGGCTGACGTCTGAGGTCACTGGAATGGGCGCACTCTAATTTCCACCCACCATCCTCCACTCCGCACCACCCGACCCTCTCCAGCCAAGGGCACTCCACCCAGCCTGTACAACCTATACATTTACTGTCTTCCCCTTACCTCCACAGATACTCTTTTCTTTACTAACAG	AAATACACATGCATATGCACCCACTGGAACGTTTCTTTATGACCTCCTTACTGTGCTCCTGAGATTGCTCCTGAACTCTTTGGTTATGGTCCTTGTTTTCAGCGTATGGTGTAATTACTTCATCTTCTTTCCAGGGGGGTCAGGGAGAGGGGGTTTCACTGGTGTGACTCAAGAAGATGCCGCGTCTCCAGTGTCAGTCT
CPSSR_579	AT	9|NC_006096.4:8867198-8867615|+	7|scaffold3_size20080907:5937847-5937860|+	10|scaffold_41:218754-218773|-	12|NC_015021.2:5323455-5323478|+	8|KZ861399.1:2628414-2628429|-	7|scaffold14_size10575149:4428330-4428343|-	8|scaffold47_size7013500:3085977-3085992|-	7|scaffold11_size13126064:8470994-8471007|+	1.66	0		AGACTTACCTGCAGGTGATGAACTTCCTAGGAAAAAAACACACCCGTACAGTGCTCATCTGTCAATCAAAAGAAAGTTCTAAGTTTCCAACTGGATTAAGGCATATATATTTATCCAGGATTTTTTTGGATCCAGAAGATATTAGAATGTAAATATTTTGCCAATATATTGAAAACACCCAAACTAATAACACTGCTGAA	TCAAAAATTTATGAAGAATTTTACTATATAATGTTACTGTTATATGGTTTTATTAACTATTTTCTATGTGGTATTCTAATGTTCCCTCTCGACCCCCACCACCATTTTATTTCTCTTACCTGCCTAGATTTGGCCTCTGTACAAAAGCATGTGGTTGTACATTATATTTAACAGGACAATGTACAAAACAACTCGGTGCT
CPSSR_580	AT	9|NC_006100.4:17965236-17965653|+	N/A	10|scaffold_3:16075361-16075380|+	7|NC_015025.2:15150084-15150097|+	6|KZ859874.1:1121835-1121846|+	N/A	8|scaffold8_size12387124:11914636-11914651|+	13|scaffold29_size17170547:406646-406671|-	2.27	0.25		CCAACATGCTTGCTTATCCGTTTTGCAGGTGTAGCAATGATGCAAATAGTCAGCTGCCCGTATGTAAAGACAGTCGCTACCACCAAGACCGGTAATTTTCAAACCCATCTTAGTTCGTTTTGTCTGTAAGTTGGCATGGTAGTGAATGTTGTGGTTTATATTTTATTTATTTATTTGCTTCCCCAATTGATTGAATATAC	ACACTTTATTTTCAAAGCCAGTATAAATGCAAATATCATGTTTGGCCAGGAAGTAGCTTTCCCAATTAACTGTTAGCGTCAGCTAATTTTGTACATCAAATCCAGTACAGTGTTCTGTCACCATTGAGTTCTGTGGTAACTGTGACCCTTTTCATGCCCATACTTCTTAGTTGGTAGTTTCCTGTGTGTGGATTTTTGTT
CPSSR_581	AT	9|NC_006105.4:4703479-4703896|+	N/A	6|scaffold_18:4515360-4515371|+	N/A	5|KZ860676.1:1488671-1488680|-	N/A	6|scaffold17_size10362789:3983172-3983183|+	7|scaffold20_size9639110:3071701-3071714|+	1.36	0.38		CCTAGCAAGTGAGGAGAAAGATCATGTGCTAGGGAACTGCTGAGACTTGCTGCATGCAGCCTGCTTGGAGAGAAAAAGGTCCACCTCTTGTTTTCTTTTTGTCTGAGTTTAGGTGATTAATCAAATTGCTGCTCTCTGTGCACTGACTTTTCTAGAATTGCTACTGCAGTGATGTAAAGAAATGGTTATTTTAAAGATGC	TTATTTTGAAAATGTTTGATTAATATATTAATGTGAAATGATTTCCGAATGCAGATTTGTTTTGCCAAGACTGTGAAGTAAAGCGAAATCAGCTCAAAACTTAATGCTGTGTGTGTTTGTGTATGTTGAAGGGGCGTTTCTCTTGACTGAGGCTTACTTGGTGAAATGACAGTAAGGTATTAAATGTTCACAAATGCCCA
CPSSR_582	AT	9|NC_006107.4:4881627-4882044|+	N/A	12|scaffold_183:319847-319870|-	N/A	8|KZ861546.1:6108-6123|+	7|scaffold139_size1810749:1352330-1352343|-	6|scaffold71_size3252298:2780242-2780253|-	9|scaffold151_size813009:327344-327361|-	1.89	0.25		CCTTTGTAAACTGAGATACACGTTGGCCTTCTATCAATAAGCATCTCTACCTGTGGGTTTTGAGAAGGATTAATAGAGAAGAACCATTACAGGATGAAAGGATCGAGCATGCTGGGAGAAAAATGAAAATCAAACATCCACCAATGCAAACACTTCCTTCCAGGATAATATTTAGGTTTTATTTTATTTTCTTAATTTAA	AAATAAAACGTTTAAGCTCATTTTAGATAGCGCACATCTGCACTGCAATAAGGCAGTTTTCAAAAGTGCAGCTCTCAGTGGGATATTTATTTAATTCGTATTGGTTTTGGACCTCAGCCTATAATGAGAAAAGATATGGGCACATGCTAGAGGTGGTGGCTGCGACTTGGACTTTTTTGAACATTAAAGCAGAAAAAGCC
CPSSR_583	AT	9|NC_006114.4:3835264-3835681|+	10|scaffold164_size2182133:1319045-1319064|-	9|scaffold_188:533155-533172|+	9|NW_011138870.1:228-245|+	9|KZ861482.1:356726-356743|+	10|scaffold251_size719218:680-699|-	9|scaffold2420_size2296:2003-2020|-	7|scaffold84_size2545050:690276-690289|+	0.87	0		CCCCGGCCGCCTCCCCGGGGATGCTCCGGGCCCCGGGAGAGCCCGTGCCGGGCAGATTTCCTTATCCGGGGATCGCAGGCCACCTCGCCATTGGCCCGCGCTGTCACATGGACTCCAACTTTGTTCACTTGACAGTAAGTAGGAGGGTTTCACGAAACAGGAAAACGAGTAAAGGGGGGGACAGGAATAAATTTTAGGAA	TTTTCGTGTGTGCAATTCTAAGAAATTAATGGCCATGAGCTCGTTTTTGATCAACTCCAACTATGTGGACCCCAAGTTCCCACCCTGTGAAGAGTATTCCCACAGCGATTACCTTCCCAATCACTCGCCGGAATATTACAGCAGCCAGAGGCGAGAGAGCACTTTCCAACATGAAGCGATGTACCAGCCGCGGTCAGCAT
CPSSR_584	ATA	5|NC_006089.4:116732251-116732665|+	N/A	5|scaffold_10:1389052-1389066|+	2|NC_015013.2:62044248-62044253|+	5|KZ859928.1:1415384-1415398|-	N/A	4|scaffold107_size2532086:1378583-1378594|+	N/A	1.17	0.38		AGATATTACTTCCTTAGCCTTCCTCTAAGATATGTGCTTCCTGGGCTCGAACTTACTGAATGCACTGAGAGTAAAAACATGCTTTTGTAGTTTTCAAGTGCACCAGATTTGTTTATAGACTAGCTACTGGCAGGTTCCCAAAACAGCCTATCAGACTGGATTTTTAAATAACATGTTTAATCTTCCCTCGTGATTATACT	GTAAAAAGCCCTCTTTGCTTTGTTTCCAGAACTAAGGTCAACTCCAGGTAAAAAGCTGAGGCTAATGTTCGATTCCACATCTTGCTTTATACCTTCAGTATTCTGGCTCCTTTTTCTCACAGTGAGATGTTGGAGAAGCTTTTCTCTCTACTTTGAGCATGTGGACTGCCCTGCCTATTCATGATTAAACAAAGTCTTTG
CPSSR_585	ATA	5|NC_006088.4:191538241-191538655|+	N/A	7|scaffold_132:819852-819872|+	7|NC_015011.2:184829469-184829489|+	N/A	N/A	N/A	6|scaffold70_size7387377:2815754-2815771|-	0.83	0.5		CTCAGGACAGATTAAAACAAAAGCTCCGTTAGAAATGCTGAGAGTTCCTTTTGCTCAGATTTAGACAATGTGTGGGATTGTTAAATTGCTTTGTTTTGTTATAATCAGTTTCTATTCTTTAGTACATTTCTTACTAAGCTATCTTGCTCACAAATTAACACAGGCTGATGTTGTTGAGCATTTGCCCATAGTCTACTAGC	GTAATAAAAACAACAGAAATAATTTCAATCAGAAGAGAAGTAATTTTGATTCTCTGAAAGCTTCTAAATCATCTCTAACTGAGATTTCTGCTTTCAGGATCATTGCTTTTCCCCATTACATGTGCTGAAATTAATGTTTACCAAAAGCAAATAAGAGTGAAATTAAATATTTTCTGATACAAATGATAATTGGGCACTTG
CPSSR_586	ATA	5|NC_006090.4:83799870-83800284|+	N/A	5|scaffold_107:382955-382969|-	4|NC_015012.2:82320364-82320375|+	7|KZ861792.1:3513535-3513555|+	N/A	N/A	4|scaffold57_size8563009:5116973-5116984|-	1.1	0.38		TGCATTTTATTCTTTTTTAGAGGAAAACAGAATAGAGACTTAAAAAAAATCTGAAGCTGTCAGAAAAAAGGACTCTTGTTATATACCTTGACTGTTCTGAAAATAAAAATAACAATTTACATGATAAAATTTCATAGCGGAATAGAATTACACTTCTCTATTCTAATTCATGTGCTCTTATGAAAATCATATTAAAAATG	AAATATATAGTTTCAAATTCTTATTGTTATACAGTTCAAAAACATCCACAATTTTATTTATTGGCTGCTAACACTACCTGGACAGAGGGCAGTGTTATTGCAAACCCTTGATTCTCTTAAAGGGCCGCTGCAGTGTGTCCCGTAAGGTGATACACAAGTTCTGGTTCGCACCTGCGACCCTTGACCACAAGTAACTGAAC
CPSSR_587	ATA	5|NC_006091.4:9794165-9794579|+	5|scaffold10_size17219335:6118334-6118348|-	4|scaffold_23:9711849-9711860|+	N/A	N/A	5|scaffold10_size11720266:1744499-1744513|-	5|scaffold69_size4398192:3319657-3319671|+	N/A	0.4	0.38		CGGTGTCACAGGAACTTCAGTTCATGCCTGAGTTTTCTTTCAGTCTGGCTTTGTAGTTCTGAGCTTGTGTGGGTGCTATTTGGATACTGATTCTTTTTCACTAGCATATGAGAATGACTGCTGATACCAGGTTTCTTGGTGATCCTGCTGAGATAATGCAGGCTGGTTGAAAGGCTGTGGTATTAAAAATAATAATAATG	AAACCCACAAAACCCTCCTTATAGCGTTCATTTTCCCTGTTTTTTAGGAAGGAGCAGCATTTGCCTGGATACATTTCTCAGTAGTACTTCTTATTCTCTGAGAAACGGCAGGATGCTGTCTCAGCCTCTCAGCTGGGTACCCCTCTGTGCACAGCAGTGGAGCTCAGAGCACGGCTGTCACATTGGGTTGTTCTGGAAGC
CPSSR_588	ATA	5|NT_460436.1:1133-1547|+	N/A	3|scaffold_22:3977798-3977806|+	N/A	3|KZ860218.1:99560-99568|+	N/A	4|scaffold55_size6822587:478791-478802|+	5|scaffold7_size10678521:4027988-4028002|+	0.89	0.38		TGCTGAGAAGAAAACCCTCAGAAGTCGGAGCATTGGCAAAACAAAGCTTGGAACCAAATCTAATGATTATTTGACTAACCAGCCCTTCATTAGCTTATTTCTCTAATGAATTATTGAGCTGTACTGCGTAGACATTTCAGAATACATTGTAAAAGCACAACGCTGGCCTTAGACTGAGGAAATATAATAGTAAGAGTGAT	AGCACACAGAACGCTGCATAAACACTAATTAATCCTCAGCGCCCCTGAGCAGCAAAGCACAGGATGCTCAGCACATGTAGCAATTTGAGGTAAACAGTATAATTAACAGCTAATAAAAGATGCTCTTATTCTGACTGCAGCTCGCAGTCCTTGTGGCTGCTCTTCTCTGCGTTCACCTACAATGGACAAATTAGAACTGG
CPSSR_589	ATA	5|NC_006094.4:33360836-33361250|+	5|scaffold85_size4642152:3147163-3147177|-	5|scaffold_44:5116329-5116343|+	5|NC_015017.2:31543382-31543396|+	5|KZ861679.1:2181838-2181852|-	5|scaffold58_size7223149:5338749-5338763|+	4|scaffold43_size8400313:4796778-4796789|+	5|scaffold56_size8939687:3645481-3645495|-	0.33	0		CATGACATCCCTCAGCTTCAAATGCCCACACACATTACAGCAAGGTAGTCTGCTCTCTATACAAGTTGCAGCACAATTATTATGCGTGGAAGTGCATAATAATCCAGTCCAGTCGTGACTCTACCACTGACTTCCTACATGAATATGCACGAATCAATTAAACCTCTGAATGCATCAATTTCCTTCTCAATGTAGTAATG	GCTGCCCACTGTATAGGGCACCGCATGCAATATTTTTAATGCCTGCTAATGAAATGTGCTATTAATTATTAGAATGCGGTTTGGTTTTGAAAGCCAAGTAGGAGTGCTTCAACTTTGCATTCCAAGCGACACAACCAAAAATCCTGAGCACTTCCAACAGCCTGACTTGATGGAAGTGCTTACAAGCAGTTCAGCAAATC
CPSSR_590	ATA	5|NC_006096.4:20500516-20500930|+	N/A	2|scaffold_28:3615262-3615267|-	8|NC_015021.2:20127399-20127422|+	5|KZ860632.1:862938-862952|+	N/A	2|scaffold7_size10969662:7295572-7295577|+	4|scaffold12_size11284031:7417691-7417702|+	2.05	0.25		TTGAAGATTTCATCTCTAGGCTTTAAAAATAGGACATATTAGTGGAAAGAAAAAGGATCACTTGAGCTATTTTTAAGCTCATGCTTGATTTTTTTTTTTAACCCAGAGGAATCCATTTTTATGCTTCCCAAAAGAATATATTACCATTTCAGCCATGCTTTGAATTAAGAAAGCAGAATGAAGGAATTAAGATTTAAAAT	ACTATTGGAACCATGCCTTGAATTTCTGTGTTTATATTCTCTCTTAATAATGACTTGCAACTCGACCCCTGAGGAGCAGAATAAATTAAGTGTGCACCACATTAATGCAGCTCCCTGTGCTGGGGCTGACAAGTATTCCTGCCAGGCCCTGCACCCCTACGCCTGCAGAGCTGGGCTCCCACCGCCTGCTGCCAGAATGC
CPSSR_591	ATA	5|NC_006101.4:2685117-2685531|+	3|scaffold15_size13196501:9766738-9766746|-	5|scaffold_14:11029354-11029368|-	5|NC_015026.2:10807681-10807695|+	5|KZ860644.1:135356-135370|+	5|scaffold6_size12608080:2598454-2598468|+	5|scaffold14_size6635043:2698653-2698667|+	5|scaffold5_size14065818:2662195-2662209|+	0.66	0		TAGGACTGCAGCTCTCCCTGATTGGACAGAGCCTCCGCGTCCTGCTGGGAGAGCTGCACTCTGGCAGCCTTTGCCGATCCAATTCTCACTTCATCTGATTGCAGTAATAACAACTCGCACAAATTTCCTGCCTCAACCTGAAATCTTCCAGCTCTGCAATGCAAATAATATAATGTGTGATGAGGAGCGCGATGACAGGG	GTGATGATGCCTTTATTCAATGAATGAGTGAATCAAGCAAGCAAAAATAAATGGTATTCAGAGCTTGAAAATCAATAGGAAGAGAAATCGGGAGGAAATGCAGAGGGAATTGCATTTCTGGGGGAGTGCCATTCTTAGGAGTGGCAGGAAGAAGAGATGAGCGAAGCCCGTTGGGGCTGGGCACTCCTTCCCAGGCTGTG
CPSSR_592	ATA	5|NC_006109.4:2322676-2323090|+	5|scaffold149_size1547514:468709-468723|-	4|scaffold_158:984752-984763|+	4|NC_015034.2:2280271-2280282|+	4|KZ861702.1:349419-349430|+	4|scaffold161_size1480360:977497-977508|+	5|scaffold169_size1489757:1008033-1008047|+	3|scaffold161_size1762721:691256-691264|-	0.66	0		TATAAAGCCAATTTAAGAAGTTGTTGGTCTATACACCATCGAGGTAAGCACTGAACTGCAATGGTACCGAGCTCTATTTGTCTCTTCTTCCTATTGCTGTGTGAACAGCTTCCTGACGGTGGAGTAATCTAGGCCAGATACAAAATGATTTAGCCTCTTCCAAGGAGAATTTAGTGACAGCAATTATTTTAAGCCCTTTT	AAAAAAATTGCCAACGACATGAACACACGCCCACAATAATCAATGAGTGAAATTTACTGAAAAGCAGTAAGTGATGCTTGACAAGCAGACATATCTTGTTTGATTTAAAGATAGAGAAATAATAGAAAAAGCAAAAGTAAATTAAAGAGAAAGAAACTATTTTGGTTACCTTTCTCACATTTCTTTTTGGAAGCTGACGA
CPSSR_593	ATA	6|NC_006089.4:14906048-14906465|+	8|scaffold117_size2293699:977097-977120|-	6|scaffold_9:975955-975972|-	7|NC_015016.2:13009529-13009549|+	6|KZ861080.1:25983-26000|+	7|scaffold185_size2143508:1152678-1152698|+	6|scaffold198_size1200615:214888-214905|+	6|scaffold16_size29560198:7974919-7974936|+	0.71	0		TGCTCCAAGAAGAACGATCCGAGGCTTGAGTGCCAAAAAGTAGAAATCAACCCTGTCGTACATACATACGTACACAGATGGCTCTTTTCAGAAAAGAAGGGAGCGCTACTGAATATGGGGCAATATGGAGTGTGCATTAAGATATACAAGTGAAATCTTCTTGGGTCACCTTCACTCAGAGGGATAAGTCTTCTTAAAAT	CTTCTTTATACTTGCCACTTGTTAGCAATTGTTTACATCGTAGAAAAATAGATAGTATTCTGTAACAAGAAATATAGTTATTTTGTTAAAATGGGCTATTTTAAACCAGCTACTATTCTTTCATATAAAGAATTTCTAAACAGCAAAACAAAAATAGGTAATACTGAGTGCAAAACAGCCAGTGGTATACTTTGCATTGG
CPSSR_594	ATA	6|NT_462057.1:9203-9620|+	N/A	7|scaffold_17:10649011-10649031|-	N/A	6|KZ860236.1:2773512-2773529|+	N/A	6|scaffold10_size13540684:6519226-6519243|+	N/A	0.43	0.5		TTTTTCCCTTGCTTCTCAGATCTCAGGAGCGCGTGCCAAAAGACTGTCAACTTGTTAAAAGTACATTAATGCAAATTCCAGAGCTTTCAGTTATGTTTATGCTAATAGAAAGCCTCCCGCTCTGTGACAGGCCCAAGTGAAGAGTCAGTAACAGGAAAATTAATTCCAGCTGTTGAAATTGATTTAAAACTAGCTTATTC	AAAGAATTCCTGAAATAAAAATTAAAAAAAAAAAGGGGGGGGGGGTGGGGAACAGAAAGCACAAAATCATGTTTACTGCATGAAAGCAGAAAGGGTTCTCCTGTTGGGAAGAAATCTTCCAAATTTAATCAAGCCTGGTTAGAAGAAAGCTCTAACTTGTTATCGGGTTGTAAGTGTAGATTAACATGAAAAGAATTAGC
CPSSR_595	ATA	6|NC_006106.4:6400795-6401212|+	N/A	4|scaffold_25:6353174-6353185|+	6|NC_015031.2:9114282-9114299|+	N/A	5|scaffold71_size4150245:2193746-2193760|+	4|scaffold22_size5826157:2200063-2200074|+	N/A	0.89	0.38		CCATTCTAGCTATACAGTGTTTAGCAACAGAGAAAGTTTATAGGTGTGCCTTTGACGCTTTCCCTCCCTTTCCTTCACAAAATTATGTTGGGACTATAAAATTAAGTACCTTAAATCAAGAGCATGGTGGGAAAATAGTTGGGCTGGGAGCAGTGTTCAGAAGACAGAGATTATAGCTGGAATTAAATGAGCCACTTCCT	AAATCTAACCAAGTCCTCAAAAGAAAGCCTGAAATGAAGTTTGTGATGTGTCCCACTAATTTGCTTCTGTTCTTCTTCCTAAAGTCTCAAATGCTGCAGCATGGCAGTGTTACATGCTTTTTCTCCTGGAAATAAGCTTGTACTCTATGTGTATTAAACCCTAATGTCAGTCTTTATGTGCTGATGTGCTGCTCATTTGT
CPSSR_596	ATA	6|NC_006127.4:28927271-28927688|+	4|scaffold50_size6552741:4430541-4430552|-	3|scaffold_150:103322-103330|-	N/A	3|KZ860972.1:1527535-1527543|-	3|scaffold119_size2050295:1590966-1590974|+	3|scaffold168_size2569823:1097895-1097903|-	5|scaffold93_size3267284:1614665-1614679|-	1.12	0.12		TAATTTAGGTTGTATTATGGCATTTACTGTACTACAGCTCTGTGATACATGTGTACTGTTTCTTCTAGGTGTTTCTATAACTGATAAGACAACATTTCTGTGGAGGTGTGTGTGCGCGCCACTATAGGGATCTGGTGACTACACTGACTGTTAGTAAAATGCATGCCATGCATTTTAAGAATAATAATAGTAATCATAAT	ATCATCATCATATTTTGAATATGGAAATTAGTGGGGGTGAAGTGCGCTTCAGAACTAAGCACTTACCAATAGATTCTGGAGATTTAAATACGGAGAGAAGAAAGACAGCATAAAAATATTATTATATTCCTTATAATTTGGTACAAAGTTTTCAGTTAAAACTTTATATACTAAATCATCTATGTCACATGTGAAAAAAT
CPSSR_597	ATA	7|NC_006094.4:24402581-24403001|+	6|scaffold39_size7527452:3708218-3708235|-	7|scaffold_62:3994528-3994548|-	N/A	8|KZ860321.1:2045750-2045773|+	N/A	9|scaffold78_size3183831:1111934-1111960|-	7|scaffold54_size6275280:4063678-4063698|-	0.94	0.25		CCAGTTAGTTTGCAGAGGTTTTCATTACTTGCTGAGTTTTATTTAGTGCCACTGTGTGTACTAACAACATGCACTGTTCTCCAGGCCTTTTGAAAAAGTATGTCATTTAAACAGGCAAACATTACAGGGTAACCTTAACTATTGGTGAGAAGATGGACCAGAAATTATGTTCATAGCTGTACTTGCAAGACTCTCTGATG	AAAGAAGATATCATGCCATTGACAAATAGAAACAATTTTATATCTAATAGAATTTAAGTAATAACGGCTGAAGGGCTGCAACAGCTGCAAAGAGATTAGATATGTTATGTTTTCTCAGTATAATAAAACTTGTCAAATAAAGCTGAATAAAATCTTCTTATCTGTGTCCCTGCCTTATTTTTCCTGCAGCCTCTTTCCTT
CPSSR_598	ATA	7|NC_006097.4:13679384-13679804|+	5|scaffold4_size19517465:6751908-6751922|-	7|scaffold_4:9739833-9739853|+	7|NC_015022.2:12923319-12923339|+	7|KZ860385.1:463152-463172|-	5|scaffold16_size9568920:6783232-6783246|-	9|scaffold3_size11902854:5095159-5095185|+	6|scaffold22_size20487078:13304538-13304555|+	1.22	0		TGGAGACACTAATTCCATTAATAATTATGCATTGAAGTAAGAAGTGCTAAACTGTTCTATGACAAAAGACTTGTTCTTCATGCACTGTATGCACACAGCTTCAGGGAGTCATGAATTCAGAGAGCAATGTTTCTTTTTATAGTTATACAATGTCAAATCATGATGGCCCAAAATCTTAATTGGGGTCTGGAGGCCCTGCC	GGAGCTATTTAAGTTTCTGCAAATAACATACATCAGCGTGAGACAATCAAAAGCCTTCTCAGCTGTATATCAACAGGCTGTGCGTGCAAAGGTAAAAAGAAGAAATACATGATATACTTTCCTGGATCCAGTCCTGCTCCCACTGAGGCTGAGCAGAACTCACGTTGACTTCTCTTACAGCATAACAGTGTTTATAAGAA
CPSSR_599	ATA	7|NT_461782.1:5168-5588|+	5|scaffold4_size19517465:6751908-6751922|-	7|scaffold_4:9739833-9739853|+	7|NC_015022.2:12923319-12923339|+	7|KZ860385.1:463152-463172|-	5|scaffold16_size9568920:6783232-6783246|-	9|scaffold3_size11902854:5095159-5095185|+	6|scaffold22_size20487078:13304538-13304555|+	1.22	0		TGGAGACACTAATTCCATTAATAATTATGCATTGAAGTAAGAAGTGCTAAACTGTTCTATGACAAAAGACTTGTTCTTCATGCACTGTATGCACACAGCTTCAGGGAGTCATGAATTCAGAGAGCAATGTTTCTTTTTATAGTTATACAATGTCAAATCATGATGGCCCAAAATCTTAATTGGGGTCTGGAGGCCCTGCC	GGAGCTATTTAAGTTTCTGCAAATAACATACATCAGCGTGAGACAATCAAAAGCCTTCTCAGCTGTATATCAACAGGCTGTGCGTGCAAAGGTAAAAAGAAGAAATACATGATATACTTTCCTGGATCCAGTCCTGCTCCCACTGAGGCTGAGCAGAACTCACGTTGACTTCTCTTACAGCATAACAGTGTTTATAAGAA
CPSSR_600	ATAA	4|NC_006089.4:119551916-119552331|+	N/A	3|scaffold_10:4238950-4238961|+	3|NC_015013.2:63279933-63279944|+	N/A	N/A	3|scaffold151_size3187222:2501137-2501148|-	N/A	0.43	0.5		CTATCTAATATACTTTTAATTAAAATATTAAAAGTGCATAAGCAAACAGAAAAGCAATAATTTCCTACACTGGAAATTGTTGAGAAAATCAGTAAGAATAAAAATGGTGAGAGCAAGGAAGAAATTCAAGAGTAAATGTGGACTTAGTGTTATATTAACTGTATTATCTTTTTCTTTTGAAAAGCTGTAAAGATGTAGTT	AATGAATTGAAATTTAAATGAAGAAAATTAGAAAGTAATTTTTTTTTTTAATGTATGATTTACCTTAAAACTATTGCCTTAGAAATAGTCATTCTTCAGAATAAATCTGAGGGAATGCTTTTCTACTTATTAGCCTGAACCTTGATCTTGAAGTATGCTGAGGTTTGCGTTTTGGTCTGTGTACTTTAATTGTTTTGGCT
CPSSR_601	ATAA	4|NC_006088.4:85895803-85896218|+	N/A	4|scaffold_38:5857292-5857307|+	N/A	3|KZ861224.1:1463061-1463072|-	N/A	4|scaffold38_size4631999:739854-739869|+	4|scaffold71_size5632966:2731101-2731116|-	0.4	0.38		TAATTTCTGGTTTCTTTATCACAGAATGACCAGGCAAGTGATTTTCTTCACTTGCATTTAGCAAGCTGAAATTGCATTATGGAAACACTGCCATGAGGGAATAAAGAGACAGAGACTGCCTGAACAAAGCAGAAGGAAACAAAATCTGAAATGCTAATTCCTAGGTTACCTTTAAATGGGAGCTATAAGACAACATGAAC	AGATTAATTTAACTGTGATTAATTATGCTGCTCTGCATTAGTCCTGCTTGTCTTTTTCCTCAGCCAGTCCAGGAAATGATTCCAAATTAATTCCTGGTCAGCCATGCGGTTCCTGGCAGAGTAAACATCCTATTTTTCAGACAGACAAGTGGTGATGTATCTTAGATCTACAGAGTTCTTTTTCAGCAGTACTGACAAAT
CPSSR_602	ATAA	4|NC_006090.4:19906085-19906500|+	N/A	4|scaffold_7:745835-745850|-	4|NC_015012.2:18885618-18885633|+	4|KZ860530.1:2546868-2546883|+	3|scaffold77_size3791827:1157030-1157041|-	4|scaffold6_size26573335:20325705-20325720|-	4|scaffold17_size30478713:11949034-11949049|-	0.35	0.12		GCAAGGATGCTGAAGTTTCCTTTCAGCACACTGGAGGGCAGTCCTTTTTACCACACCCTTAAGGCTTTCATGTCAGGGCTTAGTTGCAATGACAGAGCAGTGTGAGAGAGCTATCATTTTGTCTGGCCATACTGTGCTTTCCTCTGGACAGCTTATACTTGCCCCCTGGTATTTCAGAGAATTAAGCTTTCATCCTTTAC	AATGCAGGATGTACTGTTTATAAATATATAACATCAAACACCCAATTTGTGTTAGATTTATGGATTACATGAAGATATTCCCTTTTTTTCCCCCCAACATTTCCTGAAATAAATTCAGCACGTTGCCTCATCATACTTCTTCAAAAGCAAACAGCAAAATATTTGCAAAGATACAAAAATCAAGAAAGGCAACACACTGA
CPSSR_603	ATAA	4|NC_006091.4:51872445-51872860|+	N/A	4|scaffold_30:8527632-8527647|-	3|NC_015014.2:30921682-30921693|+	3|KZ861181.1:471142-471153|-	N/A	3|scaffold2_size14752457:8347198-8347209|+	N/A	0.49	0.38		TTTAAAATCGGTAAAACCTAACGGCGGAAAGACAAAGGAGAATTGAGCCTTTACCAGCTCAGGAAAATCAAGAGACCTGTCATTAATTAGAATTGCGAATGCCTTCTCATTAGTGCAATATGTTGTGCTGGAGCTGGCCATGTGGAAAAGTTCTGCACGATAGAATAGCATGGGAGAGAGCACGGCACAGTTGTTATCAG	ATTGGTGCCACCAAAAGAAAGGAATAAAGTTGTAAACATATTTCCCAGACATCAACTAACAGCAGGAGTTTACAGTTTTTCTGCAGTGGCCAAGTATAATAAAATTGATCTGTTGACTATACAGATCCATAAAATAGTTTACACAGAGTTAGAGTTATTGCCAGTTGGATCAGAAACAAAACTCTTCCTCAAGAAAGCGG
[truncated: 1,725 more rows]

## Sheet: Table S8
Details of the 471 microsatellite loci
SSRID	Type	Ref	ARD	LOP	MEL	PIC	RUF	TET	ITH	Std_dev	MissingRate	Transferability (Similarity)	Upstream_200bp	Downstream_200bp
[truncated: 471 more rows]

## Sheet: Table S9
Details of the 119 microsatellite loci
[truncated: 120 more rows]
